# Supplementary material for: Domestication shaped the chromatin landscape of grain amaranth
Source: Nat Commun. 2025 Nov 21;16:10407. doi: 10.1038/s41467-025-66445-w (PMC12644504; doi:10.1038/s41467-025-66445-w)
Supplement: Supplementary file 4 — Source Data [file 41467_2025_66445_MOESM4_ESM.zip]

Archive with 18 entries (18 files):
- Figure3C.csv
- Figure4A_caudatus_SFS.csv
- Figure4A_cruentus_SFS.csv
- Figure4A_dACR_and_SS_overlap.csv
- Figure4A_hypochondriacus_SFS.csv
- Figure4B_caudatus.csv
- Figure4B_cruentus.csv
- Figure4B_hypchondriacus.csv
- Figure4B_min_RAISD_horizontal_line.csv
- Figure1A_chr8.csv
- Figure1B_genomic_regions.csv
- Figure1C.csv
- Figure1D
- Figure1D_inset.csv
- Figure2A.csv
- Figure2B.xls
- Figure3A.csv
- Figure3B_UpsetR_matrix.csv
