# Supplementary material for: Domestication shaped the chromatin landscape of grain amaranth
Source: Nat Commun. 2025 Nov 21;16:10407. doi: 10.1038/s41467-025-66445-w (PMC12644504; doi:10.1038/s41467-025-66445-w)
Supplement: Supplementary file 4 — Source Data [file 41467_2025_66445_MOESM4_ESM.zip › Figure3C.csv]

Figure 3C
		cau-hyb	cru-hyb	hyp-hyb	qui-hyb
	opened during domestication	1.91	1.16	1.66	0.93
	closed during domestication	0.69	1.08	0.69	0.99
