# Supplementary material for: Domestication shaped the chromatin landscape of grain amaranth
Source: Nat Commun. 2025 Nov 21;16:10407. doi: 10.1038/s41467-025-66445-w (PMC12644504; doi:10.1038/s41467-025-66445-w)
Supplement: Supplementary file 4 — Source Data [file 41467_2025_66445_MOESM4_ESM.zip › Figure4A_caudatus_SFS.csv]

cau_freq	hyb_freq	freq_freq	SFS
0	0	4518	0.0876073762385837
0.25	0.3333333333333333	2297	0.04454053634794749
0.5	0.3333333333333333	3177	0.06160439006418336
0.25	0	2256	0.04374551589071377
1	1	9183	0.17806519167749316
0.75	0.3333333333333333	2481	0.04810843303406954
0.75	1	1716	0.03327451474665995
1	0.6666666666666666	4234	0.08210040526652576
0.5	0	3422	0.0663551220647263
0.75	0.6666666666666666	2891	0.056058637606406704
0.75	0	1558	0.03021077737488123
0.25	1	463	0.008977913943883191
0	0.6666666666666666	2133	0.04136045451901262
0.25	0.6666666666666666	1837	0.03562079463264237
1	0	645	0.012507029144286518
0	1	398	0.007717515658024859
0.5	0.6666666666666666	2285	0.04430784743363518
0	0.3333333333333333	2710	0.05254891314886273
1	0.3333333333333333	2579	0.05000872583428671
0.5	1	788	0.015279905373174847
