# Supplementary material for: Domestication shaped the chromatin landscape of grain amaranth
Source: Nat Commun. 2025 Nov 21;16:10407. doi: 10.1038/s41467-025-66445-w (PMC12644504; doi:10.1038/s41467-025-66445-w)
Supplement: Supplementary file 4 — Source Data [file 41467_2025_66445_MOESM4_ESM.zip › Figure4A_cruentus_SFS.csv]

cru_freq	hyb_freq	freq_freq	SFS
0.6666666666666666	0	2168	0.04203913051909019
0	0.3333333333333333	4304	0.0834577572666809
0	0	6699	0.12989858641484556
1	1	8833	0.17127843167671752
0.6666666666666666	0.6666666666666666	3563	0.06908921680789591
0.3333333333333333	0.6666666666666666	3064	0.059413236121075796
1	0.6666666666666666	3727	0.07226929863683078
0.3333333333333333	0	2806	0.05441042446336119
0.6666666666666666	0.3333333333333333	3296	0.06391188846444708
0.3333333333333333	1	973	0.01886719280215625
0	1	563	0.010916988229819085
0.6666666666666666	1	2179	0.04225242869054314
0	0.6666666666666666	3026	0.05867638789242016
0.3333333333333333	0.3333333333333333	3932	0.07624440092299936
1	0	726	0.014077679315894593
1	0.3333333333333333	1712	0.03319695177522251
