# Supplementary material for: Domestication shaped the chromatin landscape of grain amaranth
Source: Nat Commun. 2025 Nov 21;16:10407. doi: 10.1038/s41467-025-66445-w (PMC12644504; doi:10.1038/s41467-025-66445-w)
Supplement: Supplementary file 4 — Source Data [file 41467_2025_66445_MOESM4_ESM.zip › Figure4A_dACR_and_SS_overlap.csv]

Figure 4A
	fixed dACRs	cau-hyb	cru-hyb	hyp-hyb
	accessible	645	726	229
	closed	498	563	332
	accessible_sweep	27	57	20
	closed_sweep	33	24	33
