# Supplementary material for: Domestication shaped the chromatin landscape of grain amaranth
Source: Nat Commun. 2025 Nov 21;16:10407. doi: 10.1038/s41467-025-66445-w (PMC12644504; doi:10.1038/s41467-025-66445-w)
Supplement: Supplementary file 4 — Source Data [file 41467_2025_66445_MOESM4_ESM.zip › Figure4A_hypochondriacus_SFS.csv]

hyp_freq	hyb_freq	freq_freq	SFS
0	0	4967	0.09631381978243586
0.25	0.3333333333333333	4161	0.08068488103779256
0	0.3333333333333333	3343	0.06482325337883695
0.25	0	4170	0.0808593977235268
1	1	6479	0.1256326229857866
0.75	1	2543	0.04931065909134979
0.5	1	2283	0.044269065947916464
1	0.6666666666666666	2037	0.039498943204514164
0.75	0.6666666666666666	2265	0.043920032576448005
0.5	0.6666666666666666	3504	0.06794516297919373
0.5	0	2375	0.04605301429097749
0.25	0.6666666666666666	3363	0.06521106823602413
0.25	1	911	0.017664966744875995
0.5	0.3333333333333333	3056	0.05925811017820093
0.75	0.3333333333333333	1672	0.03242132206084815
0	0.6666666666666666	2211	0.04287293246204262
1	0.3333333333333333	1012	0.01962343177367125
0.75	0	658	0.012759108801458184
1	0	229	0.004440480114793198
0	1	332	0.006437726629307168
