# Supplementary material for: Domestication shaped the chromatin landscape of grain amaranth
Source: Nat Commun. 2025 Nov 21;16:10407. doi: 10.1038/s41467-025-66445-w (PMC12644504; doi:10.1038/s41467-025-66445-w)
Supplement: Supplementary file 4 — Source Data [file 41467_2025_66445_MOESM4_ESM.zip › Figure4B_caudatus.csv]

chr	start	end	RAISD	significants	mean
chr8	2159	3766	1.047	nonsig	2962.5
chr8	2598	4615	1.433	nonsig	3606.5
chr8	2715	4847	1.561	nonsig	3781
chr8	2967	5254	1.673	nonsig	4110.5
chr8	2999	5312	1.699	nonsig	4155.5
chr8	3134	5571	1.636	nonsig	4352.5
chr8	3237	5771	1.701	nonsig	4504
chr8	3820	6856	2.004	nonsig	5338
chr8	3967	7145	2.281	nonsig	5556
chr8	4075	7306	2.319	nonsig	5690.5
chr8	4259	7663	2.24	nonsig	5961
chr8	4616	8338	2.226	nonsig	6477
chr8	4640	8355	2.206	nonsig	6497.5
chr8	4758	8487	2.428	nonsig	6622.5
chr8	4808	8546	2.434	nonsig	6677
chr8	4857	8642	2.465	nonsig	6749.5
chr8	4936	8646	2.416	nonsig	6791
chr8	5081	8755	2.203	nonsig	6918
chr8	5183	8954	2.016	nonsig	7068.5
chr8	5256	9071	2.052	nonsig	7163.5
chr8	5284	9073	2.243	nonsig	7178.5
chr8	5379	9216	2.346	nonsig	7297.5
chr8	5456	9298	2.584	nonsig	7377
chr8	5513	9351	2.542	nonsig	7432
chr8	5870	10054	2.533	nonsig	7962
chr8	5999	10245	2.892	nonsig	8122
chr8	6059	10346	2.92	nonsig	8202.5
chr8	6200	10625	3.019	nonsig	8412.5
chr8	6251	10633	2.989	nonsig	8442
chr8	6271	10639	2.97	nonsig	8455
chr8	6363	10644	2.634	nonsig	8503.5
chr8	6463	10665	2.586	nonsig	8564
chr8	6611	10672	2.499	nonsig	8641.5
chr8	6781	10679	2.388	nonsig	8730
chr8	6811	10688	2.375	nonsig	8749.5
chr8	6839	10692	2.109	nonsig	8765.5
chr8	6870	10700	2.097	nonsig	8785
chr8	7004	10702	2.023	nonsig	8853
chr8	7035	10707	2.008	nonsig	8871
chr8	7135	10715	1.75	nonsig	8925
chr8	7163	10716	1.737	nonsig	8939.5
chr8	7176	10722	1.734	nonsig	8949
chr8	7191	10742	1.952	nonsig	8966.5
chr8	7196	10746	2.179	nonsig	8971
chr8	7214	10754	1.953	nonsig	8984
chr8	7219	10755	2.188	nonsig	8987
chr8	7318	10886	2.478	nonsig	9102
chr8	7327	10892	2.475	nonsig	9109.5
chr8	7330	10897	2.477	nonsig	9113.5
chr8	7340	10914	2.143	nonsig	9127
chr8	7768	10921	1.654	nonsig	9344.5
chr8	7904	10960	1.375	nonsig	9432
chr8	8118	10981	1.288	nonsig	9549.5
chr8	8159	11005	1.28	nonsig	9582
chr8	8348	11125	1.095	nonsig	9736.5
chr8	8535	11298	0.9731	nonsig	9916.5
chr8	9332	11807	0.8659	nonsig	10569.5
chr8	9511	11877	0.6896	nonsig	10694
chr8	9748	12189	0.6323	nonsig	10968.5
chr8	9936	12209	0.5887	nonsig	11072.5
chr8	10274	12210	0.503	nonsig	11242
chr8	10287	12219	0.5019	nonsig	11253
chr8	10491	12495	0.5206	nonsig	11493
chr8	10566	12585	0.5214	nonsig	11575.5
chr8	10829	13016	0.555	nonsig	11922.5
chr8	10991	13336	0.7141	nonsig	12163.5
chr8	11241	13727	0.7547	nonsig	12484
chr8	11935	14916	0.905	nonsig	13425.5
chr8	12014	14957	1.201	nonsig	13485.5
chr8	12206	15339	1.287	nonsig	13772.5
chr8	12288	15359	1.379	nonsig	13823.5
chr8	12474	15649	1.582	nonsig	14061.5
chr8	12582	15813	1.38	nonsig	14197.5
chr8	13314	16573	1.392	nonsig	14943.5
chr8	13502	16758	1.622	nonsig	15130
chr8	13562	16777	1.642	nonsig	15169.5
chr8	13755	16885	1.599	nonsig	15320
chr8	13911	17189	1.674	nonsig	15550
chr8	13917	17195	1.674	nonsig	15556
chr8	13920	17196	1.5	nonsig	15558
chr8	13981	17297	1.304	nonsig	15639
chr8	14049	17425	1.512	nonsig	15737
chr8	14070	17461	1.709	nonsig	15765.5
chr8	14075	17462	1.896	nonsig	15768.5
chr8	14092	17492	1.903	nonsig	15792
chr8	14099	17497	1.903	nonsig	15798
chr8	14117	17531	1.912	nonsig	15824
chr8	14132	17557	1.917	nonsig	15844.5
chr8	14137	17558	2.137	nonsig	15847.5
chr8	14159	17601	2.15	nonsig	15880
chr8	14165	17607	2.365	nonsig	15886
chr8	14204	17666	2.394	nonsig	15935
chr8	14211	17675	2.396	nonsig	15943
chr8	14216	17677	2.611	nonsig	15946.5
chr8	14217	17679	2.879	nonsig	15948
chr8	14284	17681	3.1	nonsig	15982.5
chr8	14295	17698	2.832	nonsig	15996.5
chr8	14302	17706	3.036	nonsig	16004
chr8	14322	17729	3.241	nonsig	16025.5
chr8	14330	17739	3.51	nonsig	16034.5
chr8	14375	17789	4.457	nonsig	16082
chr8	14397	17812	4.458	nonsig	16104.5
chr8	14415	17825	4.451	nonsig	16120
chr8	14507	17889	4.414	nonsig	16198
chr8	14595	17891	4.444	nonsig	16243
chr8	14852	17897	4.234	nonsig	16374.5
chr8	14889	17901	4.314	nonsig	16395
chr8	15047	17904	4.674	nonsig	16475.5
chr8	15063	17916	4.456	nonsig	16489.5
chr8	15066	17921	4.459	nonsig	16493.5
chr8	15074	17929	4.458	nonsig	16501.5
chr8	15214	17932	4.245	nonsig	16573
chr8	15259	17933	4.175	nonsig	16596
chr8	16829	20641	5.953	nonsig	18735
chr8	16995	20654	5.124	nonsig	18824.5
chr8	17213	20699	4.65	nonsig	18956
chr8	17830	20743	3.904	nonsig	19286.5
chr8	17856	20755	3.732	nonsig	19305.5
chr8	18050	20761	3.182	nonsig	19405.5
chr8	18171	20983	3.35	nonsig	19577
chr8	18324	20999	3.453	nonsig	19661.5
chr8	18409	21004	3.35	nonsig	19706.5
chr8	18811	21048	2.888	nonsig	19929.5
chr8	18905	21051	2.299	nonsig	19978
chr8	18919	21061	2.173	nonsig	19990
chr8	18994	21103	2.666	nonsig	20048.5
chr8	19148	21106	2.476	nonsig	20127
chr8	19152	21109	2.474	nonsig	20130.5
chr8	19162	21127	2.485	nonsig	20144.5
chr8	19213	21128	2.421	nonsig	20170.5
chr8	19277	21129	2.341	nonsig	20203
chr8	19296	21130	2.319	nonsig	20213
chr8	19306	21149	2.193	nonsig	20227.5
chr8	19323	21154	2.042	nonsig	20238.5
chr8	19333	21169	2.048	nonsig	20251
chr8	19353	21175	2.032	nonsig	20264
chr8	19370	21182	2.022	nonsig	20276
chr8	19376	21193	2.027	nonsig	20284.5
chr8	19400	21199	2.007	nonsig	20299.5
chr8	19405	21202	2.005	nonsig	20303.5
chr8	19436	21205	1.842	nonsig	20320.5
chr8	19529	21383	1.93	nonsig	20456
chr8	19531	21384	1.739	nonsig	20457.5
chr8	19538	21396	1.58	nonsig	20467
chr8	19608	21535	1.646	nonsig	20571.5
chr8	19620	21541	1.504	nonsig	20580.5
chr8	19631	21555	1.507	nonsig	20593
chr8	19654	21578	1.37	nonsig	20616
chr8	19660	21580	1.202	nonsig	20620
chr8	19686	21582	1.032	nonsig	20634
chr8	19698	21583	0.8977	nonsig	20640.5
chr8	19713	21600	0.8986	nonsig	20656.5
chr8	19746	21603	0.8841	nonsig	20674.5
chr8	19750	21608	0.8848	nonsig	20679
chr8	19757	21617	0.759	nonsig	20687
chr8	19760	21618	0.632	nonsig	20689
chr8	19764	21623	0.5059	nonsig	20693.5
chr8	19771	21626	0.5046	nonsig	20698.5
chr8	19979	22036	0.5597	nonsig	21007.5
chr8	19988	22046	0.56	nonsig	21017
chr8	19993	22054	0.5607	nonsig	21023.5
chr8	19995	22057	0.561	nonsig	21026
chr8	21352	22063	0.1934	nonsig	21707.5
chr8	21371	22087	0.1949	nonsig	21729
chr8	21396	22093	0.1896	nonsig	21744.5
chr8	21423	22102	0.1849	nonsig	21762.5
chr8	21429	22103	0.1834	nonsig	21766
chr8	21433	22105	0.1343	nonsig	21769
chr8	21546	22108	0.1124	nonsig	21827
chr8	21559	22118	0.07455	nonsig	21838.5
chr8	21565	22125	0.07469	nonsig	21845
chr8	21596	22143	0.07295	nonsig	21869.5
chr8	21598	22144	0.1092	nonsig	21871
chr8	21605	22149	0.1087	nonsig	21877
chr8	21637	22171	0.1423	nonsig	21904
chr8	21640	22174	0.1423	nonsig	21907
chr8	21645	22181	0.1428	nonsig	21913
chr8	21656	22185	0.141	nonsig	21920.5
chr8	21659	22189	0.1414	nonsig	21924
chr8	21661	22193	0.1809	nonsig	21927
chr8	21668	22205	0.1828	nonsig	21936.5
chr8	21682	22215	0.145	nonsig	21948.5
chr8	21685	22216	0.1304	nonsig	21950.5
chr8	21694	22219	0.1289	nonsig	21956.5
chr8	21705	22234	0.13	nonsig	21969.5
chr8	21722	22261	0.1325	nonsig	21991.5
chr8	21731	22268	0.132	nonsig	21999.5
chr8	21736	22273	0.1319	nonsig	22004.5
chr8	21744	22285	0.133	nonsig	22014.5
chr8	21747	22288	0.133	nonsig	22017.5
chr8	21837	22290	0.1114	nonsig	22063.5
chr8	21838	22291	0.1114	nonsig	22064.5
chr8	21847	22297	0.1106	nonsig	22072
chr8	21922	22308	0.09493	nonsig	22115
chr8	21930	22318	0.09542	nonsig	22124
chr8	21949	22343	0.09677	nonsig	22146
chr8	21961	22344	0.09407	nonsig	22152.5
chr8	21963	22345	0.09394	nonsig	22154
chr8	21966	22350	0.09431	nonsig	22158
chr8	21980	22377	0.0975	nonsig	22178.5
chr8	21991	22381	0.09591	nonsig	22186
chr8	21994	22384	0.09591	nonsig	22189
chr8	21997	22385	0.09542	nonsig	22191
chr8	22002	22387	0.09456	nonsig	22194.5
chr8	22004	22390	0.105	nonsig	22197
chr8	22008	22393	0.1047	nonsig	22200.5
chr8	22011	22395	0.1046	nonsig	22203
chr8	22218	22399	0.03628	nonsig	22308.5
chr8	22226	22405	0.03588	nonsig	22315.5
chr8	22232	22409	0.03548	nonsig	22320.5
chr8	22240	22423	0.03734	nonsig	22331.5
chr8	22249	22435	0.03795	nonsig	22342
chr8	22262	22436	0.0356	nonsig	22349
chr8	22272	22451	0.03652	nonsig	22361.5
chr8	22279	22456	0.03611	nonsig	22367.5
chr8	22281	22459	0.03632	nonsig	22370
chr8	22283	22461	0.03632	nonsig	22372
chr8	22291	22474	0.03734	nonsig	22382.5
chr8	22305	22492	0.03815	nonsig	22398.5
chr8	22311	22497	0.03795	nonsig	22404
chr8	22331	22519	0.03836	nonsig	22425
chr8	22335	22525	0.03887	nonsig	22430
chr8	22348	22546	0.027	nonsig	22447
chr8	22360	22548	0.02564	nonsig	22454
chr8	22368	22562	0.01319	nonsig	22465
chr8	22390	22598	0.01418	nonsig	22494
chr8	22394	22603	0.01421	nonsig	22498.5
chr8	22403	22616	0.01452	nonsig	22509.5
chr8	22405	22617	0.01442	nonsig	22511
chr8	22423	22641	1.483e-12	nonsig	22532
chr8	22436	22657	1.503e-12	nonsig	22546.5
chr8	22439	22661	1.513e-12	nonsig	22550
chr8	22446	22673	1.544e-12	nonsig	22559.5
chr8	22461	22687	1.54e-12	nonsig	22574
chr8	22482	22702	1.354e-12	nonsig	22592
chr8	22488	22707	1.493e-12	nonsig	22597.5
chr8	22492	22711	1.489e-12	nonsig	22601.5
chr8	22510	22735	1.53e-12	nonsig	22622.5
chr8	22515	22741	1.54e-12	nonsig	22628
chr8	22518	22745	1.547e-12	nonsig	22631.5
chr8	22629	22966	2.295e-12	nonsig	22797.5
chr8	22640	22983	2.333e-12	nonsig	22811.5
chr8	22648	22987	2.309e-12	nonsig	22817.5
chr8	22672	23026	2.408e-12	nonsig	22849
chr8	22685	23027	2.326e-12	nonsig	22856
chr8	22699	23053	2.411e-12	nonsig	22876
chr8	22721	23096	0.02554	nonsig	22908.5
chr8	22839	23327	0.06645	nonsig	23083
chr8	22881	23384	0.06849	nonsig	23132.5
chr8	22887	23392	0.07016	nonsig	23139.5
chr8	22890	23396	0.07176	nonsig	23143
chr8	22892	23398	0.07183	nonsig	23145
chr8	22893	23399	0.07176	nonsig	23146
chr8	22901	23411	0.0724	nonsig	23156
chr8	22905	23416	0.07422	nonsig	23160.5
chr8	22910	23424	0.1148	nonsig	23167
chr8	23237	24075	0.1869	nonsig	23656
chr8	23329	24252	0.2747	nonsig	23790.5
chr8	23596	24783	0.353	nonsig	24189.5
chr8	24102	25781	0.4901	nonsig	24941.5
chr8	24512	26588	0.7576	nonsig	25550
chr8	24880	27324	0.9159	nonsig	26102
chr8	24898	27345	1.1	nonsig	26121.5
chr8	25236	28016	1.287	nonsig	26626
chr8	25415	28371	1.197	nonsig	26893
chr8	26004	29546	1.434	nonsig	27775
chr8	26017	29560	1.476	nonsig	27788.5
chr8	26042	29591	1.479	nonsig	27816.5
chr8	26060	29623	1.484	nonsig	27841.5
chr8	26075	29630	1.728	nonsig	27852.5
chr8	26100	29675	1.542	nonsig	27887.5
chr8	26226	29905	1.864	nonsig	28065.5
chr8	26265	29982	1.677	nonsig	28123.5
chr8	26281	30000	1.461	nonsig	28140.5
chr8	26360	30121	1.614	nonsig	28240.5
chr8	26366	30129	2.107	nonsig	28247.5
chr8	26495	30373	2.369	nonsig	28434
chr8	26514	30410	2.641	nonsig	28462
chr8	26590	30539	2.677	nonsig	28564.5
chr8	26676	30695	3.309	nonsig	28685.5
chr8	26681	30700	4.107	nonsig	28690.5
chr8	26699	30724	4.113	nonsig	28711.5
chr8	26718	30748	4.525	nonsig	28733
chr8	26726	30749	4.517	nonsig	28737.5
chr8	26749	30791	4.079	nonsig	28770
chr8	26898	31085	4.271	nonsig	28991.5
chr8	26911	31086	4.201	nonsig	28998.5
chr8	26917	31092	3.644	nonsig	29004.5
chr8	26964	31183	3.706	nonsig	29073.5
chr8	27228	31490	3.805	nonsig	29359
chr8	27246	31508	3.472	nonsig	29377
chr8	27253	31518	3.994	nonsig	29385.5
chr8	27293	31559	3.994	nonsig	29426
chr8	27294	31560	4.229	nonsig	29427
chr8	27344	31634	3.016	nonsig	29489
chr8	27463	31830	3.04	nonsig	29646.5
chr8	27596	31864	3.187	nonsig	29730
chr8	27625	31866	2.939	nonsig	29745.5
chr8	27651	31910	2.894	nonsig	29780.5
chr8	27718	32040	2.429	nonsig	29879
chr8	27724	32050	2.452	nonsig	29887
chr8	27732	32065	2.456	nonsig	29898.5
chr8	28036	32660	3.043	nonsig	30348
chr8	28073	32730	3.256	nonsig	30401.5
chr8	28139	32853	3.296	nonsig	30496
chr8	28533	32991	3.48	nonsig	30762
chr8	28663	33074	3.021	nonsig	30868.5
chr8	28929	33075	3.191	nonsig	31002
chr8	29429	33076	2.844	nonsig	31252.5
chr8	29921	33253	2.92	nonsig	31587
chr8	30294	33264	2.523	nonsig	31779
chr8	30337	33329	2.585	nonsig	31833
chr8	30708	33400	2.544	nonsig	32054
chr8	30913	33455	2.859	nonsig	32184
chr8	31517	33488	2.375	nonsig	32502.5
chr8	31530	33500	2.337	nonsig	32515
chr8	31684	33776	2.782	nonsig	32730
chr8	31818	34013	2.984	nonsig	32915.5
chr8	31826	34021	3.057	nonsig	32923.5
chr8	31865	34054	2.836	nonsig	32959.5
chr8	31983	34060	2.77	nonsig	33021.5
chr8	32047	34111	2.573	nonsig	33079
chr8	32062	34124	2.338	nonsig	33093
chr8	32145	34169	2.065	nonsig	33157
chr8	32187	34245	2.029	nonsig	33216
chr8	32373	34373	1.652	nonsig	33373
chr8	32396	34382	1.504	nonsig	33389
chr8	32541	34543	1.378	nonsig	33542
chr8	32735	34775	1.456	nonsig	33755
chr8	32752	34804	1.633	nonsig	33778
chr8	32798	34872	1.357	nonsig	33835
chr8	32868	34987	0.9549	nonsig	33927.5
chr8	32919	35088	0.8475	nonsig	34003.5
chr8	32983	35174	0.8361	nonsig	34078.5
chr8	33180	35275	0.663	nonsig	34227.5
chr8	33281	35476	0.7816	nonsig	34378.5
chr8	33291	35489	0.8949	nonsig	34390
chr8	33344	35504	0.8332	nonsig	34424
chr8	34145	36799	1.03	nonsig	35472
chr8	34162	36816	1.042	nonsig	35489
chr8	34179	36840	1.045	nonsig	35509.5
chr8	34216	36873	1.092	nonsig	35544.5
chr8	34518	37476	1.209	nonsig	35997
chr8	34600	37565	1.336	nonsig	36082.5
chr8	34781	37731	1.388	nonsig	36256
chr8	34804	37744	1.774	nonsig	36274
chr8	34865	37863	1.831	nonsig	36364
chr8	34963	38016	1.612	nonsig	36489.5
chr8	35062	38083	1.615	nonsig	36572.5
chr8	35126	38201	1.799	nonsig	36663.5
chr8	35157	38248	1.492	nonsig	36702.5
chr8	35466	38272	1.363	nonsig	36869
chr8	35508	38286	1.461	nonsig	36897
chr8	35590	38327	1.386	nonsig	36958.5
chr8	35674	38357	1.472	nonsig	37015.5
chr8	35720	38365	1.439	nonsig	37042.5
chr8	35725	38375	1.234	nonsig	37050
chr8	35727	38378	1.284	nonsig	37052.5
chr8	35851	38449	1.215	nonsig	37150
chr8	35865	38465	1.561	nonsig	37165
chr8	35908	38487	1.514	nonsig	37197.5
chr8	35948	38495	1.496	nonsig	37221.5
chr8	35976	38496	1.732	nonsig	37236
chr8	35996	38503	2.046	nonsig	37249.5
chr8	36003	38505	2.243	nonsig	37254
chr8	36151	38525	2.129	nonsig	37338
chr8	36278	38542	1.971	nonsig	37410
chr8	36283	38545	2.198	nonsig	37414
chr8	36309	38564	1.858	nonsig	37436.5
chr8	36348	38636	1.839	nonsig	37492
chr8	36493	38875	1.647	nonsig	37684
chr8	36550	38975	1.616	nonsig	37762.5
chr8	36584	38998	1.084	nonsig	37791
chr8	36717	39189	1.482	nonsig	37953
chr8	36816	39259	1.649	nonsig	38037.5
chr8	37029	39676	1.79	nonsig	38352.5
chr8	37244	39944	1.779	nonsig	38594
chr8	37552	40329	1.744	nonsig	38940.5
chr8	37589	40374	1.458	nonsig	38981.5
chr8	37631	40389	1.314	nonsig	39010
chr8	37731	40474	1.307	nonsig	39102.5
chr8	37793	40497	1.294	nonsig	39145
chr8	37842	40510	1.505	nonsig	39176
chr8	37951	40627	1.493	nonsig	39289
chr8	38424	41372	1.628	nonsig	39898
chr8	38469	41449	1.858	nonsig	39959
chr8	38648	41791	1.809	nonsig	40219.5
chr8	39380	41960	1.485	nonsig	40670
chr8	40344	43872	1.766	nonsig	42108
chr8	40565	44289	2.203	nonsig	42427
chr8	40598	44322	2.008	nonsig	42460
chr8	41084	44692	1.945	nonsig	42888
chr8	41230	44894	2.543	nonsig	43062
chr8	41319	44907	2.55	nonsig	43113
chr8	41352	44959	2.63	nonsig	43155.5
chr8	41427	44990	1.938	nonsig	43208.5
chr8	41608	45199	1.974	nonsig	43403.5
chr8	42079	46075	1.689	nonsig	44077
chr8	42142	46082	2.088	nonsig	44112
chr8	42188	46128	2.188	nonsig	44158
chr8	42206	46139	2.044	nonsig	44172.5
chr8	42231	46175	2.086	nonsig	44203
chr8	42286	46244	2.09	nonsig	44265
chr8	42309	46261	2.242	nonsig	44285
chr8	42343	46320	2.296	nonsig	44331.5
chr8	42349	46322	2.457	nonsig	44335.5
chr8	42359	46339	2.685	nonsig	44349
chr8	42551	46653	2.767	nonsig	44602
chr8	42583	46701	2.778	nonsig	44642
chr8	42595	46703	2.966	nonsig	44649
chr8	42829	47162	3.313	nonsig	44995.5
chr8	42897	47297	3.312	nonsig	45097
chr8	42914	47325	3.504	nonsig	45119.5
chr8	42919	47333	3.34	nonsig	45126
chr8	42930	47334	3.554	nonsig	45132
chr8	42942	47341	4.216	nonsig	45141.5
chr8	42956	47367	4.227	nonsig	45161.5
chr8	43009	47453	5.187	nonsig	45231
chr8	43245	47853	6.382	nonsig	45549
chr8	43366	47856	6.529	nonsig	45611
chr8	43423	47871	5.33	nonsig	45647
chr8	43439	47879	5.624	nonsig	45659
chr8	43542	47894	5.514	nonsig	45718
chr8	43583	47906	4.449	nonsig	45744.5
chr8	43803	47930	4.247	nonsig	45866.5
chr8	43954	47964	3.627	nonsig	45959
chr8	44165	48000	3.469	nonsig	46082.5
chr8	44191	48008	3.7	nonsig	46099.5
chr8	44209	48028	3.935	nonsig	46118.5
chr8	44255	48036	4.849	nonsig	46145.5
chr8	44319	48141	4.329	nonsig	46230
chr8	44329	48147	5.14	nonsig	46238
chr8	44388	48148	5.062	nonsig	46268
chr8	44763	48153	4.564	nonsig	46458
chr8	44804	48158	4.712	nonsig	46481
chr8	44985	48179	4.299	nonsig	46582
chr8	45091	48222	4.769	nonsig	46656.5
chr8	46084	48295	2.993	nonsig	47189.5
chr8	46298	48306	2.888	nonsig	47302
chr8	46337	48352	3.2	nonsig	47344.5
chr8	46532	48372	3.375	nonsig	47452
chr8	46638	48381	3.065	nonsig	47509.5
chr8	46645	48382	2.921	nonsig	47513.5
chr8	46672	48385	3.154	nonsig	47528.5
chr8	46691	48391	3.029	nonsig	47541
chr8	46796	48393	2.845	nonsig	47594.5
chr8	47236	48396	2.005	nonsig	47816
chr8	47243	48403	1.914	nonsig	47823
chr8	47267	48405	1.738	nonsig	47836
chr8	47275	48411	1.821	nonsig	47843
chr8	47297	48418	1.668	nonsig	47857.5
chr8	47341	48438	1.631	nonsig	47889.5
chr8	47353	48444	1.542	nonsig	47898.5
chr8	47384	48448	1.253	nonsig	47916
chr8	47390	48457	1.349	nonsig	47923.5
chr8	47403	48466	1.235	nonsig	47934.5
chr8	47560	48467	0.9871	nonsig	48013.5
chr8	47589	48476	0.9659	nonsig	48032.5
chr8	47593	48483	0.9887	nonsig	48038
chr8	47829	48496	0.6221	nonsig	48162.5
chr8	47898	48499	0.5205	nonsig	48198.5
chr8	47916	48507	0.5119	nonsig	48211.5
chr8	47924	48515	0.4622	nonsig	48219.5
chr8	47939	48544	0.4635	nonsig	48241.5
chr8	47944	48546	0.4232	nonsig	48245
chr8	48004	48641	0.4474	nonsig	48322.5
chr8	48108	48762	0.4597	nonsig	48435
chr8	48320	48786	0.2979	nonsig	48553
chr8	48322	48788	0.2975	nonsig	48555
chr8	48333	48795	0.2655	nonsig	48564
chr8	48349	48819	0.2701	nonsig	48584
chr8	48363	48831	0.2393	nonsig	48597
chr8	48379	48852	0.2174	nonsig	48615.5
chr8	48419	48908	0.2529	nonsig	48663.5
chr8	48438	48911	0.2449	nonsig	48674.5
chr8	48464	48928	0.24	nonsig	48696
chr8	48471	48934	0.2128	nonsig	48702.5
chr8	48490	48952	0.2124	nonsig	48721
chr8	48508	48980	0.1863	nonsig	48744
chr8	48562	48982	0.158	nonsig	48772
chr8	48575	49002	0.1606	nonsig	48788.5
chr8	48576	49004	0.134	nonsig	48790
chr8	48587	49020	0.1629	nonsig	48803.5
chr8	48622	49086	0.2258	nonsig	48854
chr8	48660	49140	0.2334	nonsig	48900
chr8	48704	49185	0.2731	nonsig	48944.5
chr8	48928	49560	0.3671	nonsig	49244
chr8	49104	49901	0.4744	nonsig	49502.5
chr8	49248	50143	0.4661	nonsig	49695.5
chr8	49324	50276	0.4955	nonsig	49800
chr8	49340	50299	0.4472	nonsig	49819.5
chr8	49596	50810	0.5662	nonsig	50203
chr8	49661	50936	0.5949	nonsig	50298.5
chr8	49775	51158	0.6606	nonsig	50466.5
chr8	49796	51199	0.687	nonsig	50497.5
chr8	50044	51691	0.8068	nonsig	50867.5
chr8	50096	51788	0.8516	nonsig	50942
chr8	50137	51869	0.7822	nonsig	51003
chr8	50143	51875	0.7907	nonsig	51009
chr8	50194	51969	0.7173	nonsig	51081.5
chr8	50407	52376	0.8235	nonsig	51391.5
chr8	50494	52544	1	nonsig	51519
chr8	50811	53174	1.153	nonsig	51992.5
chr8	50892	53327	1.358	nonsig	52109.5
chr8	50921	53375	1.599	nonsig	52148
chr8	50980	53493	1.819	nonsig	52236.5
chr8	51005	53534	1.831	nonsig	52269.5
chr8	51036	53589	1.836	nonsig	52312.5
chr8	51051	53606	1.398	nonsig	52328.5
chr8	51207	53915	1.431	nonsig	52561
chr8	51368	54228	1.623	nonsig	52798
chr8	51493	54471	1.703	nonsig	52982
chr8	51534	54524	2.125	nonsig	53029
chr8	51792	55037	2.362	nonsig	53414.5
chr8	52061	55481	1.772	nonsig	53771
chr8	52169	55576	1.499	nonsig	53872.5
chr8	52488	56189	1.391	nonsig	54338.5
chr8	52534	56280	1.254	nonsig	54407
chr8	52636	56477	1.386	nonsig	54556.5
chr8	52665	56511	1.345	nonsig	54588
chr8	52702	56573	1.451	nonsig	54637.5
chr8	52721	56590	1.409	nonsig	54655.5
chr8	52932	56955	1.631	nonsig	54943.5
chr8	52975	57038	1.512	nonsig	55006.5
chr8	53046	57163	1.507	nonsig	55104.5
chr8	53049	57164	1.867	nonsig	55106.5
chr8	53059	57165	1.788	nonsig	55112
chr8	53385	57789	1.406	nonsig	55587
chr8	53815	58648	1.166	nonsig	56231.5
chr8	53896	58789	1.4	nonsig	56342.5
chr8	53984	58963	1.327	nonsig	56473.5
chr8	54107	59194	1.356	nonsig	56650.5
chr8	54208	59330	1.699	nonsig	56769
chr8	54351	59561	1.731	nonsig	56956
chr8	54451	59717	1.753	nonsig	57084
chr8	54763	59966	1.583	nonsig	57364.5
chr8	55019	60136	1.584	nonsig	57577.5
chr8	55206	60269	1.697	nonsig	57737.5
chr8	55315	60353	1.797	nonsig	57834
chr8	55529	60759	1.457	nonsig	58144
chr8	55847	60883	1.403	nonsig	58365
chr8	55975	61014	1.459	nonsig	58494.5
chr8	56233	61308	1.347	nonsig	58770.5
chr8	56436	61673	1.788	nonsig	59054.5
chr8	56815	61939	2.321	nonsig	59377
chr8	56867	61946	2.066	nonsig	59406.5
chr8	57018	62167	1.99	nonsig	59592.5
chr8	57336	62797	2.629	nonsig	60066.5
chr8	57405	62840	3.351	nonsig	60122.5
chr8	57640	62904	3.41	nonsig	60272
chr8	58001	63457	3.587	nonsig	60729
chr8	58354	63533	3.968	nonsig	60943.5
chr8	58489	63650	3.611	nonsig	61069.5
chr8	58529	63683	3.027	nonsig	61106
chr8	58593	63693	2.539	nonsig	61143
chr8	58659	63784	2.345	nonsig	61221.5
chr8	58794	63999	2.382	nonsig	61396.5
chr8	58809	64011	2.609	nonsig	61410
chr8	58985	64055	2.542	nonsig	61520
chr8	59156	64083	2.539	nonsig	61619.5
chr8	59421	64371	2.91	nonsig	61896
chr8	59469	64413	3.143	nonsig	61941
chr8	59737	64436	2.8	nonsig	62086.5
chr8	59962	64443	2.642	nonsig	62202.5
chr8	60016	64456	2.588	nonsig	62236
chr8	60360	64530	2.996	nonsig	62445
chr8	60406	64531	2.604	nonsig	62468.5
chr8	60536	64595	1.818	nonsig	62565.5
chr8	60578	64644	1.681	nonsig	62611
chr8	60647	64720	1.908	nonsig	62683.5
chr8	60661	64731	1.483	nonsig	62696
chr8	60848	64741	1.438	nonsig	62794.5
chr8	60953	64867	1.461	nonsig	62910
chr8	61131	65099	1.533	nonsig	63115
chr8	61134	65104	1.482	nonsig	63119
chr8	61167	65169	1.218	nonsig	63168
chr8	61502	65214	1.356	nonsig	63358
chr8	61982	65315	1.217	nonsig	63648.5
chr8	62131	65473	0.9648	nonsig	63802
chr8	62226	65488	0.9653	nonsig	63857
chr8	62414	65634	1.032	nonsig	64024
chr8	62490	65649	1.091	nonsig	64069.5
chr8	62606	65651	1.073	nonsig	64128.5
chr8	62752	65786	0.9726	nonsig	64269
chr8	62942	65918	0.8344	nonsig	64430
chr8	63028	65919	0.8436	nonsig	64473.5
chr8	63104	65938	0.7764	nonsig	64521
chr8	63188	66023	0.9354	nonsig	64605.5
chr8	63406	66053	0.7866	nonsig	64729.5
chr8	63491	66099	0.8936	nonsig	64795
chr8	63570	66126	1.123	nonsig	64848
chr8	63728	66147	1.205	nonsig	64937.5
chr8	63916	66159	0.8124	nonsig	65037.5
chr8	64053	66166	0.8568	nonsig	65109.5
chr8	64061	66175	0.8241	nonsig	65118
chr8	64191	66214	0.8179	nonsig	65202.5
chr8	64513	66228	0.6855	nonsig	65370.5
chr8	64538	66235	0.5596	nonsig	65386.5
chr8	64579	66254	0.6211	nonsig	65416.5
chr8	64859	66260	0.5214	nonsig	65559.5
chr8	64916	66299	0.5146	nonsig	65607.5
chr8	65000	66349	0.5021	nonsig	65674.5
chr8	65030	66376	0.5368	nonsig	65703
chr8	65065	66437	0.68	nonsig	65751
chr8	65118	66451	0.64	nonsig	65784.5
chr8	65245	66491	0.598	nonsig	65868
chr8	65347	66683	0.6412	nonsig	66015
chr8	65376	66696	0.5589	nonsig	66036
chr8	65390	66697	0.551	nonsig	66043.5
chr8	65540	66708	0.4598	nonsig	66124
chr8	65563	66713	0.4717	nonsig	66138
chr8	65589	66742	0.6169	nonsig	66165.5
chr8	65611	66779	0.5321	nonsig	66195
chr8	65618	66780	0.447	nonsig	66199
chr8	65670	66809	0.3712	nonsig	66239.5
chr8	65681	66831	0.2821	nonsig	66256
chr8	65738	66880	0.3733	nonsig	66309
chr8	65791	66938	0.3357	nonsig	66364.5
chr8	65830	66940	0.3542	nonsig	66385
chr8	66058	67384	0.4036	nonsig	66721
chr8	66128	67514	0.4803	nonsig	66821
chr8	66214	67561	0.4291	nonsig	66887.5
chr8	66347	67595	0.4182	nonsig	66971
chr8	66376	67648	0.5297	nonsig	67012
chr8	66479	67788	0.7532	nonsig	67133.5
chr8	66704	68194	0.8438	nonsig	67449
chr8	66877	68438	0.8636	nonsig	67657.5
chr8	67016	68559	0.8738	nonsig	67787.5
chr8	67146	68803	1.134	nonsig	67974.5
chr8	67229	68824	1.091	nonsig	68026.5
chr8	67602	69555	1.576	nonsig	68578.5
chr8	68105	70559	1.885	nonsig	69332
chr8	68294	70802	1.593	nonsig	69548
chr8	68589	71260	1.46	nonsig	69924.5
chr8	68750	71581	1.692	nonsig	70165.5
chr8	68797	71656	1.709	nonsig	70226.5
chr8	69349	72675	2.06	nonsig	71012
chr8	69911	73769	2.416	nonsig	71840
chr8	69956	73812	1.729	nonsig	71884
chr8	69971	73816	1.594	nonsig	71893.5
chr8	69991	73834	1.151	nonsig	71912.5
chr8	70004	73849	1.523	nonsig	71926.5
chr8	70127	74087	1.537	nonsig	72107
chr8	70194	74212	1.577	nonsig	72203
chr8	70229	74244	1.863	nonsig	72236.5
chr8	70317	74406	1.793	nonsig	72361.5
chr8	70348	74460	1.738	nonsig	72404
chr8	70411	74567	1.756	nonsig	72489
chr8	70432	74604	1.967	nonsig	72518
chr8	70593	74887	1.889	nonsig	72740
chr8	70661	74972	1.619	nonsig	72816.5
chr8	70745	75114	1.523	nonsig	72929.5
chr8	71374	76311	1.589	nonsig	73842.5
chr8	71431	76411	1.302	nonsig	73921
chr8	71708	76925	1.743	nonsig	74316.5
chr8	72139	77594	2.526	nonsig	74866.5
chr8	72208	77720	1.944	nonsig	74964
chr8	72301	77905	1.812	nonsig	75103
chr8	72332	77955	1.667	nonsig	75143.5
chr8	72492	78270	1.619	nonsig	75381
chr8	72629	78515	1.561	nonsig	75572
chr8	72649	78518	1.43	nonsig	75583.5
chr8	72650	78519	1.477	nonsig	75584.5
chr8	72687	78565	1.425	nonsig	75626
chr8	72858	78884	0.9979	nonsig	75871
chr8	72907	78933	1.123	nonsig	75920
chr8	73055	79171	1.031	nonsig	76113
chr8	73103	79266	1.168	nonsig	76184.5
chr8	73326	79267	1.237	nonsig	76296.5
chr8	73414	79313	1.279	nonsig	76363.5
chr8	73444	79327	1.066	nonsig	76385.5
chr8	73487	79379	1.038	nonsig	76433
chr8	73517	79385	1.082	nonsig	76451
chr8	73713	79638	1.144	nonsig	76675.5
chr8	73924	79653	1.453	nonsig	76788.5
chr8	74082	79725	1.161	nonsig	76903.5
chr8	74415	80270	1.308	nonsig	77342.5
chr8	74621	80439	1.26	nonsig	77530
chr8	74673	80521	1.422	nonsig	77597
chr8	75083	80610	2.312	nonsig	77846.5
chr8	75751	80943	2.391	nonsig	78347
chr8	76047	81291	2.086	nonsig	78669
chr8	76309	81357	1.939	nonsig	78833
chr8	76508	81434	1.858	nonsig	78971
chr8	76547	81438	1.699	nonsig	78992.5
chr8	77070	81464	1.233	nonsig	79267
chr8	77635	81500	1.013	nonsig	79567.5
chr8	77672	81532	1.398	nonsig	79602
chr8	77690	81563	2.319	nonsig	79626.5
chr8	77746	81658	2.245	nonsig	79702
chr8	77777	81705	2.313	nonsig	79741
chr8	77914	81741	1.722	nonsig	79827.5
chr8	77979	81746	1.641	nonsig	79862.5
chr8	78005	81766	1.503	nonsig	79885.5
chr8	78097	81788	1.521	nonsig	79942.5
chr8	78150	81840	1.52	nonsig	79995
chr8	78210	81852	1.805	nonsig	80031
chr8	78236	81868	1.851	nonsig	80052
chr8	78399	81910	1.809	nonsig	80154.5
chr8	78445	81917	2.261	nonsig	80181
chr8	78675	82236	2.141	nonsig	80455.5
chr8	79302	82293	1.903	nonsig	80797.5
chr8	79416	82421	1.873	nonsig	80918.5
chr8	79690	82454	1.621	nonsig	81072
chr8	80185	82775	1.267	nonsig	81480
chr8	80295	82869	1.218	nonsig	81582
chr8	80406	82906	1.391	nonsig	81656
chr8	80440	82925	1.246	nonsig	81682.5
chr8	80722	83173	1.016	nonsig	81947.5
chr8	80855	83195	1.366	nonsig	82025
chr8	80865	83211	1.098	nonsig	82038
chr8	80952	83385	0.9282	nonsig	82168.5
chr8	80994	83423	0.9386	nonsig	82208.5
chr8	81230	83575	1.236	nonsig	82402.5
chr8	81342	83750	1.27	nonsig	82546
chr8	81485	83798	1.197	nonsig	82641.5
chr8	81560	83853	1.146	nonsig	82706.5
chr8	81575	83882	1.08	nonsig	82728.5
chr8	81739	84164	1.063	nonsig	82951.5
chr8	81749	84171	1.427	nonsig	82960
chr8	81796	84212	1.43	nonsig	83004
chr8	81836	84286	1.826	nonsig	83061
chr8	82035	84432	1.772	nonsig	83233.5
chr8	82075	84497	1.688	nonsig	83286
chr8	82147	84569	1.947	nonsig	83358
chr8	82441	84611	1.659	nonsig	83526
chr8	82543	84647	1.577	nonsig	83595
chr8	82592	84663	1.938	nonsig	83627.5
chr8	82687	84764	1.373	nonsig	83725.5
chr8	82910	84877	1.407	nonsig	83893.5
chr8	83111	84930	1.209	nonsig	84020.5
chr8	83159	84961	1.197	nonsig	84060
chr8	83202	84969	1.383	nonsig	84085.5
chr8	83206	84973	1.166	nonsig	84089.5
chr8	83221	84978	1.232	nonsig	84099.5
chr8	83246	84991	1.061	nonsig	84118.5
chr8	83270	85008	0.8915	nonsig	84139
chr8	83290	85016	0.8799	nonsig	84153
chr8	83347	85036	0.6947	nonsig	84191.5
chr8	83418	85130	0.7044	nonsig	84274
chr8	83528	85314	0.8347	nonsig	84421
chr8	83565	85384	0.852	nonsig	84474.5
chr8	83576	85386	0.8478	nonsig	84481
chr8	83591	85393	0.8442	nonsig	84492
chr8	83620	85399	0.8335	nonsig	84509.5
chr8	83630	85408	0.8328	nonsig	84519
chr8	83647	85426	0.7894	nonsig	84536.5
chr8	83672	85434	0.7979	nonsig	84553
chr8	83690	85463	0.8029	nonsig	84576.5
chr8	83888	85539	0.748	nonsig	84713.5
chr8	83925	85557	0.7391	nonsig	84741
chr8	83995	85568	0.5888	nonsig	84781.5
chr8	84012	85569	0.8543	nonsig	84790.5
chr8	84249	85722	0.6508	nonsig	84985.5
chr8	84309	85748	0.6928	nonsig	85028.5
chr8	84367	85828	0.7324	nonsig	85097.5
chr8	84440	85954	0.8176	nonsig	85197
chr8	84581	85989	0.8974	nonsig	85285
chr8	84622	86049	0.8788	nonsig	85335.5
chr8	84631	86051	0.8515	nonsig	85341
chr8	84744	86102	0.8039	nonsig	85423
chr8	84794	86164	0.8233	nonsig	85479
chr8	84983	86390	0.8537	nonsig	85686.5
chr8	85079	86408	0.7444	nonsig	85743.5
chr8	85108	86417	0.7377	nonsig	85762.5
chr8	85139	86424	0.668	nonsig	85781.5
chr8	85176	86470	0.6831	nonsig	85823
chr8	85318	86471	0.6089	nonsig	85894.5
chr8	85322	86472	0.6074	nonsig	85897
chr8	85343	86473	0.5509	nonsig	85908
chr8	85381	86476	0.5336	nonsig	85928.5
chr8	85476	86520	0.4695	nonsig	85998
chr8	85510	86522	0.4334	nonsig	86016
chr8	85554	86538	0.4214	nonsig	86046
chr8	85595	86578	0.4003	nonsig	86086.5
chr8	85617	86586	0.396	nonsig	86101.5
chr8	85628	86593	0.3941	nonsig	86110.5
chr8	85680	86595	0.4055	nonsig	86137.5
chr8	85738	86599	0.3292	nonsig	86168.5
chr8	85766	86602	0.2858	nonsig	86184
chr8	85785	86609	0.3138	nonsig	86197
chr8	85791	86612	0.3128	nonsig	86201.5
chr8	85799	86624	0.3135	nonsig	86211.5
chr8	85804	86630	0.3546	nonsig	86217
chr8	85832	86672	0.4054	nonsig	86252
chr8	85851	86693	0.4069	nonsig	86272
chr8	85855	86694	0.4052	nonsig	86274.5
chr8	85877	86718	0.4732	nonsig	86297.5
chr8	85930	86730	0.4501	nonsig	86330
chr8	86034	86754	0.3942	nonsig	86394
chr8	86087	86790	0.3014	nonsig	86438.5
chr8	86123	86860	0.316	nonsig	86491.5
chr8	86192	86990	0.339	nonsig	86591
chr8	86200	87000	0.3399	nonsig	86600
chr8	86221	87033	0.3423	nonsig	86627
chr8	86245	87063	0.3523	nonsig	86654
chr8	86262	87089	0.3184	nonsig	86675.5
chr8	86284	87104	0.3602	nonsig	86694
chr8	86325	87111	0.3351	nonsig	86718
chr8	86344	87131	0.3746	nonsig	86737.5
chr8	86356	87143	0.3148	nonsig	86749.5
chr8	86390	87210	0.323	nonsig	86800
chr8	86480	87237	0.3035	nonsig	86858.5
chr8	86513	87277	0.3126	nonsig	86895
chr8	86557	87285	0.2741	nonsig	86921
chr8	86630	87305	0.3193	nonsig	86967.5
chr8	86688	87387	0.3305	nonsig	87037.5
chr8	86819	87588	0.3816	nonsig	87203.5
chr8	87306	88561	0.7121	nonsig	87933.5
chr8	87346	88589	0.7004	nonsig	87967.5
chr8	87388	88612	0.618	nonsig	88000
chr8	87894	89397	0.7592	nonsig	88645.5
chr8	87928	89448	0.7759	nonsig	88688
chr8	88175	89932	0.8874	nonsig	89053.5
chr8	88189	89954	0.9139	nonsig	89071.5
chr8	88280	90090	0.8218	nonsig	89185
chr8	88291	90111	0.8264	nonsig	89201
chr8	88683	90894	1.097	nonsig	89788.5
chr8	88923	91373	1.024	nonsig	90148
chr8	89070	91664	1.07	nonsig	90367
chr8	89095	91670	1.062	nonsig	90382.5
chr8	89098	91674	1.27	nonsig	90386
chr8	89109	91680	1.302	nonsig	90394.5
chr8	89135	91692	1.424	nonsig	90413.5
chr8	89143	91700	1.424	nonsig	90421.5
chr8	89161	91728	1.252	nonsig	90444.5
chr8	89165	91735	1.271	nonsig	90450
chr8	89174	91748	1.467	nonsig	90461
chr8	89179	91755	1.469	nonsig	90467
chr8	89186	91763	1.469	nonsig	90474.5
chr8	89196	91780	1.299	nonsig	90488
chr8	89216	91807	1.303	nonsig	90511.5
chr8	89410	92189	1.615	nonsig	90799.5
chr8	89566	92459	1.622	nonsig	91012.5
chr8	89588	92482	1.61	nonsig	91035
chr8	89623	92552	1.724	nonsig	91087.5
chr8	89642	92566	1.69	nonsig	91104
chr8	89656	92582	1.917	nonsig	91119
chr8	89676	92598	2.018	nonsig	91137
chr8	89709	92627	2.06	nonsig	91168
chr8	89778	92696	2.311	nonsig	91237
chr8	89861	92732	2.274	nonsig	91296.5
chr8	89875	92750	2.302	nonsig	91312.5
chr8	89899	92765	2.276	nonsig	91332
chr8	89931	92798	2.216	nonsig	91364.5
chr8	89960	92831	2.163	nonsig	91395.5
chr8	89969	92834	1.915	nonsig	91401.5
chr8	89976	92841	2.019	nonsig	91408.5
chr8	89990	92849	1.86	nonsig	91419.5
chr8	89999	92855	1.703	nonsig	91427
chr8	90039	92868	1.685	nonsig	91453.5
chr8	90053	92869	1.679	nonsig	91461
chr8	90078	92878	1.67	nonsig	91478
chr8	90082	92879	1.667	nonsig	91480.5
chr8	90093	92881	1.662	nonsig	91487
chr8	90138	92889	1.463	nonsig	91513.5
chr8	90252	92915	1.274	nonsig	91583.5
chr8	90746	92931	0.9482	nonsig	91838.5
chr8	90761	92932	0.9268	nonsig	91846.5
chr8	90784	92956	0.824	nonsig	91870
chr8	91180	92962	0.7582	nonsig	92071
chr8	91211	92973	0.7541	nonsig	92092
chr8	91457	92981	0.8172	nonsig	92219
chr8	91485	93016	0.782	nonsig	92250.5
chr8	91557	93023	0.7491	nonsig	92290
chr8	91568	93024	0.8502	nonsig	92296
chr8	91963	93032	0.624	nonsig	92497.5
chr8	92205	93037	0.4737	nonsig	92621
chr8	92358	93051	0.3857	nonsig	92704.5
chr8	92363	93055	0.3851	nonsig	92709
chr8	92376	93078	0.3904	nonsig	92727
chr8	92380	93079	0.3806	nonsig	92729.5
chr8	92388	93084	0.3787	nonsig	92736
chr8	92404	93107	0.3349	nonsig	92755.5
chr8	92423	93117	0.3306	nonsig	92770
chr8	92429	93122	0.3302	nonsig	92775.5
chr8	92436	93124	0.3275	nonsig	92780
chr8	92446	93137	0.329	nonsig	92791.5
chr8	92452	93140	0.3746	nonsig	92796
chr8	92465	93149	0.3724	nonsig	92807
chr8	92481	93155	0.3667	nonsig	92818
chr8	92674	93159	0.2639	nonsig	92916.5
chr8	92812	93165	0.1921	nonsig	92988.5
chr8	92829	93175	0.1924	nonsig	93002
chr8	92865	93177	0.1518	nonsig	93021
chr8	92878	93190	0.1299	nonsig	93034
chr8	92891	93200	0.1261	nonsig	93045.5
chr8	92907	93215	0.1259	nonsig	93061
chr8	92925	93222	0.1012	nonsig	93073.5
chr8	92962	93227	0.09029	nonsig	93094.5
chr8	92983	93233	0.1045	nonsig	93108
chr8	92996	93241	0.1024	nonsig	93118.5
chr8	93005	93245	0.1001	nonsig	93125
chr8	93022	93246	0.09344	nonsig	93134
chr8	93046	93261	0.08968	nonsig	93153.5
chr8	93053	93271	0.1063	nonsig	93162
chr8	93058	93274	0.1054	nonsig	93166
chr8	93067	93284	0.1058	nonsig	93175.5
chr8	93071	93286	0.1049	nonsig	93178.5
chr8	93079	93290	0.1027	nonsig	93184.5
chr8	93082	93294	0.1034	nonsig	93188
chr8	93090	93301	0.1029	nonsig	93195.5
chr8	93094	93308	0.1044	nonsig	93201
chr8	93104	93326	0.09555	nonsig	93215
chr8	93109	93328	0.09426	nonsig	93218.5
chr8	93126	93336	0.1034	nonsig	93231
chr8	93136	93341	0.1007	nonsig	93238.5
chr8	93141	93350	0.08984	nonsig	93245.5
chr8	93154	93352	0.08481	nonsig	93253
chr8	93159	93355	0.08416	nonsig	93257
chr8	93167	93360	0.08288	nonsig	93263.5
chr8	93171	93361	0.08138	nonsig	93266
chr8	93195	93373	0.07645	nonsig	93284
chr8	93202	93381	0.07667	nonsig	93291.5
chr8	93207	93390	0.07838	nonsig	93298.5
chr8	93216	93400	0.0791	nonsig	93308
chr8	93224	93410	0.09121	nonsig	93317
chr8	93233	93414	0.07767	nonsig	93323.5
chr8	93238	93420	0.089	nonsig	93329
chr8	93253	93428	0.08534	nonsig	93340.5
chr8	93258	93437	0.08729	nonsig	93347.5
chr8	93283	93482	0.09704	nonsig	93382.5
chr8	93302	93496	0.09485	nonsig	93399
chr8	93309	93500	0.09339	nonsig	93404.5
chr8	93317	93511	0.09485	nonsig	93414
chr8	93318	93512	0.0946	nonsig	93415
chr8	93331	93525	0.0946	nonsig	93428
chr8	93335	93530	0.09509	nonsig	93432.5
chr8	93341	93532	0.08195	nonsig	93436.5
chr8	93344	93533	0.08088	nonsig	93438.5
chr8	93379	93599	0.09414	nonsig	93489
chr8	93384	93602	0.0935	nonsig	93493
chr8	93392	93608	0.09265	nonsig	93500
chr8	93402	93626	0.08242	nonsig	93514
chr8	93416	93642	0.08297	nonsig	93529
chr8	93423	93645	0.08169	nonsig	93534
chr8	93431	93646	0.07912	nonsig	93538.5
chr8	93435	93647	0.07801	nonsig	93541
chr8	93443	93658	0.07912	nonsig	93550.5
chr8	93446	93659	0.0782	nonsig	93552.5
chr8	93451	93660	0.06426	nonsig	93555.5
chr8	93459	93672	0.07859	nonsig	93565.5
chr8	93463	93679	0.07969	nonsig	93571
chr8	93477	93692	0.08989	nonsig	93584.5
chr8	93484	93697	0.08885	nonsig	93590.5
chr8	93488	93701	0.07421	nonsig	93594.5
chr8	93499	93713	0.07456	nonsig	93606
chr8	93501	93716	0.07473	nonsig	93608.5
chr8	93513	93735	0.07734	nonsig	93624
chr8	93521	93747	0.07873	nonsig	93634
chr8	93530	93759	0.0796	nonsig	93644.5
chr8	93536	93764	0.07925	nonsig	93650
chr8	93548	93770	0.07717	nonsig	93659
chr8	93555	93782	0.07891	nonsig	93668.5
chr8	93562	93787	0.07838	nonsig	93674.5
chr8	93566	93790	0.06107	nonsig	93678
chr8	93573	93795	0.07566	nonsig	93684
chr8	93585	93817	0.09488	nonsig	93701
chr8	93589	93822	0.09528	nonsig	93705.5
chr8	93602	93844	0.1039	nonsig	93723
chr8	93606	93851	0.1052	nonsig	93728.5
chr8	93616	93859	0.1044	nonsig	93737.5
chr8	93630	93878	0.1067	nonsig	93754
chr8	93635	93880	0.1052	nonsig	93757.5
chr8	93641	93881	0.1033	nonsig	93761
chr8	93646	93882	0.08687	nonsig	93764
chr8	93654	93893	0.07353	nonsig	93773.5
chr8	93663	93905	0.07445	nonsig	93784
chr8	93680	93931	0.06702	nonsig	93805.5
chr8	93688	93938	0.06676	nonsig	93813
chr8	93712	93941	0.07645	nonsig	93826.5
chr8	93724	93951	0.07578	nonsig	93837.5
chr8	93731	93962	0.07695	nonsig	93846.5
chr8	93741	93970	0.07645	nonsig	93855.5
chr8	93742	93971	0.07645	nonsig	93856.5
chr8	93750	93974	0.07479	nonsig	93862
chr8	93761	93992	0.07695	nonsig	93876.5
chr8	93763	93994	0.07695	nonsig	93878.5
chr8	93766	93999	0.07762	nonsig	93882.5
chr8	93805	94010	0.06846	nonsig	93907.5
chr8	93807	94011	0.06812	nonsig	93909
chr8	93820	94032	0.07062	nonsig	93926
chr8	93839	94051	0.07079	nonsig	93945
chr8	93854	94066	0.07062	nonsig	93960
chr8	93857	94068	0.07045	nonsig	93962.5
chr8	93870	94094	0.07462	nonsig	93982
chr8	93872	94097	0.07495	nonsig	93984.5
chr8	93883	94107	0.07479	nonsig	93995
chr8	93892	94125	0.09508	nonsig	94008.5
chr8	93894	94128	0.09549	nonsig	94011
chr8	93905	94138	0.09508	nonsig	94021.5
chr8	93918	94157	0.08127	nonsig	94037.5
chr8	93931	94169	0.0811	nonsig	94050
chr8	93934	94170	0.08042	nonsig	94052
chr8	93948	94194	0.08382	nonsig	94071
chr8	93960	94207	0.07583	nonsig	94083.5
chr8	93963	94209	0.07568	nonsig	94086
chr8	93979	94222	0.07476	nonsig	94100.5
chr8	93993	94239	0.09063	nonsig	94116
chr8	94007	94254	0.1064	nonsig	94130.5
chr8	94014	94263	0.1072	nonsig	94138.5
chr8	94024	94278	0.1092	nonsig	94151
chr8	94031	94280	0.1123	nonsig	94155.5
chr8	94042	94296	0.1148	nonsig	94169
chr8	94054	94317	0.1334	nonsig	94185.5
chr8	94065	94334	0.1364	nonsig	94199.5
chr8	94081	94344	0.1186	nonsig	94212.5
chr8	94084	94345	0.1176	nonsig	94214.5
chr8	94096	94347	0.1272	nonsig	94221.5
chr8	94101	94350	0.1251	nonsig	94225.5
chr8	94107	94354	0.14	nonsig	94230.5
chr8	94128	94378	0.1415	nonsig	94253
chr8	94136	94392	0.1448	nonsig	94264
chr8	94195	94509	0.1961	nonsig	94352
chr8	94211	94540	0.2055	nonsig	94375.5
chr8	94227	94560	0.2083	nonsig	94393.5
chr8	94236	94567	0.2067	nonsig	94401.5
chr8	94267	94602	0.2096	nonsig	94434.5
chr8	94271	94603	0.2077	nonsig	94437
chr8	94276	94610	0.2089	nonsig	94443
chr8	94289	94627	0.1907	nonsig	94458
chr8	94299	94635	0.1898	nonsig	94467
chr8	94303	94636	0.1879	nonsig	94469.5
chr8	94309	94647	0.1951	nonsig	94478
chr8	94333	94691	0.2069	nonsig	94512
chr8	94349	94705	0.2058	nonsig	94527
chr8	94351	94708	0.2061	nonsig	94529.5
chr8	94356	94712	0.1842	nonsig	94534
chr8	94362	94713	0.1816	nonsig	94537.5
chr8	94364	94716	0.2026	nonsig	94540
chr8	94378	94724	0.1988	nonsig	94551
chr8	94390	94729	0.1948	nonsig	94559.5
chr8	94404	94742	0.1942	nonsig	94573
chr8	94415	94762	0.1994	nonsig	94588.5
chr8	94429	94764	0.2139	nonsig	94596.5
chr8	94450	94802	0.2558	nonsig	94626
chr8	94459	94810	0.255	nonsig	94634.5
chr8	94468	94811	0.2489	nonsig	94639.5
chr8	94477	94826	0.2227	nonsig	94651.5
chr8	94483	94827	0.2199	nonsig	94655
chr8	94504	94850	0.2211	nonsig	94677
chr8	94510	94851	0.2176	nonsig	94680.5
chr8	94512	94853	0.2179	nonsig	94682.5
chr8	94525	94856	0.2112	nonsig	94690.5
chr8	94538	94869	0.2112	nonsig	94703.5
chr8	94542	94874	0.2122	nonsig	94708
chr8	94549	94875	0.2084	nonsig	94712
chr8	94560	94881	0.1848	nonsig	94720.5
chr8	94579	94903	0.2078	nonsig	94741
chr8	94595	94926	0.1887	nonsig	94760.5
chr8	94604	94930	0.1856	nonsig	94767
chr8	94607	94934	0.1862	nonsig	94770.5
chr8	94623	94950	0.1591	nonsig	94786.5
chr8	94638	94958	0.156	nonsig	94798
chr8	94654	94973	0.1333	nonsig	94813.5
chr8	94661	94977	0.132	nonsig	94819
chr8	94665	94984	0.1333	nonsig	94824.5
chr8	94668	94988	0.109	nonsig	94828
chr8	94671	94992	0.08733	nonsig	94831.5
chr8	94674	94994	0.08706	nonsig	94834
chr8	94691	95003	0.06376	nonsig	94847
chr8	94714	95036	0.0657	nonsig	94875
chr8	94777	95045	0.05468	nonsig	94911
chr8	94800	95060	0.03537	nonsig	94930
chr8	94823	95085	0.03571	nonsig	94954
chr8	94833	95099	0.03618	nonsig	94966
chr8	94852	95102	0.05101	nonsig	94977
chr8	94857	95111	0.05183	nonsig	94984
chr8	94866	95122	0.05223	nonsig	94994
chr8	94879	95131	0.05142	nonsig	95005
chr8	94884	95132	0.0507	nonsig	95008
chr8	94892	95147	0.06951	nonsig	95019.5
chr8	94899	95151	0.06716	nonsig	95025
chr8	94933	95174	0.06436	nonsig	95053.5
chr8	94943	95180	0.06329	nonsig	95061.5
chr8	94953	95197	0.06516	nonsig	95075
chr8	94958	95204	0.08195	nonsig	95081
chr8	94962	95211	0.08295	nonsig	95086.5
chr8	94987	95257	0.09011	nonsig	95122
chr8	94999	95273	0.09144	nonsig	95136
chr8	95010	95291	0.09361	nonsig	95150.5
chr8	95020	95297	0.09244	nonsig	95158.5
chr8	95033	95304	0.09028	nonsig	95168.5
chr8	95035	95305	0.09011	nonsig	95170
chr8	95073	95344	0.07222	nonsig	95208.5
chr8	95094	95378	0.07568	nonsig	95236
chr8	95104	95396	0.07795	nonsig	95250
chr8	95113	95399	0.07635	nonsig	95256
chr8	95122	95416	0.07848	nonsig	95269
chr8	95151	95452	0.1003	nonsig	95301.5
chr8	95153	95454	0.1004	nonsig	95303.5
chr8	95158	95463	0.1016	nonsig	95310.5
chr8	95162	95468	0.1019	nonsig	95315
chr8	95170	95471	0.1003	nonsig	95320.5
chr8	95175	95475	0.1001	nonsig	95325
chr8	95208	95540	0.1108	nonsig	95374
chr8	95214	95546	0.1108	nonsig	95380
chr8	95228	95552	0.1081	nonsig	95390
chr8	95244	95561	0.08461	nonsig	95402.5
chr8	95263	95595	0.08861	nonsig	95429
chr8	95305	95675	0.1137	nonsig	95490
chr8	95334	95717	0.1177	nonsig	95525.5
chr8	95437	95915	0.1469	nonsig	95676
chr8	95499	96025	0.1938	nonsig	95762
chr8	95502	96026	0.2299	nonsig	95764
chr8	95542	96099	0.2444	nonsig	95820.5
chr8	95603	96217	0.3079	nonsig	95910
chr8	95793	96593	0.4011	nonsig	96193
chr8	95836	96677	0.4216	nonsig	96256.5
chr8	95929	96854	0.4637	nonsig	96391.5
chr8	95986	96935	0.4757	nonsig	96460.5
chr8	96108	97171	0.5439	nonsig	96639.5
chr8	96166	97271	0.6382	nonsig	96718.5
chr8	96485	97885	0.9025	nonsig	97185
chr8	96502	97905	0.9045	nonsig	97203.5
chr8	96524	97945	1.008	nonsig	97234.5
chr8	96920	98729	1.452	nonsig	97824.5
chr8	97058	98994	1.554	nonsig	98026
chr8	97095	99059	1.619	nonsig	98077
chr8	97117	99101	1.684	nonsig	98109
chr8	97185	99223	1.946	nonsig	98204
chr8	97326	99501	1.904	nonsig	98413.5
chr8	97361	99547	1.914	nonsig	98454
chr8	97364	99548	1.977	nonsig	98456
chr8	97591	99985	2.248	nonsig	98788
chr8	97663	100122	2.041	nonsig	98892.5
chr8	97791	100371	1.768	nonsig	99081
chr8	97913	100569	1.646	nonsig	99241
chr8	97945	100616	1.441	nonsig	99280.5
chr8	97961	100631	1.618	nonsig	99296
chr8	97971	100644	1.524	nonsig	99307.5
chr8	97977	100649	1.662	nonsig	99313
chr8	97988	100671	1.668	nonsig	99329.5
chr8	98014	100684	1.446	nonsig	99349
chr8	98039	100700	1.448	nonsig	99369.5
chr8	98049	100702	1.223	nonsig	99375.5
chr8	98052	100705	1.184	nonsig	99378.5
chr8	98084	100751	1.168	nonsig	99417.5
chr8	98111	100770	1.157	nonsig	99440.5
chr8	98120	100786	1.047	nonsig	99453
chr8	98132	100800	1.048	nonsig	99466
chr8	98140	100812	1.049	nonsig	99476
chr8	98157	100842	1.054	nonsig	99499.5
chr8	98164	100852	1.056	nonsig	99508
chr8	98200	100859	1.246	nonsig	99529.5
chr8	98212	100877	1.514	nonsig	99544.5
chr8	98229	100905	1.504	nonsig	99567
chr8	98339	101117	1.355	nonsig	99728
chr8	98564	101533	1.673	nonsig	100048.5
chr8	98660	101644	1.871	nonsig	100152
chr8	98697	101676	1.712	nonsig	100186.5
chr8	99800	103685	2.73	nonsig	101742.5
chr8	99877	103729	3.017	nonsig	101803
chr8	99923	103819	2.952	nonsig	101871
chr8	100071	104042	2.724	nonsig	102056.5
chr8	100489	104761	2.82	nonsig	102625
chr8	100754	104915	2.497	nonsig	102834.5
chr8	100903	105129	2.536	nonsig	103016
chr8	101062	105269	2.512	nonsig	103165.5
chr8	101110	105284	2.24	nonsig	103197
chr8	101231	105290	1.967	nonsig	103260.5
chr8	101325	105378	1.967	nonsig	103351.5
chr8	101658	105430	1.643	nonsig	103544
chr8	101668	105431	1.609	nonsig	103549.5
chr8	101727	105508	1.811	nonsig	103617.5
chr8	102149	105568	1.482	nonsig	103858.5
chr8	102303	105611	1.246	nonsig	103957
chr8	102353	105646	1.267	nonsig	103999.5
chr8	102382	105662	1.239	nonsig	104022
chr8	102454	105684	1.22	nonsig	104069
chr8	102594	105686	1.004	nonsig	104140
chr8	102618	105689	0.9821	nonsig	104153.5
chr8	102629	105709	1.129	nonsig	104169
chr8	102857	105729	1.054	nonsig	104293
chr8	102930	105738	1.058	nonsig	104334
chr8	103059	105746	1.053	nonsig	104402.5
chr8	103225	105880	1.079	nonsig	104552.5
chr8	103274	105931	1.215	nonsig	104602.5
chr8	103334	106037	1.059	nonsig	104685.5
chr8	103347	106049	1.153	nonsig	104698
chr8	103375	106100	1.139	nonsig	104737.5
chr8	103516	106360	0.996	nonsig	104938
chr8	103547	106410	0.9946	nonsig	104978.5
chr8	103587	106474	0.9908	nonsig	105030.5
chr8	103589	106475	1.011	nonsig	105032
chr8	103623	106541	1.16	nonsig	105082
chr8	103743	106734	1.218	nonsig	105238.5
chr8	103779	106787	1.206	nonsig	105283
chr8	103830	106873	1.22	nonsig	105351.5
chr8	103882	106964	1.255	nonsig	105423
chr8	103891	106969	1.678	nonsig	105430
chr8	103922	107001	1.796	nonsig	105461.5
chr8	103962	107072	2.086	nonsig	105517
chr8	104090	107321	2.153	nonsig	105705.5
chr8	104107	107336	2.386	nonsig	105721.5
chr8	104140	107375	2.394	nonsig	105757.5
chr8	104251	107385	1.956	nonsig	105818
chr8	104472	107411	1.835	nonsig	105941.5
chr8	104531	107418	1.824	nonsig	105974.5
chr8	104558	107440	1.725	nonsig	105999
chr8	105662	107638	1.185	nonsig	106650
chr8	105688	107647	1.236	nonsig	106667.5
chr8	105738	107656	1.211	nonsig	106697
chr8	105969	107896	0.9689	nonsig	106932.5
chr8	106344	107926	0.7667	nonsig	107135
chr8	106445	107975	0.6796	nonsig	107210
chr8	106559	107988	0.5643	nonsig	107273.5
chr8	106963	108657	0.6891	nonsig	107810
chr8	107131	108978	0.816	nonsig	108054.5
chr8	107301	109311	0.8883	nonsig	108306
chr8	107477	109576	0.9274	nonsig	108526.5
chr8	107536	109642	1.366	nonsig	108589
chr8	107576	109720	1.156	nonsig	108648
chr8	107678	109848	1.065	nonsig	108763
chr8	107922	110275	1.175	nonsig	109098.5
chr8	108790	111969	1.859	nonsig	110379.5
chr8	108915	112184	2.251	nonsig	110549.5
chr8	108959	112255	2.388	nonsig	110607
chr8	109090	112495	2.642	nonsig	110792.5
chr8	109115	112543	2.65	nonsig	110829
chr8	109137	112585	2.842	nonsig	110861
chr8	109326	112942	2.978	nonsig	111134
chr8	109405	113080	2.849	nonsig	111242.5
chr8	109431	113124	3.067	nonsig	111277.5
chr8	109666	113586	3.327	nonsig	111626
chr8	109775	113670	3.114	nonsig	111722.5
chr8	110317	114702	3.466	nonsig	112509.5
chr8	110546	115055	3.612	nonsig	112800.5
chr8	110610	115171	4.042	nonsig	112890.5
chr8	110638	115176	3.669	nonsig	112907
chr8	110816	115272	3.058	nonsig	113044
chr8	111088	115765	3.081	nonsig	113426.5
chr8	111309	116143	3.877	nonsig	113726
chr8	111441	116406	4.391	nonsig	113923.5
chr8	111477	116412	4.637	nonsig	113944.5
chr8	111613	116491	3.582	nonsig	114052
chr8	111669	116550	4.238	nonsig	114109.5
chr8	111712	116551	4.025	nonsig	114131.5
chr8	111791	116617	3.741	nonsig	114204
chr8	112001	117032	4.185	nonsig	114516.5
chr8	112027	117053	3.349	nonsig	114540
chr8	112085	117097	4.077	nonsig	114591
chr8	112210	117098	3.664	nonsig	114654
chr8	112283	117229	3.707	nonsig	114756
chr8	112326	117277	3.793	nonsig	114801.5
chr8	112357	117328	3.136	nonsig	114842.5
chr8	112378	117345	3.108	nonsig	114861.5
chr8	112396	117374	2.481	nonsig	114885
chr8	112479	117517	1.812	nonsig	114998
chr8	112595	117552	1.805	nonsig	115073.5
chr8	112699	117751	1.81	nonsig	115225
chr8	112706	117755	1.703	nonsig	115230.5
chr8	112828	117759	1.69	nonsig	115293.5
chr8	112868	117810	1.888	nonsig	115339
chr8	112955	117935	1.903	nonsig	115445
chr8	113358	118728	1.792	nonsig	116043
chr8	113922	119186	1.775	nonsig	116554
chr8	114468	119957	1.963	nonsig	117212.5
chr8	114730	120149	2.323	nonsig	117439.5
chr8	115355	121134	2.316	nonsig	118244.5
chr8	115599	121555	2.595	nonsig	118577
chr8	115728	121735	2.06	nonsig	118731.5
chr8	115853	121857	2.236	nonsig	118855
chr8	116140	122005	2.175	nonsig	119072.5
chr8	117155	122341	2.201	nonsig	119748
chr8	117281	122377	2.335	nonsig	119829
chr8	117586	122916	3.195	nonsig	120251
chr8	117755	123015	2.801	nonsig	120385
chr8	117957	123371	2.691	nonsig	120664
chr8	118053	123521	2.718	nonsig	120787
chr8	118283	123624	3.137	nonsig	120953.5
chr8	118494	123908	3.016	nonsig	121201
chr8	118637	124150	2.978	nonsig	121393.5
chr8	119085	124584	2.121	nonsig	121834.5
chr8	119195	124719	2.334	nonsig	121957
chr8	119793	124883	1.814	nonsig	122338
chr8	120058	125061	1.91	nonsig	122559.5
chr8	120386	125601	1.726	nonsig	122993.5
chr8	120572	125968	1.683	nonsig	123270
chr8	120622	125971	1.848	nonsig	123296.5
chr8	120888	126011	2.497	nonsig	123449.5
chr8	121407	126670	2.381	nonsig	124038.5
chr8	121539	126671	2.322	nonsig	124105
chr8	121793	127174	2.812	nonsig	124483.5
chr8	122351	128211	3.134	nonsig	125281
chr8	122576	128602	3.424	nonsig	125589
chr8	122953	129354	2.851	nonsig	126153.5
chr8	123025	129433	2.834	nonsig	126229
chr8	123387	129741	3.375	nonsig	126564
chr8	124008	130962	3.792	nonsig	127485
chr8	124075	131052	3.707	nonsig	127563.5
chr8	124511	131923	4.501	nonsig	128217
chr8	124593	131956	4.454	nonsig	128274.5
chr8	124788	132298	4.551	nonsig	128543
chr8	124895	132462	4.291	nonsig	128678.5
chr8	125262	133178	4.63	nonsig	129220
chr8	125299	133223	4.207	nonsig	129261
chr8	125452	133386	4.566	nonsig	129419
chr8	125718	133884	5.633	nonsig	129801
chr8	125826	133901	4.465	nonsig	129863.5
chr8	125877	133999	4.434	nonsig	129938
chr8	125956	134153	4.794	nonsig	130054.5
chr8	126040	134269	4.337	nonsig	130154.5
chr8	126222	134509	4.035	nonsig	130365.5
chr8	132217	145706	6.066	nonsig	138961.5
chr8	132501	145815	6.176	nonsig	139158
chr8	132906	145854	4.817	nonsig	139380
chr8	133036	145923	4.512	nonsig	139479.5
chr8	133538	145941	4.342	nonsig	139739.5
chr8	134371	147186	4.942	nonsig	140778.5
chr8	134547	147359	5.593	nonsig	140953
chr8	134713	147568	5.342	nonsig	141140.5
chr8	135114	148222	5.297	nonsig	141668
chr8	135306	148270	5.11	nonsig	141788
chr8	135351	148325	4.706	nonsig	141838
chr8	135624	148331	5.657	nonsig	141977.5
chr8	135783	148550	7.034	nonsig	142166.5
chr8	136045	148719	7.113	nonsig	142382
chr8	136193	148865	7.017	nonsig	142529
chr8	136251	148878	5.959	nonsig	142564.5
chr8	136472	149036	5.929	nonsig	142754
chr8	136749	149348	6.492	nonsig	143048.5
chr8	136975	149366	6.31	nonsig	143170.5
chr8	137094	149468	6.329	nonsig	143281
chr8	137206	149529	5.183	nonsig	143367.5
chr8	137458	149854	7.404	nonsig	143656
chr8	137729	149856	7.379	nonsig	143792.5
chr8	137925	149882	8.57	nonsig	143903.5
chr8	137979	149987	7.175	nonsig	143983
chr8	138061	150110	5.218	nonsig	144085.5
chr8	138406	150141	5.082	nonsig	144273.5
chr8	139000	151329	5.581	nonsig	145164.5
chr8	139259	151343	5.991	nonsig	145301
chr8	139788	151365	4.678	nonsig	145576.5
chr8	140111	151620	4.483	nonsig	145865.5
chr8	140576	151798	3.185	nonsig	146187
chr8	140855	152277	3.242	nonsig	146566
chr8	141056	152370	3.294	nonsig	146713
chr8	141719	152475	3.71	nonsig	147097
chr8	141942	152831	4.2	nonsig	147386.5
chr8	142429	152934	4.322	nonsig	147681.5
chr8	142544	153131	5.906	nonsig	147837.5
chr8	142736	153173	7.013	nonsig	147954.5
chr8	142959	153456	6.117	nonsig	148207.5
chr8	143320	153462	5.946	nonsig	148391
chr8	143538	153852	5.944	nonsig	148695
chr8	143644	153902	4.795	nonsig	148773
chr8	143932	153979	4.456	nonsig	148955.5
chr8	144041	154180	3.596	nonsig	149110.5
chr8	144236	154473	3.631	nonsig	149354.5
chr8	144318	154483	5.647	nonsig	149400.5
chr8	144416	154562	5.637	nonsig	149489
chr8	144678	154847	5.174	nonsig	149762.5
chr8	150310	154913	1.928	nonsig	152611.5
chr8	150500	155185	1.853	nonsig	152842.5
chr8	150537	155220	1.487	nonsig	152878.5
chr8	151169	156415	2.197	nonsig	153792
chr8	151195	156448	2.445	nonsig	153821.5
chr8	151854	156521	2.442	nonsig	154187.5
chr8	151941	156522	2.593	nonsig	154231.5
chr8	152068	156568	2.563	nonsig	154318
chr8	152398	156573	2.577	nonsig	154485.5
chr8	152516	156762	2.615	nonsig	154639
chr8	152549	156772	2.714	nonsig	154660.5
chr8	152557	156783	2.445	nonsig	154670
chr8	152677	156803	2.292	nonsig	154740
chr8	152875	157030	2.308	nonsig	154952.5
chr8	152970	157074	2.714	nonsig	155022
chr8	153023	157168	3.015	nonsig	155095.5
chr8	153577	158117	3.24	nonsig	155847
chr8	153872	158396	3.291	nonsig	156134
chr8	153897	158427	1.949	nonsig	156162
chr8	155049	160629	2.346	nonsig	157839
chr8	155085	160640	2.335	nonsig	157862.5
chr8	155251	160648	2.05	nonsig	157949.5
chr8	155279	160701	3.353	nonsig	157990
chr8	155292	160702	3.193	nonsig	157997
chr8	155346	160704	3.294	nonsig	158025
chr8	155410	160710	3.231	nonsig	158060
chr8	155436	160731	3.332	nonsig	158083.5
chr8	156039	160748	2.823	nonsig	158393.5
chr8	156179	161015	2.007	nonsig	158597
chr8	156273	161180	2.512	nonsig	158726.5
chr8	156435	161250	3.03	nonsig	158842.5
chr8	156580	161361	2.983	nonsig	158970.5
chr8	156843	161409	2.756	nonsig	159126
chr8	156904	161437	3.675	nonsig	159170.5
chr8	156988	161500	3.608	nonsig	159244
chr8	157211	161591	4.17	nonsig	159401
chr8	157346	161757	3.329	nonsig	159551.5
chr8	157445	161758	2.982	nonsig	159601.5
chr8	157482	161790	2.867	nonsig	159636
chr8	157703	161950	2.826	nonsig	159826.5
chr8	157720	161977	2.25	nonsig	159848.5
chr8	157918	161983	2.329	nonsig	159950.5
chr8	157962	162022	2.811	nonsig	159992
chr8	158006	162032	2.218	nonsig	160019
chr8	158108	162035	2.21	nonsig	160071.5
chr8	158269	162064	2.189	nonsig	160166.5
chr8	158281	162078	2.188	nonsig	160179.5
chr8	158322	162082	1.963	nonsig	160202
chr8	158479	162110	1.784	nonsig	160294.5
chr8	158545	162176	1.816	nonsig	160360.5
chr8	158694	162202	1.68	nonsig	160448
chr8	158721	162221	1.695	nonsig	160471
chr8	159319	162222	1.406	nonsig	160770.5
chr8	159338	162227	1.315	nonsig	160782.5
chr8	159387	162252	1.433	nonsig	160819.5
chr8	159389	162255	1.404	nonsig	160822
chr8	159415	162262	1.253	nonsig	160838.5
chr8	159419	162265	1.182	nonsig	160842
chr8	159520	162277	1.303	nonsig	160898.5
chr8	159526	162280	1.14	nonsig	160903
chr8	159560	162337	1.187	nonsig	160948.5
chr8	159580	162356	1.006	nonsig	160968
chr8	159710	162390	1.104	nonsig	161050
chr8	159737	162399	1.389	nonsig	161068
chr8	159785	162401	1.359	nonsig	161093
chr8	160264	162410	0.9206	nonsig	161337
chr8	160421	162445	1.013	nonsig	161433
chr8	160490	162552	0.8846	nonsig	161521
chr8	161634	162639	0.4165	nonsig	162136.5
chr8	162485	164330	0.6564	nonsig	163407.5
chr8	162576	164504	0.6133	nonsig	163540
chr8	162631	164560	0.6093	nonsig	163595.5
chr8	162651	164600	0.543	nonsig	163625.5
chr8	162681	164657	0.5399	nonsig	163669
chr8	162784	164858	0.5665	nonsig	163821
chr8	164317	167902	0.9644	nonsig	166109.5
chr8	164482	168216	1.004	nonsig	166349
chr8	164766	168517	0.9003	nonsig	166641.5
chr8	164909	168638	0.8901	nonsig	166773.5
chr8	164959	168668	0.8853	nonsig	166813.5
chr8	165092	168822	0.8904	nonsig	166957
chr8	165300	169190	1.099	nonsig	167245
chr8	165318	169198	1.288	nonsig	167258
chr8	165367	169233	1.532	nonsig	167300
chr8	165451	169311	1.529	nonsig	167381
chr8	165577	169397	1.527	nonsig	167487
chr8	165659	169560	1.559	nonsig	167609.5
chr8	165776	169761	1.766	nonsig	167768.5
chr8	165891	169831	1.976	nonsig	167861
chr8	166358	170738	2.267	nonsig	168548
chr8	166546	171108	2.678	nonsig	168827
chr8	166608	171194	2.395	nonsig	168901
chr8	166638	171244	2.406	nonsig	168941
chr8	166689	171342	2.701	nonsig	169015.5
chr8	166711	171357	2.041	nonsig	169034
chr8	166812	171545	2.33	nonsig	169178.5
chr8	166816	171550	2.596	nonsig	169183
chr8	166853	171596	3.067	nonsig	169224.5
chr8	166895	171613	3.333	nonsig	169254
chr8	166919	171635	3.239	nonsig	169277
chr8	166938	171654	3.494	nonsig	169296
chr8	166944	171665	3.853	nonsig	169304.5
chr8	166998	171769	2.969	nonsig	169383.5
chr8	167054	171856	2.933	nonsig	169455
chr8	167111	171967	2.966	nonsig	169539
chr8	167121	171979	2.769	nonsig	169550
chr8	167173	172081	2.858	nonsig	169627
chr8	167317	172356	3.359	nonsig	169836.5
chr8	167396	172512	3.358	nonsig	169954
chr8	167532	172727	3.41	nonsig	170129.5
chr8	167552	172747	3.466	nonsig	170149.5
chr8	167684	172978	3.507	nonsig	170331
chr8	167749	173099	3.544	nonsig	170424
chr8	167947	173492	4.244	nonsig	170719.5
chr8	168060	173710	3.536	nonsig	170885
chr8	168145	173844	4.352	nonsig	170994.5
chr8	168255	173957	3.948	nonsig	171106
chr8	168309	173978	3.925	nonsig	171143.5
chr8	169184	174037	2.952	nonsig	171610.5
chr8	169343	174181	2.898	nonsig	171762
chr8	169415	174270	3.301	nonsig	171842.5
chr8	169443	174285	3.37	nonsig	171864
chr8	169473	174289	2.3	nonsig	171881
chr8	169731	174603	2.755	nonsig	172167
chr8	171340	174778	1.689	nonsig	173059
chr8	171515	174813	1.62	nonsig	173164
chr8	171794	175071	2.255	nonsig	173432.5
chr8	171858	175077	2.21	nonsig	173467.5
chr8	171919	175169	2.406	nonsig	173544
chr8	172333	175843	2.599	nonsig	174088
chr8	172614	176037	2.231	nonsig	174325.5
chr8	172619	176040	2.189	nonsig	174329.5
chr8	172903	176573	2.227	nonsig	174738
chr8	173161	177010	2.409	nonsig	175085.5
chr8	173258	177118	2.08	nonsig	175188
chr8	173738	177916	2.576	nonsig	175827
chr8	173905	178049	2.784	nonsig	175977
chr8	173959	178086	2.989	nonsig	176022.5
chr8	174577	178415	2.78	nonsig	176496
chr8	174767	178425	2.493	nonsig	176596
chr8	174839	178483	3.412	nonsig	176661
chr8	174922	178599	3.201	nonsig	176760.5
chr8	175029	178716	2.866	nonsig	176872.5
chr8	175068	178779	3.231	nonsig	176923.5
chr8	175171	178796	3.156	nonsig	176983.5
chr8	175240	178929	2.981	nonsig	177084.5
chr8	175280	178963	2.813	nonsig	177121.5
chr8	175298	178982	2.173	nonsig	177140
chr8	175412	179189	2.025	nonsig	177300.5
chr8	175479	179304	1.812	nonsig	177391.5
chr8	175507	179348	1.579	nonsig	177427.5
chr8	175572	179375	1.36	nonsig	177473.5
chr8	175758	179659	1.391	nonsig	177708.5
chr8	175840	179713	1.578	nonsig	177776.5
chr8	175889	179798	1.379	nonsig	177843.5
chr8	175978	179874	1.187	nonsig	177926
chr8	176121	179886	1.317	nonsig	178003.5
chr8	176333	180154	1.504	nonsig	178243.5
chr8	176467	180207	1.661	nonsig	178337
chr8	176529	180310	1.647	nonsig	178419.5
chr8	176879	180780	1.699	nonsig	178829.5
chr8	176947	180795	1.645	nonsig	178871
chr8	177155	180818	1.783	nonsig	178986.5
chr8	177269	180828	1.735	nonsig	179048.5
chr8	177458	181071	1.551	nonsig	179264.5
chr8	177537	181117	1.537	nonsig	179327
chr8	177548	181118	1.532	nonsig	179333
chr8	177590	181142	1.743	nonsig	179366
chr8	177664	181146	1.708	nonsig	179405
chr8	177709	181148	1.875	nonsig	179428.5
chr8	177911	181537	2.174	nonsig	179724
chr8	177924	181559	2.201	nonsig	179741.5
chr8	178087	181571	2.301	nonsig	179829
chr8	178175	181572	2.244	nonsig	179873.5
chr8	178194	181575	2.233	nonsig	179884.5
chr8	178326	181580	2.37	nonsig	179953
chr8	178332	181586	2.396	nonsig	179959
chr8	178379	181589	2.668	nonsig	179984
chr8	178718	181592	2.19	nonsig	180155
chr8	178819	181601	2.185	nonsig	180210
chr8	178827	181613	2.127	nonsig	180220
chr8	179214	181855	1.815	nonsig	180534.5
chr8	179447	181883	1.631	nonsig	180665
chr8	179519	181919	1.606	nonsig	180719
chr8	179921	181926	1.342	nonsig	180923.5
chr8	179991	181932	1.171	nonsig	180961.5
chr8	180016	181946	1.035	nonsig	180981
chr8	180188	181961	0.8316	nonsig	181074.5
chr8	180199	181972	0.9059	nonsig	181085.5
chr8	180236	181988	0.873	nonsig	181112
chr8	180297	181994	0.8456	nonsig	181145.5
chr8	180359	182001	0.8182	nonsig	181180
chr8	180405	182031	0.81	nonsig	181218
chr8	180416	182036	0.6917	nonsig	181226
chr8	180483	182037	0.6636	nonsig	181260
chr8	180552	182141	0.6785	nonsig	181346.5
chr8	180578	182173	0.6655	nonsig	181375.5
chr8	180840	182491	0.7392	nonsig	181665.5
chr8	180930	182556	0.728	nonsig	181743
chr8	180964	182579	0.7233	nonsig	181771.5
chr8	181036	182696	0.7434	nonsig	181866
chr8	181244	182829	0.6948	nonsig	182036.5
chr8	181290	182866	0.7247	nonsig	182078
chr8	181337	182875	0.6745	nonsig	182106
chr8	181379	182883	0.6596	nonsig	182131
chr8	181391	182895	0.6596	nonsig	182143
chr8	181529	182903	0.6886	nonsig	182216
chr8	181567	182927	0.6475	nonsig	182247
chr8	181641	182972	0.7242	nonsig	182306.5
chr8	181932	183084	0.6268	nonsig	182508
chr8	181946	183097	0.6902	nonsig	182521.5
chr8	181981	183143	0.6971	nonsig	182562
chr8	181990	183151	0.6965	nonsig	182570.5
chr8	182129	183187	0.6344	nonsig	182658
chr8	182245	183373	0.6764	nonsig	182809
chr8	182268	183418	0.6896	nonsig	182843
chr8	182286	183429	0.6857	nonsig	182857.5
chr8	182289	183431	0.6851	nonsig	182860
chr8	182290	183432	0.6848	nonsig	182861
chr8	182488	183438	0.5066	nonsig	182963
chr8	182501	183443	0.5021	nonsig	182972
chr8	182552	183532	0.5879	nonsig	183042
chr8	182553	183533	0.5226	nonsig	183043
chr8	182557	183539	0.5234	nonsig	183048
chr8	182570	183559	0.5274	nonsig	183064.5
chr8	182648	183710	0.566	nonsig	183179
chr8	182668	183747	0.5751	nonsig	183207.5
chr8	182676	183760	0.5778	nonsig	183218
chr8	182706	183810	0.5887	nonsig	183258
chr8	182713	183813	0.5863	nonsig	183263
chr8	183429	185002	0.7338	nonsig	184215.5
chr8	183446	185009	0.7289	nonsig	184227.5
chr8	183472	185025	0.7243	nonsig	184248.5
chr8	183477	185028	0.7233	nonsig	184252.5
chr8	183485	185037	0.724	nonsig	184261
chr8	183493	185039	0.7212	nonsig	184266
chr8	183519	185076	0.7264	nonsig	184297.5
chr8	183525	185078	0.7243	nonsig	184301.5
chr8	183538	185088	0.7229	nonsig	184313
chr8	183557	185120	0.7289	nonsig	184338.5
chr8	183572	185143	0.7327	nonsig	184357.5
chr8	183627	185223	0.7443	nonsig	184425
chr8	183635	185233	0.7455	nonsig	184434
chr8	183638	185239	0.7467	nonsig	184438.5
chr8	183692	185242	0.7231	nonsig	184467
chr8	183710	185246	0.7166	nonsig	184478
chr8	183871	185251	0.6436	nonsig	184561
chr8	183917	185278	0.5441	nonsig	184597.5
chr8	183937	185294	0.6331	nonsig	184615.5
chr8	184005	185314	0.6105	nonsig	184659.5
chr8	184072	185315	0.5797	nonsig	184693.5
chr8	184096	185326	0.5736	nonsig	184711
chr8	184106	185336	0.4919	nonsig	184721
chr8	184122	185361	0.4953	nonsig	184741.5
chr8	184137	185379	0.4965	nonsig	184758
chr8	184389	185875	0.693	nonsig	185132
chr8	184593	186258	0.7767	nonsig	185425.5
chr8	184670	186368	0.7919	nonsig	185519
chr8	184979	186873	0.7573	nonsig	185926
chr8	185117	187137	0.9421	nonsig	186127
chr8	185219	187295	0.8299	nonsig	186257
chr8	185279	187406	0.8682	nonsig	186342.5
chr8	185576	187964	0.9747	nonsig	186770
chr8	185703	188033	1.109	nonsig	186868
chr8	185755	188091	1.137	nonsig	186923
chr8	185766	188102	1.137	nonsig	186934
chr8	186272	189112	1.58	nonsig	187692
chr8	186354	189275	1.625	nonsig	187814.5
chr8	186405	189371	1.689	nonsig	187888
chr8	186633	189823	1.816	nonsig	188228
chr8	186860	190187	1.7	nonsig	188523.5
chr8	187147	190760	1.625	nonsig	188953.5
chr8	187543	191547	1.853	nonsig	189545
chr8	187703	191847	1.918	nonsig	189775
chr8	187925	192140	2.013	nonsig	190032.5
chr8	188231	192715	2.214	nonsig	190473
chr8	188385	193009	2.284	nonsig	190697
chr8	188427	193043	2.28	nonsig	190735
chr8	188473	193132	2.386	nonsig	190802.5
chr8	189222	193442	2.161	nonsig	191332
chr8	189274	193538	2.184	nonsig	191406
chr8	189300	193574	2.189	nonsig	191437
chr8	189401	193773	2.613	nonsig	191587
chr8	189487	193937	2.188	nonsig	191712
chr8	189539	194039	2.212	nonsig	191789
chr8	189637	194198	2.242	nonsig	191917.5
chr8	189664	194249	2.506	nonsig	191956.5
chr8	189791	194494	2.171	nonsig	192142.5
chr8	189826	194532	2.444	nonsig	192179
chr8	190038	194933	2.509	nonsig	192485.5
chr8	190578	195932	2.672	nonsig	193255
chr8	190671	196109	2.713	nonsig	193390
chr8	190705	196170	2.686	nonsig	193437.5
chr8	190710	196177	2.97	nonsig	193443.5
chr8	190782	196317	3.338	nonsig	193549.5
chr8	190799	196346	3.287	nonsig	193572.5
chr8	190863	196448	3.289	nonsig	193655.5
chr8	190892	196489	2.928	nonsig	193690.5
chr8	190944	196574	3.388	nonsig	193759
chr8	191035	196755	3.427	nonsig	193895
chr8	191177	197028	3.86	nonsig	194102.5
chr8	191187	197038	3.86	nonsig	194112.5
chr8	191212	197062	3.86	nonsig	194137
chr8	191453	197527	4.182	nonsig	194490
chr8	191724	197573	4.314	nonsig	194648.5
chr8	192058	197858	3.496	nonsig	194958
chr8	192119	197870	3.219	nonsig	194994.5
chr8	192378	197883	3.093	nonsig	195130.5
chr8	192517	197896	3.002	nonsig	195206.5
chr8	192642	197989	2.678	nonsig	195315.5
chr8	192733	198059	2.668	nonsig	195396
chr8	193057	198149	2.398	nonsig	195603
chr8	193302	198571	2.438	nonsig	195936.5
chr8	193366	198640	1.948	nonsig	196003
chr8	193378	198653	2.47	nonsig	196015.5
chr8	193893	198674	1.863	nonsig	196283.5
chr8	193990	198705	1.91	nonsig	196347.5
chr8	194045	198719	1.465	nonsig	196382
chr8	194341	198859	1.51	nonsig	196600
chr8	194614	199041	2.071	nonsig	196827.5
chr8	195113	199465	1.81	nonsig	197289
chr8	195967	200386	1.818	nonsig	198176.5
chr8	196236	200624	1.434	nonsig	198430
chr8	196863	201586	1.55	nonsig	199224.5
chr8	197231	201747	1.525	nonsig	199489
chr8	197850	202690	1.707	nonsig	200270
chr8	198628	204212	1.673	nonsig	201420
chr8	198813	204493	1.66	nonsig	201653
chr8	199155	204868	1.748	nonsig	202011.5
chr8	199337	205136	2.093	nonsig	202236.5
chr8	199410	205246	2.149	nonsig	202328
chr8	199554	205334	2.249	nonsig	202444
chr8	199970	206003	2.737	nonsig	202986.5
chr8	200462	206885	2.897	nonsig	203673.5
chr8	200675	207152	3.278	nonsig	203913.5
chr8	200732	207215	3.275	nonsig	203973.5
chr8	200918	207341	3.135	nonsig	204129.5
chr8	201192	207852	3.708	nonsig	204522
chr8	201420	207906	2.702	nonsig	204663
chr8	201929	207926	3.316	nonsig	204927.5
chr8	202071	208033	2.986	nonsig	205052
chr8	202104	208038	3.347	nonsig	205071
chr8	202112	208047	2.439	nonsig	205079.5
chr8	202465	208612	2.304	nonsig	205538.5
chr8	202662	208977	2.067	nonsig	205819.5
chr8	202716	208984	2.13	nonsig	205850
chr8	202782	209075	2.49	nonsig	205928.5
chr8	202879	209183	3.02	nonsig	206031
chr8	202980	209204	3.551	nonsig	206092
chr8	203180	209331	2.942	nonsig	206255.5
chr8	203354	209669	3.197	nonsig	206511.5
chr8	203376	209690	3.288	nonsig	206533
chr8	203753	209979	2.632	nonsig	206866
chr8	203780	209987	2.561	nonsig	206883.5
chr8	203989	210119	2.352	nonsig	207054
chr8	204019	210168	2.313	nonsig	207093.5
chr8	204038	210193	2.219	nonsig	207115.5
chr8	204062	210227	2.223	nonsig	207144.5
chr8	204138	210287	2.119	nonsig	207212.5
chr8	204231	210403	2.056	nonsig	207317
chr8	204284	210418	2.034	nonsig	207351
chr8	204502	210432	1.753	nonsig	207467
chr8	204538	210436	2.235	nonsig	207487
chr8	204549	210444	2.177	nonsig	207496.5
chr8	204560	210445	2.483	nonsig	207502.5
chr8	204585	210464	2.452	nonsig	207524.5
chr8	204602	210485	2.499	nonsig	207543.5
chr8	204679	210499	2.472	nonsig	207589
chr8	204773	210505	2.22	nonsig	207639
chr8	204988	210511	1.884	nonsig	207749.5
chr8	205455	210524	1.773	nonsig	207989.5
chr8	205575	210525	1.732	nonsig	208050
chr8	206060	210533	1.337	nonsig	208296.5
chr8	206159	210571	2.085	nonsig	208365
chr8	206633	210576	2.041	nonsig	208604.5
chr8	207397	210581	1.734	nonsig	208989
chr8	207566	210638	1.766	nonsig	209102
chr8	207789	210710	1.812	nonsig	209249.5
chr8	207972	210808	1.77	nonsig	209390
chr8	208031	210815	1.797	nonsig	209423
chr8	208177	211019	2.194	nonsig	209598
chr8	208512	211021	2.326	nonsig	209766.5
chr8	208955	211025	1.919	nonsig	209990
chr8	209100	211047	1.691	nonsig	210073.5
chr8	209139	211062	1.747	nonsig	210100.5
chr8	209202	211063	1.391	nonsig	210132.5
chr8	209460	211068	1.187	nonsig	210264
chr8	209488	211070	1.285	nonsig	210279
chr8	209514	211102	1.289	nonsig	210308
chr8	209622	211211	1.04	nonsig	210416.5
chr8	209633	211228	1.039	nonsig	210430.5
chr8	209643	211238	1.204	nonsig	210440.5
chr8	215888	223163	5.489	nonsig	219525.5
chr8	216104	223230	5.969	nonsig	219667
chr8	216187	223389	5.99	nonsig	219788
chr8	216257	223439	5.813	nonsig	219848
chr8	216331	223479	5.027	nonsig	219905
chr8	216360	223516	4.524	nonsig	219938
chr8	216425	223518	3.535	nonsig	219971.5
chr8	216623	223577	3.571	nonsig	220100
chr8	216718	223745	4.058	nonsig	220231.5
chr8	216899	223819	4.04	nonsig	220359
chr8	216908	223829	4.041	nonsig	220368.5
chr8	217036	223952	4.533	nonsig	220494
chr8	217119	224069	4.839	nonsig	220594
chr8	217142	224091	4.838	nonsig	220616.5
chr8	217175	224122	6.575	nonsig	220648.5
chr8	217418	224549	5.796	nonsig	220983.5
chr8	217477	224550	5.596	nonsig	221013.5
chr8	217507	224596	5.608	nonsig	221051.5
chr8	217521	224609	4.564	nonsig	221065
chr8	217564	224692	4.589	nonsig	221128
chr8	217938	225431	5.642	nonsig	221684.5
chr8	217944	225442	6.117	nonsig	221693
chr8	218071	225677	5.617	nonsig	221874
chr8	218156	225827	5.665	nonsig	221991.5
chr8	218216	225932	5.531	nonsig	222074
chr8	218318	226130	5.6	nonsig	222224
chr8	218354	226197	5.141	nonsig	222275.5
chr8	218371	226218	5.144	nonsig	222294.5
chr8	218375	226224	5.151	nonsig	222299.5
chr8	218385	226236	5.022	nonsig	222310.5
chr8	218506	226441	5.175	nonsig	222473.5
chr8	218583	226589	5.222	nonsig	222586
chr8	218620	226659	4.773	nonsig	222639.5
chr8	218747	226856	4.923	nonsig	222801.5
chr8	218832	226954	5.046	nonsig	222893
chr8	218912	227015	5.171	nonsig	222963.5
chr8	218947	227078	4.461	nonsig	223012.5
chr8	219074	227129	4.167	nonsig	223101.5
chr8	219095	227169	3.755	nonsig	223132
chr8	219100	227175	4.092	nonsig	223137.5
chr8	219119	227191	4.067	nonsig	223155
chr8	219129	227195	4.066	nonsig	223162
chr8	219209	227354	3.749	nonsig	223281.5
chr8	219248	227428	3.883	nonsig	223338
chr8	219279	227488	3.897	nonsig	223383.5
chr8	219300	227497	3.541	nonsig	223398.5
chr8	219364	227516	3.522	nonsig	223440
chr8	219379	227529	3.834	nonsig	223454
chr8	219384	227530	3.832	nonsig	223457
chr8	225348	227533	0.9427	nonsig	226440.5
chr8	225385	227539	0.9363	nonsig	226462
chr8	225482	227575	1.01	nonsig	226528.5
chr8	225520	227600	0.9046	nonsig	226560
chr8	225547	227614	0.9401	nonsig	226580.5
chr8	225577	227638	1.013	nonsig	226607.5
chr8	225580	227642	0.9761	nonsig	226611
chr8	225615	227653	1.154	nonsig	226634
chr8	225708	227670	1.135	nonsig	226689
chr8	225812	227805	1.411	nonsig	226808.5
chr8	225827	227824	1.781	nonsig	226825.5
chr8	225895	227837	1.569	nonsig	226866
chr8	225957	227845	1.241	nonsig	226901
chr8	225997	227902	0.9887	nonsig	226949.5
chr8	226088	228054	0.8092	nonsig	227071
chr8	226307	228064	0.4644	nonsig	227185.5
chr8	226328	228106	0.3814	nonsig	227217
chr8	226374	228151	0.3728	nonsig	227262.5
chr8	226436	228262	0.4191	nonsig	227349
chr8	226485	228278	0.4526	nonsig	227381.5
chr8	226904	228376	0.3717	nonsig	227640
chr8	226945	228447	0.4609	nonsig	227696
chr8	227067	228456	0.3644	nonsig	227761.5
chr8	227319	228810	0.4083	nonsig	228064.5
chr8	227411	228889	0.4047	nonsig	228150
chr8	227514	228897	0.3871	nonsig	228205.5
chr8	227775	229353	0.4345	nonsig	228564
chr8	227867	229515	0.5833	nonsig	228691
chr8	227901	229578	0.7449	nonsig	228739.5
chr8	227928	229620	0.847	nonsig	228774
chr8	228074	229706	0.7989	nonsig	228890
chr8	228219	229849	0.7977	nonsig	229034
chr8	228279	229899	0.8908	nonsig	229089
chr8	228401	229946	0.844	nonsig	229173.5
chr8	228556	230158	0.9986	nonsig	229357
chr8	228602	230188	1.132	nonsig	229395
chr8	228726	230374	1.045	nonsig	229550
chr8	228771	230412	1.066	nonsig	229591.5
chr8	228887	230604	1.06	nonsig	229745.5
chr8	228914	230652	1.035	nonsig	229783
chr8	229023	230855	0.9931	nonsig	229939
chr8	229154	231112	0.8118	nonsig	230133
chr8	229392	231429	0.7268	nonsig	230410.5
chr8	229619	231810	0.814	nonsig	230714.5
chr8	229667	231845	0.8727	nonsig	230756
chr8	229703	231908	0.8835	nonsig	230805.5
chr8	229795	232073	0.9127	nonsig	230934
chr8	229920	232311	0.9433	nonsig	231115.5
chr8	229929	232328	0.9465	nonsig	231128.5
chr8	229957	232380	0.9748	nonsig	231168.5
chr8	229965	232391	0.8209	nonsig	231178
chr8	230026	232477	0.797	nonsig	231251.5
chr8	230096	232591	0.5819	nonsig	231343.5
chr8	230119	232623	0.4291	nonsig	231371
chr8	230158	232678	0.5257	nonsig	231418
chr8	230170	232698	0.4224	nonsig	231434
chr8	230177	232701	0.4038	nonsig	231439
chr8	230274	232878	0.4139	nonsig	231576
chr8	230391	232977	0.4709	nonsig	231684
chr8	230467	233109	0.7298	nonsig	231788
chr8	230517	233196	0.6028	nonsig	231856.5
chr8	230646	233447	0.5401	nonsig	232046.5
chr8	230685	233467	0.5214	nonsig	232076
chr8	230767	233479	0.6265	nonsig	232123
chr8	230785	233506	0.7455	nonsig	232145.5
chr8	230850	233593	0.6291	nonsig	232221.5
chr8	230925	233699	0.657	nonsig	232312
chr8	231139	234015	0.6708	nonsig	232577
chr8	231222	234165	0.6578	nonsig	232693.5
chr8	231275	234173	0.6393	nonsig	232724
chr8	231353	234259	0.5026	nonsig	232806
chr8	231382	234307	0.5059	nonsig	232844.5
chr8	231740	234669	0.5304	nonsig	233204.5
chr8	231956	235023	0.7092	nonsig	233489.5
chr8	232020	235143	0.8812	nonsig	233581.5
chr8	232256	235158	0.8228	nonsig	233707
chr8	232358	235200	0.8139	nonsig	233779
chr8	232390	235201	0.805	nonsig	233795.5
chr8	232515	235409	0.7634	nonsig	233962
chr8	232594	235482	1.025	nonsig	234038
chr8	232736	235622	0.9895	nonsig	234179
chr8	232917	235934	1.062	nonsig	234425.5
chr8	233016	236085	1.074	nonsig	234550.5
chr8	233197	236236	1.068	nonsig	234716.5
chr8	233275	236362	1.045	nonsig	234818.5
chr8	233587	236800	1.095	nonsig	235193.5
chr8	233689	236965	1.186	nonsig	235327
chr8	233941	237277	1.032	nonsig	235609
chr8	233970	237288	1.236	nonsig	235629
chr8	234073	237290	1.066	nonsig	235681.5
chr8	234260	237408	1.054	nonsig	235834
chr8	234454	237479	1.013	nonsig	235966.5
chr8	234652	237493	0.948	nonsig	236072.5
chr8	234672	237499	0.9431	nonsig	236085.5
chr8	235007	238105	0.7252	nonsig	236556
chr8	235109	238144	0.5966	nonsig	236626.5
chr8	235302	238293	0.6922	nonsig	236797.5
chr8	235340	238351	0.6858	nonsig	236845.5
chr8	235453	238525	0.601	nonsig	236989
chr8	235464	238536	0.6122	nonsig	237000
chr8	235689	238901	0.7049	nonsig	237295
chr8	235825	239059	0.7716	nonsig	237442
chr8	236055	239487	1.303	nonsig	237771
chr8	236131	239584	1.29	nonsig	237857.5
chr8	236169	239640	1.323	nonsig	237904.5
chr8	236194	239687	1.362	nonsig	237940.5
chr8	236289	239699	1.345	nonsig	237994
chr8	236397	239816	1.469	nonsig	238106.5
chr8	236467	239825	1.325	nonsig	238146
chr8	236519	239841	1.196	nonsig	238180
chr8	236648	239848	1.03	nonsig	238248
chr8	236660	239853	1.008	nonsig	238256.5
chr8	236676	239872	0.8823	nonsig	238274
chr8	236692	239877	1.157	nonsig	238284.5
chr8	236748	239903	1.003	nonsig	238325.5
chr8	236807	239914	1.139	nonsig	238360.5
chr8	236972	239929	1.084	nonsig	238450.5
chr8	237049	239932	1.071	nonsig	238490.5
chr8	237124	240075	1.114	nonsig	238599.5
chr8	237320	240381	1.124	nonsig	238850.5
chr8	237371	240435	1.097	nonsig	238903
chr8	237701	240733	0.9923	nonsig	239217
chr8	237899	240775	0.9412	nonsig	239337
chr8	237963	240782	1.097	nonsig	239372.5
chr8	237991	240823	1.102	nonsig	239407
chr8	238029	240857	1.127	nonsig	239443
chr8	238105	241008	1.152	nonsig	239556.5
chr8	238244	241078	1.109	nonsig	239661
chr8	238355	241227	1.124	nonsig	239791
chr8	238432	241241	1.066	nonsig	239836.5
chr8	238595	241256	0.9919	nonsig	239925.5
chr8	239000	241914	1.079	nonsig	240457
chr8	240099	243962	1.428	nonsig	242030.5
chr8	240177	243992	1.411	nonsig	242084.5
chr8	240517	244233	1.57	nonsig	242375
chr8	240637	244309	1.603	nonsig	242473
chr8	240805	244332	1.547	nonsig	242568.5
chr8	240865	244441	1.316	nonsig	242653
chr8	240910	244530	1.332	nonsig	242720
chr8	241117	244826	1.516	nonsig	242971.5
chr8	241159	244839	1.504	nonsig	242999
chr8	241296	245098	1.727	nonsig	243197
chr8	241545	245591	2.04	nonsig	243568
chr8	241856	245606	1.816	nonsig	243731
chr8	241883	245622	2.192	nonsig	243752.5
chr8	241972	245651	2.157	nonsig	243811.5
chr8	242073	245795	2.203	nonsig	243934
chr8	242171	245817	2.158	nonsig	243994
chr8	242227	245917	2.612	nonsig	244072
chr8	242432	245962	2.504	nonsig	244197
chr8	242525	245991	2.32	nonsig	244258
chr8	242760	246032	2.232	nonsig	244396
chr8	242829	246074	2.239	nonsig	244451.5
chr8	242860	246079	2.281	nonsig	244469.5
chr8	242885	246083	2.285	nonsig	244484
chr8	242892	246084	2.037	nonsig	244488
chr8	242961	246105	1.99	nonsig	244533
chr8	243004	246183	1.829	nonsig	244593.5
chr8	243107	246372	2.067	nonsig	244739.5
chr8	243114	246380	2.119	nonsig	244747
chr8	243142	246430	1.871	nonsig	244786
chr8	243171	246470	2.076	nonsig	244820.5
chr8	243176	246474	2.076	nonsig	244825
chr8	243193	246482	2.243	nonsig	244837.5
chr8	243407	246899	2.417	nonsig	245153
chr8	243418	246906	2.265	nonsig	245162
chr8	243591	247249	2.376	nonsig	245420
chr8	243673	247270	2.398	nonsig	245471.5
chr8	243891	247400	2.02	nonsig	245645.5
chr8	243933	247430	1.772	nonsig	245681.5
chr8	244136	247538	1.723	nonsig	245837
chr8	244191	247607	1.925	nonsig	245899
chr8	244197	247611	1.967	nonsig	245904
chr8	244234	247644	2.158	nonsig	245939
chr8	244273	247688	2.108	nonsig	245980.5
chr8	244353	247698	2.424	nonsig	246025.5
chr8	244411	247743	2.415	nonsig	246077
chr8	244555	247883	2.246	nonsig	246219
chr8	244667	248093	2.13	nonsig	246380
chr8	244749	248242	1.886	nonsig	246495.5
chr8	245170	248426	1.909	nonsig	246798
chr8	246214	248466	1.446	nonsig	247340
chr8	246316	248639	1.469	nonsig	247477.5
chr8	246444	248654	1.153	nonsig	247549
chr8	246487	248664	1.119	nonsig	247575.5
chr8	246516	248699	0.9525	nonsig	247607.5
chr8	246596	248750	0.9398	nonsig	247673
chr8	246666	248802	1.06	nonsig	247734
chr8	246882	248938	0.9965	nonsig	247910
chr8	246890	248940	0.9317	nonsig	247915
chr8	247044	248989	0.9066	nonsig	248016.5
chr8	247372	249153	0.7691	nonsig	248262.5
chr8	247391	249176	0.9858	nonsig	248283.5
chr8	247402	249181	0.9265	nonsig	248291.5
chr8	247441	249231	0.6346	nonsig	248336
chr8	247518	249240	0.6447	nonsig	248379
chr8	247555	249293	0.786	nonsig	248424
chr8	247645	249373	0.9008	nonsig	248509
chr8	247676	249389	0.8228	nonsig	248532.5
chr8	247702	249413	0.8512	nonsig	248557.5
chr8	247750	249467	0.9799	nonsig	248608.5
chr8	247788	249501	1.059	nonsig	248644.5
chr8	247875	249671	1.098	nonsig	248773
chr8	247886	249689	1.159	nonsig	248787.5
chr8	247889	249693	1.236	nonsig	248791
[truncated: 234,362 more rows]
