# Supplementary material for: Domestication shaped the chromatin landscape of grain amaranth
Source: Nat Commun. 2025 Nov 21;16:10407. doi: 10.1038/s41467-025-66445-w (PMC12644504; doi:10.1038/s41467-025-66445-w)
Supplement: Supplementary file 4 — Source Data [file 41467_2025_66445_MOESM4_ESM.zip › Figure4B_cruentus.csv]

chr	start	end	RAISD	significants	mean
chr8	1529	2385	5.28e-12	nonsig	1957
chr8	1563	2447	5.346e-12	nonsig	2005
chr8	1580	2457	5.306e-12	nonsig	2018.5
chr8	1598	2471	5.279e-12	nonsig	2034.5
chr8	1642	2524	5.333e-12	nonsig	2083
chr8	1698	2543	5.113e-12	nonsig	2120.5
chr8	1731	2584	5.158e-12	nonsig	2157.5
chr8	1754	2618	5.669e-12	nonsig	2186
chr8	1824	2756	6.119e-12	nonsig	2290
chr8	1981	3057	7.06e-12	nonsig	2519
chr8	2082	3255	7.7e-12	nonsig	2668.5
chr8	2125	3316	7.981e-12	nonsig	2720.5
chr8	2144	3317	7.86e-12	nonsig	2730.5
chr8	2149	3318	7.83e-12	nonsig	2733.5
chr8	2177	3334	7.75e-12	nonsig	2755.5
chr8	2232	3426	8.178e-12	nonsig	2829
chr8	2242	3435	8.168e-12	nonsig	2838.5
chr8	2265	3452	8.13e-12	nonsig	2858.5
chr8	2274	3455	8.089e-12	nonsig	2864.5
chr8	2423	3687	8.654e-12	nonsig	3055
chr8	2478	3780	8.03e-12	nonsig	3129
chr8	2528	3878	8.326e-12	nonsig	3203
chr8	2536	3889	8.345e-12	nonsig	3212.5
chr8	2551	3917	8.428e-12	nonsig	3234
chr8	2732	4277	9.532e-12	nonsig	3504.5
chr8	2782	4374	9.819e-12	nonsig	3578
chr8	2833	4470	1.01e-11	nonsig	3651.5
chr8	2853	4504	1.0190000000000001e-11	nonsig	3678.5
chr8	2867	4508	1.012e-11	nonsig	3687.5
chr8	2884	4525	9.287e-12	nonsig	3704.5
chr8	2915	4584	8.48e-12	nonsig	3749.5
chr8	2954	4641	8.572e-12	nonsig	3797.5
chr8	3064	4847	9.06e-12	nonsig	3955.5
chr8	3075	4856	9.052e-12	nonsig	3965.5
chr8	3151	4880	8.788e-12	nonsig	4015.5
chr8	3183	4936	8.91e-12	nonsig	4059.5
chr8	3239	5029	1.032e-11	nonsig	4134
chr8	3265	5077	1.044e-11	nonsig	4171
chr8	3266	5078	1.044e-11	nonsig	4172
chr8	3298	5113	9.388e-12	nonsig	4205.5
chr8	3431	5374	1.122e-11	nonsig	4402.5
chr8	3457	5375	1.107e-11	nonsig	4416
chr8	3504	5422	1.107e-11	nonsig	4463
chr8	3526	5463	1.139e-11	nonsig	4494.5
chr8	3538	5485	1.144e-11	nonsig	4511.5
chr8	3622	5635	1.041e-11	nonsig	4628.5
chr8	3673	5679	1.135e-11	nonsig	4676
chr8	3740	5776	1.153e-11	nonsig	4758
chr8	4061	5800	9.844e-12	nonsig	4930.5
chr8	4097	5809	9.689e-12	nonsig	4953
chr8	4135	5823	9.553e-12	nonsig	4979
chr8	4180	5903	9.751e-12	nonsig	5041.5
chr8	4197	5923	9.768e-12	nonsig	5060
chr8	4224	5924	9.621e-12	nonsig	5074
chr8	4249	5955	9.655e-12	nonsig	5102
chr8	4290	5995	9.472e-12	nonsig	5142.5
chr8	4327	6035	9.669e-12	nonsig	5181
chr8	4397	6037	9.284e-12	nonsig	5217
chr8	4550	6042	8.446e-12	nonsig	5296
chr8	4653	6050	7.909e-12	nonsig	5351.5
chr8	4687	6057	7.756e-12	nonsig	5372
chr8	4691	6064	8.637e-12	nonsig	5377.5
chr8	4751	6184	9.011e-12	nonsig	5467.5
chr8	4780	6225	8.18e-12	nonsig	5502.5
chr8	4839	6252	7.847e-12	nonsig	5545.5
chr8	4850	6264	8.005e-12	nonsig	5557
chr8	4870	6287	8.022e-12	nonsig	5578.5
chr8	4884	6312	8.084e-12	nonsig	5598
chr8	5051	6414	8.574e-12	nonsig	5732.5
chr8	5110	6439	8.36e-12	nonsig	5774.5
chr8	5168	6458	7.956e-12	nonsig	5813
chr8	5178	6467	7.295e-12	nonsig	5822.5
chr8	5271	6624	7.66e-12	nonsig	5947.5
chr8	5456	6634	6.669e-12	nonsig	6045
chr8	5601	6828	6.944e-12	nonsig	6214.5
chr8	5701	6931	6.964e-12	nonsig	6316
chr8	5757	7010	7.091e-12	nonsig	6383.5
chr8	5773	7038	7.159e-12	nonsig	6405.5
chr8	5848	7170	7.484e-12	nonsig	6509
chr8	5991	7398	7.149e-12	nonsig	6694.5
chr8	6026	7411	7.037e-12	nonsig	6718.5
chr8	6162	7477	7.442e-12	nonsig	6819.5
chr8	6169	7481	7.401e-12	nonsig	6825
chr8	6277	7674	7.877e-12	nonsig	6975.5
chr8	6362	7787	8.038e-12	nonsig	7074.5
chr8	6413	7797	7.804e-12	nonsig	7105
chr8	6456	7835	8.671e-12	nonsig	7145.5
chr8	6463	7848	8.709e-12	nonsig	7155.5
chr8	6494	7874	8.515e-12	nonsig	7184
chr8	6701	8028	8.185e-12	nonsig	7364.5
chr8	6703	8030	9.073e-12	nonsig	7366.5
chr8	6729	8036	8.933e-12	nonsig	7382.5
chr8	6901	8338	9.825e-12	nonsig	7619.5
chr8	6920	8355	9.808e-12	nonsig	7637.5
chr8	7012	8388	9.408e-12	nonsig	7700
chr8	7043	8406	9.319e-12	nonsig	7724.5
chr8	7092	8408	8.117e-12	nonsig	7750
chr8	7114	8428	8.104e-12	nonsig	7771
chr8	7171	8532	8.397e-12	nonsig	7851.5
chr8	7324	8824	9.435e-12	nonsig	8074
chr8	7366	8828	9.196e-12	nonsig	8097
chr8	7404	8885	9.313e-12	nonsig	8144.5
chr8	7408	8891	9.328e-12	nonsig	8149.5
chr8	7451	8947	9.407e-12	nonsig	8199
chr8	7587	9178	9.816e-12	nonsig	8382.5
chr8	7630	9224	8.855e-12	nonsig	8427
chr8	7775	9512	0.09649	nonsig	8643.5
chr8	7787	9531	0.1076	nonsig	8659
chr8	7861	9671	0.1117	nonsig	8766
chr8	7867	9677	0.1116	nonsig	8772
chr8	7872	9680	0.2274	nonsig	8776
chr8	7944	9703	0.2213	nonsig	8823.5
chr8	7976	9727	0.2202	nonsig	8851.5
chr8	8030	9808	0.2236	nonsig	8919
chr8	8090	9916	0.3445	nonsig	9003
chr8	8105	9922	0.3429	nonsig	9013.5
chr8	8128	9944	0.3497	nonsig	9036
chr8	8270	10125	0.3573	nonsig	9197.5
chr8	8532	10624	0.4029	nonsig	9578
chr8	8542	10625	0.4012	nonsig	9583.5
chr8	8548	10629	0.4007	nonsig	9588.5
chr8	8628	10631	0.3786	nonsig	9629.5
chr8	8634	10633	0.3395	nonsig	9633.5
chr8	8736	10644	0.3239	nonsig	9690
chr8	8798	10665	0.3522	nonsig	9731.5
chr8	8838	10666	0.3448	nonsig	9752
chr8	8855	10672	0.3428	nonsig	9763.5
chr8	8925	10679	0.331	nonsig	9802
chr8	9043	10688	0.3103	nonsig	9865.5
chr8	9056	10700	0.3102	nonsig	9878
chr8	9090	10702	0.2984	nonsig	9896
chr8	9094	10707	0.2687	nonsig	9900.5
chr8	9195	10715	0.2533	nonsig	9955
chr8	9252	10716	0.244	nonsig	9984
chr8	9260	10722	0.3249	nonsig	9991
chr8	9288	10740	0.3583	nonsig	10014
chr8	9295	10742	0.357	nonsig	10018.5
chr8	9310	10746	0.4428	nonsig	10028
chr8	9392	10755	0.5046	nonsig	10073.5
chr8	9401	10771	0.5072	nonsig	10086
chr8	9405	10773	0.5064	nonsig	10089
chr8	9612	10886	0.6106	nonsig	10249
chr8	9624	10892	0.608	nonsig	10258
chr8	9643	10897	0.6012	nonsig	10270
chr8	9683	10960	0.612	nonsig	10321.5
chr8	9695	10981	0.6166	nonsig	10338
chr8	9712	10996	0.6154	nonsig	10354
chr8	9769	11005	0.5798	nonsig	10387
chr8	9919	11013	0.4725	nonsig	10466
chr8	9939	11049	0.4794	nonsig	10494
chr8	9977	11068	0.4324	nonsig	10522.5
chr8	9993	11094	0.4364	nonsig	10543.5
chr8	10023	11098	0.4261	nonsig	10560.5
chr8	10148	11117	0.3841	nonsig	10632.5
chr8	10211	11198	0.391	nonsig	10704.5
chr8	10388	11263	0.3468	nonsig	10825.5
chr8	10400	11268	0.2894	nonsig	10834
chr8	10471	11270	0.2664	nonsig	10870.5
chr8	10531	11385	0.2846	nonsig	10958
chr8	10541	11401	0.2867	nonsig	10971
chr8	10596	11489	0.248	nonsig	11042.5
chr8	10615	11502	0.2683	nonsig	11058.5
chr8	10656	11504	0.2564	nonsig	11080
chr8	10714	11511	0.2411	nonsig	11112.5
chr8	10770	11617	0.205	nonsig	11193.5
chr8	10836	11727	0.21560000000000001	nonsig	11281.5
chr8	10932	11738	0.1951	nonsig	11335
chr8	11219	11814	0.1562	nonsig	11516.5
chr8	11237	11848	0.1605	nonsig	11542.5
chr8	11239	11849	0.1601	nonsig	11544
chr8	11241	11850	0.16	nonsig	11545.5
chr8	11242	11851	0.1598	nonsig	11546.5
chr8	11251	11858	0.1835	nonsig	11554.5
chr8	11369	12073	0.2129	nonsig	11721
chr8	11374	12081	0.2567	nonsig	11727.5
chr8	11379	12085	0.2563	nonsig	11732
chr8	11387	12094	0.2567	nonsig	11740.5
chr8	11397	12105	0.2571	nonsig	11751
chr8	11413	12125	0.2585	nonsig	11769
chr8	11414	12126	0.2583	nonsig	11770
chr8	11418	12129	0.258	nonsig	11773.5
chr8	11423	12130	0.2567	nonsig	11776.5
chr8	11424	12132	0.262	nonsig	11778
chr8	11431	12139	0.2678	nonsig	11785
chr8	11446	12152	0.1998	nonsig	11799
chr8	11457	12172	0.2064	nonsig	11814.5
chr8	11464	12182	0.2073	nonsig	11823
chr8	11479	12203	0.1824	nonsig	11841
chr8	11489	12207	0.1357	nonsig	11848
chr8	11491	12209	0.1357	nonsig	11850
chr8	11548	12210	0.1251	nonsig	11879
chr8	11558	12224	0.0839	nonsig	11891
chr8	11583	12268	0.08636	nonsig	11925.5
chr8	11653	12346	0.0873	nonsig	11999.5
chr8	11687	12393	0.07991	nonsig	12040
chr8	11739	12481	0.1261	nonsig	12110
chr8	11750	12494	0.1264	nonsig	12122
chr8	11754	12495	0.1258	nonsig	12124.5
chr8	11783	12517	0.1246	nonsig	12150
chr8	11797	12526	0.1238	nonsig	12161.5
chr8	11817	12539	0.1101	nonsig	12178
chr8	11891	12683	0.1208	nonsig	12287
chr8	11905	12693	0.1201	nonsig	12299
chr8	11949	12700	0.1145	nonsig	12324.5
chr8	12046	12828	0.1193	nonsig	12437
chr8	12050	12832	0.1192	nonsig	12441
chr8	12092	12913	0.1252	nonsig	12502.5
chr8	12185	12984	0.1357	nonsig	12584.5
chr8	12213	13025	0.2046	nonsig	12619
chr8	12258	13027	0.2418	nonsig	12642.5
chr8	12268	13034	0.2675	nonsig	12651
chr8	12277	13049	0.2697	nonsig	12663
chr8	12294	13077	0.3281	nonsig	12685.5
chr8	12358	13098	0.3103	nonsig	12728
chr8	12414	13101	0.2879	nonsig	12757.5
chr8	12470	13202	0.3067	nonsig	12836
chr8	12545	13275	0.3647	nonsig	12910
chr8	12592	13336	0.3714	nonsig	12964
chr8	12597	13344	0.3732	nonsig	12970.5
chr8	12603	13356	0.3383	nonsig	12979.5
chr8	12655	13459	0.3612	nonsig	13057
chr8	12705	13552	0.3806	nonsig	13128.5
chr8	12813	13553	0.285	nonsig	13183
chr8	12822	13562	0.2852	nonsig	13192
chr8	12876	13667	0.2539	nonsig	13271.5
chr8	12937	13780	0.2434	nonsig	13358.5
chr8	12979	13852	0.2522	nonsig	13415.5
chr8	13029	13933	0.261	nonsig	13481
chr8	13042	13958	0.2645	nonsig	13500
chr8	13062	13995	0.2694	nonsig	13528.5
chr8	13146	14162	0.2933	nonsig	13654
chr8	13153	14173	0.2946	nonsig	13663
chr8	13200	14261	0.3063	nonsig	13730.5
chr8	13208	14263	0.2923	nonsig	13735.5
chr8	13250	14327	0.2984	nonsig	13788.5
chr8	13263	14344	0.2994	nonsig	13803.5
chr8	13291	14379	0.2751	nonsig	13835
chr8	13442	14677	0.3123	nonsig	14059.5
chr8	13458	14707	0.3459	nonsig	14082.5
chr8	13472	14733	0.3494	nonsig	14102.5
chr8	13573	14922	0.3736	nonsig	14247.5
chr8	13624	14979	0.4269	nonsig	14301.5
chr8	13705	15063	0.4279	nonsig	14384
chr8	13749	15104	0.4269	nonsig	14426.5
chr8	13813	15145	0.4195	nonsig	14479
chr8	13858	15221	0.3435	nonsig	14539.5
chr8	13901	15306	0.3541	nonsig	14603.5
chr8	13928	15339	0.3864	nonsig	14633.5
chr8	13950	15374	0.39	nonsig	14662
chr8	14043	15547	0.4119	nonsig	14795
chr8	14116	15548	0.4332	nonsig	14832
chr8	14194	15695	0.4539	nonsig	14944.5
chr8	14209	15717	0.4562	nonsig	14963
chr8	14302	15776	0.4457	nonsig	15039
chr8	14337	15841	0.455	nonsig	15089
chr8	14506	16099	0.4817	nonsig	15302.5
chr8	14579	16174	0.4823	nonsig	15376.5
chr8	14601	16177	0.4361	nonsig	15389
chr8	14736	16444	0.3456	nonsig	15590
chr8	14755	16476	0.2623	nonsig	15615.5
chr8	14768	16487	0.2668	nonsig	15627.5
chr8	14806	16535	0.2683	nonsig	15670.5
chr8	14832	16565	0.1793	nonsig	15698.5
chr8	14837	16573	0.2694	nonsig	15705
chr8	14920	16637	0.2426	nonsig	15778.5
chr8	14980	16684	0.3194	nonsig	15832
chr8	15047	16758	0.2706	nonsig	15902.5
chr8	15061	16778	0.2716	nonsig	15919.5
chr8	15121	16885	0.2791	nonsig	16003
chr8	15183	16906	0.2985	nonsig	16044.5
chr8	15259	16966	0.2957	nonsig	16112.5
chr8	15368	17183	0.4192	nonsig	16275.5
chr8	15422	17281	0.3921	nonsig	16351.5
chr8	15489	17310	0.4207	nonsig	16399.5
chr8	15553	17325	0.4094	nonsig	16439
chr8	15632	17412	0.3352	nonsig	16522
chr8	15680	17427	0.329	nonsig	16553.5
chr8	15709	17460	0.4529	nonsig	16584.5
chr8	15729	17462	0.5483	nonsig	16595.5
chr8	15825	17487	0.5259	nonsig	16656
chr8	15831	17489	0.4683	nonsig	16660
chr8	15877	17492	0.4563	nonsig	16684.5
chr8	15897	17530	0.507	nonsig	16713.5
chr8	15929	17531	0.4972	nonsig	16730
chr8	15951	17557	0.4986	nonsig	16754
chr8	15969	17558	0.5497	nonsig	16763.5
chr8	16118	17559	0.5814	nonsig	16838.5
chr8	16154	17601	0.5838	nonsig	16877.5
chr8	16169	17605	0.5794	nonsig	16887
chr8	16275	17627	0.5457	nonsig	16951
chr8	16307	17634	0.6489	nonsig	16970.5
chr8	16359	17654	0.6333	nonsig	17006.5
chr8	16422	17739	0.644	nonsig	17080.5
chr8	18616	22087	1.697	nonsig	20351.5
chr8	18657	22093	1.68	nonsig	20375
chr8	18701	22096	1.66	nonsig	20398.5
chr8	18721	22102	1.653	nonsig	20411.5
chr8	18739	22103	1.645	nonsig	20421
chr8	18826	22105	1.603	nonsig	20465.5
chr8	18838	22127	1.608	nonsig	20482.5
chr8	18913	22131	1.32	nonsig	20522
chr8	19453	23189	1.532	nonsig	21321
chr8	19568	23360	1.403	nonsig	21464
chr8	19613	23384	1.549	nonsig	21498.5
chr8	19746	23392	1.498	nonsig	21569
chr8	19785	23396	1.451	nonsig	21590.5
chr8	19788	23399	1.451	nonsig	21593.5
chr8	19928	23411	1.4	nonsig	21669.5
chr8	19946	23416	1.395	nonsig	21681
chr8	19956	23424	1.394	nonsig	21690
chr8	19982	23428	1.385	nonsig	21705
chr8	20015	23464	1.386	nonsig	21739.5
chr8	20048	23523	1.397	nonsig	21785.5
chr8	20092	23547	1.157	nonsig	21819.5
chr8	20125	23565	1.152	nonsig	21845
chr8	20260	23761	0.9381	nonsig	22010.5
chr8	20303	23827	0.9443	nonsig	22065
chr8	20481	24077	0.9635	nonsig	22279
chr8	20500	24093	0.8866	nonsig	22296.5
chr8	20562	24157	0.887	nonsig	22359.5
chr8	20674	24165	0.8613	nonsig	22419.5
chr8	20767	24252	0.6449	nonsig	22509.5
chr8	20783	24256	0.6426	nonsig	22519.5
chr8	20820	24314	0.6466	nonsig	22567
chr8	20881	24350	0.6419	nonsig	22615.5
chr8	20933	24439	0.7045	nonsig	22686
chr8	20958	24455	0.7028	nonsig	22706.5
chr8	21029	24595	0.468	nonsig	22812
chr8	21100	24712	0.237	nonsig	22906
chr8	21159	24828	0.2408	nonsig	22993.5
chr8	21161	24830	0.2458	nonsig	22995.5
chr8	21224	24917	0.2474	nonsig	23070.5
chr8	21236	24940	0.2481	nonsig	23088
chr8	21278	24999	0.2492	nonsig	23138.5
chr8	21282	25005	0.2494	nonsig	23143.5
chr8	21286	25012	0.4992	nonsig	23149
chr8	21337	25073	0.2259	nonsig	23205
chr8	21341	25077	0.2259	nonsig	23209
chr8	21354	25081	0.2254	nonsig	23217.5
chr8	21382	25129	0.2266	nonsig	23255.5
chr8	21401	25147	0.2266	nonsig	23274
chr8	21486	25232	0.2266	nonsig	23359
chr8	23684	25281	0.09657	nonsig	24482.5
chr8	23705	25316	0.09745	nonsig	24510.5
chr8	23745	25394	0.1017	nonsig	24569.5
chr8	23776	25449	0.1032	nonsig	24612.5
chr8	23782	25460	0.1035	nonsig	24621
chr8	23795	25484	0.1042	nonsig	24639.5
chr8	23885	25642	0.1084	nonsig	24763.5
chr8	23918	25704	0.1102	nonsig	24811
chr8	24475	25760	0.07929	nonsig	25117.5
chr8	24583	25806	0.07704	nonsig	25194.5
chr8	24600	25816	0.07681	nonsig	25208
chr8	24619	25846	0.07092	nonsig	25232.5
chr8	24716	26035	0.07627	nonsig	25375.5
chr8	24766	26133	0.07856	nonsig	25449.5
chr8	24778	26145	0.07856	nonsig	25461.5
chr8	24811	26205	0.07172	nonsig	25508
chr8	24832	26239	0.07239	nonsig	25535.5
chr8	24834	26240	0.07231	nonsig	25537
chr8	24943	26421	0.07604	nonsig	25682
chr8	24996	26469	0.07619	nonsig	25732.5
chr8	25013	26478	0.0758	nonsig	25745.5
chr8	25024	26483	0.07547	nonsig	25753.5
chr8	25133	26505	0.07097	nonsig	25819
chr8	25202	26576	0.06364	nonsig	25889
chr8	25333	26588	0.05813	nonsig	25960.5
chr8	25378	26662	0.05947	nonsig	26020
chr8	25470	26783	0.06079	nonsig	26126.5
chr8	25489	26813	0.07493	nonsig	26151
chr8	25576	26900	0.07493	nonsig	26238
chr8	25588	26920	0.07538	nonsig	26254
chr8	25711	27108	0.07906	nonsig	26409.5
chr8	25731	27111	0.07813	nonsig	26421
chr8	25808	27177	0.07747	nonsig	26492.5
chr8	25900	27345	0.08178	nonsig	26622.5
chr8	26120	27645	0.09606	nonsig	26882.5
chr8	26182	27652	0.105	nonsig	26917
chr8	26245	27662	0.1013	nonsig	26953.5
chr8	26329	27827	0.1071	nonsig	27078
chr8	26441	27964	0.1064	nonsig	27202.5
chr8	26453	27965	0.09527	nonsig	27209
chr8	26483	27966	0.0915	nonsig	27224.5
chr8	26544	28082	0.09489	nonsig	27313
chr8	26595	28178	0.09764	nonsig	27386.5
chr8	26638	28202	9.649e-12	nonsig	27420
chr8	26730	28383	1.02e-11	nonsig	27556.5
chr8	26751	28421	0.103	nonsig	27586
chr8	26784	28438	0.2041	nonsig	27611
chr8	27255	29363	0.26	nonsig	28309
chr8	27304	29375	0.2505	nonsig	28339.5
chr8	27332	29382	0.248	nonsig	28357
chr8	27352	29387	0.2462	nonsig	28369.5
chr8	27396	29397	0.2421	nonsig	28396.5
chr8	27426	29402	0.239	nonsig	28414
chr8	27451	29441	0.2407	nonsig	28446
chr8	27498	29512	0.2436	nonsig	28505
chr8	27589	29536	0.2355	nonsig	28562.5
chr8	27622	29539	0.2319	nonsig	28580.5
chr8	27670	29579	0.3464	nonsig	28624.5
chr8	27698	29589	0.3431	nonsig	28643.5
chr8	27706	29596	0.3429	nonsig	28651
chr8	27722	29597	0.3769	nonsig	28659.5
chr8	27817	29599	0.4872	nonsig	28708
chr8	27870	29606	0.4747	nonsig	28738
chr8	27889	29633	0.4768	nonsig	28761
chr8	27935	29665	0.5794	nonsig	28800
chr8	27955	29670	0.5745	nonsig	28812.5
chr8	27975	29709	0.5809	nonsig	28842
chr8	28087	29752	0.5578	nonsig	28919.5
chr8	28137	29804	0.5585	nonsig	28970.5
chr8	28160	29842	0.5633	nonsig	29001
chr8	28209	29934	0.5779	nonsig	29071.5
chr8	28223	29940	0.5752	nonsig	29081.5
chr8	28292	30007	0.5745	nonsig	29149.5
chr8	28300	30012	0.5861	nonsig	29156
chr8	28342	30021	0.5886	nonsig	29181.5
chr8	28406	30029	0.5688	nonsig	29217.5
chr8	28427	30041	0.5656	nonsig	29234
chr8	28484	30067	0.5549	nonsig	29275.5
chr8	28505	30090	0.5554	nonsig	29297.5
chr8	28600	30091	0.5227	nonsig	29345.5
chr8	28607	30102	0.471	nonsig	29354.5
chr8	28641	30105	0.4716	nonsig	29373
chr8	28752	30158	0.4061	nonsig	29455
chr8	28907	30168	0.3642	nonsig	29537.5
chr8	28925	30198	0.3675	nonsig	29561.5
chr8	28948	30233	0.3711	nonsig	29590.5
chr8	29034	30241	0.3874	nonsig	29637.5
chr8	29127	30290	0.3418	nonsig	29708.5
chr8	29129	30293	0.3063	nonsig	29711
chr8	29150	30333	0.3114	nonsig	29741.5
chr8	29257	30432	0.3092	nonsig	29844.5
chr8	29307	30436	0.2971	nonsig	29871.5
chr8	29338	30473	0.2988	nonsig	29905.5
chr8	29444	30505	0.2792	nonsig	29974.5
chr8	29470	30519	0.276	nonsig	29994.5
chr8	29499	30559	0.2232	nonsig	30029
chr8	29972	30581	0.09615	nonsig	30276.5
chr8	29993	30610	0.09749	nonsig	30301.5
chr8	30007	30631	0.1101	nonsig	30319
chr8	30014	30641	0.1234	nonsig	30327.5
chr8	30043	30689	0.1695	nonsig	30366
chr8	30066	30729	0.1741	nonsig	30397.5
chr8	30096	30750	0.1718	nonsig	30423
chr8	30167	30822	0.1719	nonsig	30494.5
chr8	30187	30837	0.1707	nonsig	30512
chr8	30204	30869	0.1707	nonsig	30536.5
chr8	30639	31699	0.3093	nonsig	31169
chr8	31086	32582	0.3202	nonsig	31834
chr8	31090	32583	0.3195	nonsig	31836.5
chr8	31099	32600	0.3213	nonsig	31849.5
chr8	31122	32645	0.3259	nonsig	31883.5
chr8	31133	32660	0.196	nonsig	31896.5
chr8	31182	32730	0.2163	nonsig	31956
chr8	31228	32791	0.3205	nonsig	32009.5
chr8	31239	32807	0.2144	nonsig	32023
chr8	31261	32813	0.1914	nonsig	32037
chr8	31288	32823	0.1894	nonsig	32055.5
chr8	31322	32840	0.2809	nonsig	32081
chr8	31443	33044	0.2962	nonsig	32243.5
chr8	31503	33072	0.2903	nonsig	32287.5
chr8	31507	33074	0.2899	nonsig	32290.5
chr8	31543	33079	0.2842	nonsig	32311
chr8	31560	33107	0.2863	nonsig	32333.5
chr8	31578	33134	0.288	nonsig	32356
chr8	31586	33143	0.2881	nonsig	32364.5
chr8	31603	33164	0.2889	nonsig	32383.5
chr8	31622	33176	0.2876	nonsig	32399
chr8	31634	33177	0.2856	nonsig	32405.5
chr8	31646	33200	0.2876	nonsig	32423
chr8	31665	33227	0.3855	nonsig	32446
chr8	31675	33244	0.484	nonsig	32459.5
chr8	31715	33272	0.6396	nonsig	32493.5
chr8	31725	33281	0.6394	nonsig	32503
chr8	31750	33301	0.6374	nonsig	32525.5
chr8	31786	33338	0.6378	nonsig	32562
chr8	31800	33359	0.6404	nonsig	32579.5
chr8	31834	33377	0.6203	nonsig	32605.5
chr8	31846	33398	0.6239	nonsig	32622
chr8	31879	33425	0.6213	nonsig	32652
chr8	31934	33435	0.6034	nonsig	32684.5
chr8	31946	33455	0.6933	nonsig	32700.5
chr8	31970	33467	0.6876	nonsig	32718.5
chr8	31997	33488	0.7829	nonsig	32742.5
chr8	32013	33506	0.9003	nonsig	32759.5
chr8	32038	33516	1.012	nonsig	32777
chr8	32053	33524	1.134	nonsig	32788.5
chr8	32090	33569	1.141	nonsig	32829.5
chr8	32139	33647	1.3	nonsig	32893
chr8	32146	33650	1.444	nonsig	32898
chr8	32172	33654	1.423	nonsig	32913
chr8	32210	33691	1.463	nonsig	32950.5
chr8	32223	33695	1.454	nonsig	32959
chr8	32265	33708	1.425	nonsig	32986.5
chr8	32302	33767	1.447	nonsig	33034.5
chr8	32324	33779	1.437	nonsig	33051.5
chr8	32745	33791	1.113	nonsig	33268
chr8	33293	34004	0.7562	nonsig	33648.5
chr8	33296	34008	0.7578	nonsig	33652
chr8	33307	34014	0.752	nonsig	33660.5
chr8	33334	34023	0.7328	nonsig	33678.5
chr8	33346	34032	0.7297	nonsig	33689
chr8	33393	34055	0.7047	nonsig	33724
chr8	33426	34060	0.67490000000000006	nonsig	33743
chr8	33435	34063	0.6203	nonsig	33749
chr8	33445	34076	0.6237	nonsig	33760.5
chr8	33472	34121	0.5608	nonsig	33796.5
chr8	33482	34124	0.5547	nonsig	33803
chr8	33592	34139	0.3654	nonsig	33865.5
chr8	33613	34153	0.3563	nonsig	33883
chr8	33622	34169	0.3594	nonsig	33895.5
chr8	33626	34173	0.3605	nonsig	33899.5
chr8	33644	34181	0.3834	nonsig	33912.5
chr8	33663	34192	0.4119	nonsig	33927.5
chr8	33674	34205	0.5096	nonsig	33939.5
chr8	33700	34235	0.5481	nonsig	33967.5
chr8	33706	34236	0.6845	nonsig	33971
chr8	33730	34282	0.7136	nonsig	34006
chr8	33748	34295	0.7071	nonsig	34021.5
chr8	33765	34302	0.6942	nonsig	34033.5
chr8	33795	34346	0.6698	nonsig	34070.5
chr8	33816	34360	0.62	nonsig	34088
chr8	33829	34376	0.6239	nonsig	34102.5
chr8	33846	34391	0.6211	nonsig	34118.5
chr8	33869	34399	0.6046	nonsig	34134
chr8	33914	34469	0.6325	nonsig	34191.5
chr8	33934	34490	0.6342	nonsig	34212
chr8	33966	34533	0.6467	nonsig	34249.5
chr8	33985	34544	0.6376	nonsig	34264.5
chr8	34006	34576	0.6502	nonsig	34291
chr8	34022	34588	0.6456	nonsig	34305
chr8	34032	34597	0.5839	nonsig	34314.5
chr8	34092	34696	0.6688	nonsig	34394
chr8	34112	34718	0.6097	nonsig	34415
chr8	34131	34745	0.5599	nonsig	34438
chr8	34142	34760	0.5501	nonsig	34451
chr8	34166	34763	0.4799	nonsig	34464.5
chr8	34210	34773	0.4525	nonsig	34491.5
chr8	34217	34784	0.4092	nonsig	34500.5
chr8	34229	34803	0.377	nonsig	34516
chr8	34249	34807	0.3661	nonsig	34528
chr8	34262	34829	0.3348	nonsig	34545.5
chr8	34286	34863	0.341	nonsig	34574.5
chr8	34328	34888	0.331	nonsig	34608
chr8	34370	34961	0.349	nonsig	34665.5
chr8	34539	35286	0.4414	nonsig	34912.5
chr8	34683	35362	0.3564	nonsig	35022.5
chr8	34749	35489	0.403	nonsig	35119
chr8	35251	36487	0.6729	nonsig	35869
chr8	35267	36511	0.677	nonsig	35889
chr8	35273	36514	0.6754	nonsig	35893.5
chr8	35289	36523	0.6716	nonsig	35906
chr8	35297	36533	0.7477	nonsig	35915
chr8	35302	36540	0.7489	nonsig	35921
chr8	35340	36604	0.7643	nonsig	35972
chr8	35451	36781	0.8043	nonsig	36116
chr8	35464	36803	0.81	nonsig	36133.5
chr8	35472	36804	0.8058	nonsig	36138
chr8	35485	36816	0.8052	nonsig	36150.5
chr8	35511	36852	0.8112	nonsig	36181.5
chr8	35524	36874	0.8166	nonsig	36199
chr8	35531	36880	0.816	nonsig	36205.5
chr8	35557	36922	0.7429	nonsig	36239.5
chr8	35573	36941	0.6618	nonsig	36257
chr8	35591	36947	0.574	nonsig	36269
chr8	35595	36953	0.575	nonsig	36274
chr8	35619	36956	0.5264	nonsig	36287.5
chr8	35630	36965	0.6132	nonsig	36297.5
chr8	35641	36980	0.615	nonsig	36310.5
chr8	35665	36983	0.6056	nonsig	36324
chr8	35704	37047	0.6171	nonsig	36375.5
chr8	35944	37512	0.7202	nonsig	36728
chr8	35952	37513	0.6145	nonsig	36732.5
chr8	35965	37531	0.6165	nonsig	36748
chr8	36011	37552	0.6069	nonsig	36781.5
chr8	36025	37559	0.7048	nonsig	36792
chr8	36053	37573	0.6981	nonsig	36813
chr8	36062	37579	0.697	nonsig	36820.5
chr8	36086	37595	0.6933	nonsig	36840.5
chr8	36164	37740	0.7239	nonsig	36952
chr8	36177	37756	0.7255	nonsig	36966.5
chr8	36227	37758	0.7032	nonsig	36992.5
chr8	36283	37848	0.6161	nonsig	37065.5
chr8	36298	37851	0.6114	nonsig	37074.5
chr8	36312	37863	0.6108	nonsig	37087.5
chr8	36318	37873	0.5102	nonsig	37095.5
chr8	36324	37874	0.5087	nonsig	37099
chr8	36357	37930	0.5161	nonsig	37143.5
chr8	36368	37932	0.5133	nonsig	37150
chr8	36380	37952	0.5159	nonsig	37166
chr8	36404	37978	0.5165	nonsig	37191
chr8	36462	38060	0.5244	nonsig	37261
chr8	36489	38089	0.5251	nonsig	37289
chr8	36530	38099	0.5147	nonsig	37314.5
chr8	36703	38119	0.4647	nonsig	37411
chr8	36755	38147	0.4568	nonsig	37451
chr8	36823	38157	0.4376	nonsig	37490
chr8	37332	38177	0.2218	nonsig	37754.5
chr8	37388	38264	0.23	nonsig	37826
chr8	37401	38288	0.2328	nonsig	37844.5
chr8	37410	38296	0.2327	nonsig	37853
chr8	37418	38303	0.2323	nonsig	37860.5
chr8	37449	38357	0.1788	nonsig	37903
chr8	37490	38375	0.1743	nonsig	37932.5
chr8	37583	38385	0.1579	nonsig	37984
chr8	37604	38404	0.1576	nonsig	38004
chr8	37605	38405	0.1576	nonsig	38005
chr8	37628	38439	0.213	nonsig	38033.5
chr8	37647	38442	0.2087	nonsig	38044.5
chr8	37672	38469	0.2093	nonsig	38070.5
chr8	37695	38510	0.2139	nonsig	38102.5
chr8	37724	38526	0.2105	nonsig	38125
chr8	37735	38528	0.2083	nonsig	38131.5
chr8	37744	38540	0.209	nonsig	38142
chr8	37756	38559	0.2108	nonsig	38157.5
chr8	37772	38588	0.1606	nonsig	38180
chr8	37802	38638	0.1647	nonsig	38220
chr8	37818	38656	0.11	nonsig	38237
chr8	37844	38704	0.1129	nonsig	38274
chr8	37889	38730	0.1104	nonsig	38309.5
chr8	38141	38769	0.08248	nonsig	38455
chr8	38195	38876	0.08943	nonsig	38535.5
chr8	38256	38981	0.09514	nonsig	38618.5
chr8	38271	38990	0.09435	nonsig	38630.5
chr8	38284	39009	0.09514	nonsig	38646.5
chr8	38294	39014	0.09455	nonsig	38654
chr8	38357	39135	0.15310000000000001	nonsig	38746
chr8	38388	39180	0.156	nonsig	38784
chr8	38487	39234	0.147	nonsig	38860.5
chr8	38516	39275	0.1495	nonsig	38895.5
chr8	38525	39292	0.151	nonsig	38908.5
chr8	38579	39309	0.1917	nonsig	38944
chr8	38584	39317	0.1924	nonsig	38950.5
chr8	38629	39394	0.2009	nonsig	39011.5
chr8	38678	39482	0.2111	nonsig	39080
chr8	38704	39534	0.2723	nonsig	39119
chr8	38780	39629	0.3344	nonsig	39204.5
chr8	38808	39683	0.3447	nonsig	39245.5
chr8	38834	39715	0.347	nonsig	39274.5
chr8	38871	39763	0.3514	nonsig	39317
chr8	38966	39871	0.3565	nonsig	39418.5
chr8	38990	39890	0.3545	nonsig	39440
chr8	39051	40003	0.3748	nonsig	39527
chr8	39072	40025	0.3752	nonsig	39548.5
chr8	39102	40056	0.3758	nonsig	39579
chr8	39119	40081	0.3787	nonsig	39600
chr8	39158	40138	0.386	nonsig	39648
chr8	39212	40160	0.3732	nonsig	39686
chr8	39228	40168	0.3701	nonsig	39698
chr8	39239	40182	0.3712	nonsig	39710.5
chr8	39244	40184	0.3703	nonsig	39714
chr8	39271	40185	0.3598	nonsig	39728
chr8	39314	40253	0.3697	nonsig	39783.5
chr8	39322	40258	0.36870000000000003	nonsig	39790
chr8	39364	40323	0.3777	nonsig	39843.5
chr8	39371	40337	0.3803	nonsig	39854
chr8	39461	40482	0.4021	nonsig	39971.5
chr8	39463	40484	0.335	nonsig	39973.5
chr8	39488	40506	0.3341	nonsig	39997
chr8	39526	40542	0.3333	nonsig	40034
chr8	39619	40711	0.3584	nonsig	40165
chr8	39645	40761	0.3663	nonsig	40203
chr8	39707	40874	0.3829	nonsig	40290.5
chr8	39728	40896	0.3834	nonsig	40312
chr8	39805	41022	0.3993	nonsig	40413.5
chr8	39856	41074	0.3996	nonsig	40465
chr8	39868	41079	0.3975	nonsig	40473.5
chr8	39919	41134	0.3986	nonsig	40526.5
chr8	39961	41191	0.4037	nonsig	40576
chr8	39996	41222	0.4024	nonsig	40609
chr8	40073	41270	0.3619	nonsig	40671.5
chr8	40136	41291	0.3492	nonsig	40713.5
chr8	40164	41337	0.3548	nonsig	40750.5
chr8	40195	41381	0.3586	nonsig	40788
chr8	40234	41454	0.3689	nonsig	40844
chr8	40337	41538	0.2964	nonsig	40937.5
chr8	40486	41791	0.2416	nonsig	41138.5
chr8	40579	41924	0.2489	nonsig	41251.5
chr8	40717	42158	0.2667	nonsig	41437.5
chr8	40727	42161	0.2654	nonsig	41444
chr8	40745	42180	0.2656	nonsig	41462.5
chr8	40753	42188	0.1771	nonsig	41470.5
chr8	40814	42233	0.1751	nonsig	41523.5
chr8	40860	42237	0.1699	nonsig	41548.5
chr8	40949	42363	0.1745	nonsig	41656
chr8	41107	42584	0.09113	nonsig	41845.5
chr8	41176	42669	9.208e-12	nonsig	41922.5
chr8	41220	42725	9.282e-12	nonsig	41972.5
chr8	41250	42736	9.168e-12	nonsig	41993
chr8	41341	42810	9.063e-12	nonsig	42075.5
chr8	41403	42916	9.332e-12	nonsig	42159.5
chr8	41994	43985	1.228e-11	nonsig	42989.5
chr8	42019	44013	1.336e-11	nonsig	43016
chr8	42060	44064	1.342e-11	nonsig	43062
chr8	42077	44073	1.337e-11	nonsig	43075
chr8	42121	44103	1.328e-11	nonsig	43112
chr8	42139	44118	1.326e-11	nonsig	43128.5
chr8	42148	44128	1.326e-11	nonsig	43138
chr8	42164	44146	1.328e-11	nonsig	43155
chr8	42172	44160	1.202e-11	nonsig	43166
chr8	42196	44207	1.347e-11	nonsig	43201.5
chr8	42234	44214	1.327e-11	nonsig	43224
chr8	42249	44240	0.1334	nonsig	43244.5
chr8	42284	44244	0.1313	nonsig	43264
chr8	42297	44256	0.1312	nonsig	43276.5
chr8	42386	44289	0.1275	nonsig	43337.5
chr8	42433	44382	0.1305	nonsig	43407.5
chr8	42457	44408	0.1307	nonsig	43432.5
chr8	42480	44418	0.1298	nonsig	43449
chr8	42584	44457	0.1255	nonsig	43520.5
chr8	42625	44488	0.1248	nonsig	43556.5
chr8	42768	44661	0.1268	nonsig	43714.5
chr8	42792	44687	0.127	nonsig	43739.5
chr8	42857	44692	0.1229	nonsig	43774.5
chr8	42930	44785	0.1243	nonsig	43857.5
chr8	42942	44804	0.1248	nonsig	43873
chr8	42997	44860	0.1248	nonsig	43928.5
chr8	43033	44874	0.1233	nonsig	43953.5
chr8	43058	44893	0.1229	nonsig	43975.5
chr8	43082	44894	0.1214	nonsig	43988
chr8	43123	44955	0.1227	nonsig	44039
chr8	43591	45844	0.1509	nonsig	44717.5
chr8	43615	45848	0.1496	nonsig	44731.5
chr8	43656	45858	0.1475	nonsig	44757
chr8	43734	45930	0.1441	nonsig	44832
chr8	43861	45931	0.1358	nonsig	44896
chr8	43929	45934	0.1316	nonsig	44931.5
chr8	44066	45974	0.1252	nonsig	45020
chr8	44089	46017	0.1291	nonsig	45053
chr8	44101	46022	0.1287	nonsig	45061.5
chr8	44113	46037	0.1318	nonsig	45075
chr8	44136	46038	0.1198	nonsig	45087
chr8	44140	46043	0.1199	nonsig	45091.5
chr8	44223	46082	0.1171	nonsig	45152.5
chr8	44360	46136	0.1144	nonsig	45248
chr8	44406	46142	0.1003	nonsig	45274
chr8	44443	46160	0.09917	nonsig	45301.5
chr8	44450	46164	0.1011	nonsig	45307
chr8	44497	46183	0.09949	nonsig	45340
chr8	44552	46188	0.09876	nonsig	45370
chr8	45092	46198	0.06679	nonsig	45645
chr8	45115	46216	0.07459	nonsig	45665.5
chr8	45141	46217	0.07289	nonsig	45679
chr8	45149	46225	0.07357	nonsig	45687
chr8	45172	46241	0.07309	nonsig	45706.5
chr8	45181	46244	0.07494	nonsig	45712.5
chr8	45187	46245	0.06477	nonsig	45716
chr8	45198	46249	0.06435	nonsig	45723.5
chr8	45210	46260	0.1285	nonsig	45735
chr8	45262	46316	0.133	nonsig	45789
chr8	45266	46318	0.1203	nonsig	45792
chr8	45280	46320	0.1227	nonsig	45800
chr8	45287	46329	0.06361	nonsig	45808
chr8	45298	46339	0.06155	nonsig	45818.5
chr8	45317	46344	0.06073	nonsig	45830.5
chr8	45369	46355	0.05707	nonsig	45862
chr8	45382	46356	0.04833	nonsig	45869
chr8	45400	46382	0.04265	nonsig	45891
chr8	45423	46389	0.04196	nonsig	45906
chr8	45440	46392	0.05366	nonsig	45916
chr8	45534	46407	0.04382	nonsig	45970.5
chr8	45549	46411	0.03817	nonsig	45980
chr8	45570	46447	0.0439	nonsig	46008.5
chr8	45627	46468	0.0421	nonsig	46047.5
chr8	45643	46482	0.04736	nonsig	46062.5
chr8	45673	46486	0.09179	nonsig	46079.5
chr8	45682	46489	0.08282	nonsig	46085.5
chr8	45692	46490	0.08189	nonsig	46091
chr8	45712	46530	0.09531	nonsig	46121
chr8	45751	46546	0.08349	nonsig	46148.5
chr8	46205	46565	0.03799	nonsig	46385
chr8	46213	46577	0.03152	nonsig	46395
chr8	46275	46692	0.03112	nonsig	46483.5
chr8	46316	46701	0.02454	nonsig	46508.5
chr8	46368	46805	0.02763	nonsig	46586.5
chr8	46412	46890	0.02915	nonsig	46651
chr8	46445	46915	0.02848	nonsig	46680
chr8	46471	46924	0.02891	nonsig	46697.5
chr8	46505	46987	0.02497	nonsig	46746
chr8	46521	47005	0.02936	nonsig	46763
chr8	46526	47014	0.03006	nonsig	46770
chr8	46538	47033	0.03103	nonsig	46785.5
chr8	46565	47047	0.03087	nonsig	46806
chr8	46604	47071	0.0293	nonsig	46837.5
chr8	46616	47090	0.03387	nonsig	46853
chr8	46636	47112	0.03351	nonsig	46874
chr8	46645	47126	0.03367	nonsig	46885.5
chr8	46662	47140	0.0335	nonsig	46901
chr8	46675	47162	0.03409	nonsig	46918.5
chr8	46707	47216	0.03563	nonsig	46961.5
chr8	46722	47227	0.04053	nonsig	46974.5
chr8	46728	47238	0.036	nonsig	46983
chr8	46782	47338	0.03925	nonsig	47060
chr8	46791	47341	0.03782	nonsig	47066
chr8	46802	47360	0.03837	nonsig	47081
chr8	46814	47383	0.03936	nonsig	47098.5
chr8	46831	47412	0.04703	nonsig	47121.5
chr8	46854	47447	0.048	nonsig	47150.5
chr8	46882	47448	0.02289	nonsig	47165
chr8	46886	47453	0.02368	nonsig	47169.5
chr8	46904	47488	0.02762	nonsig	47196
chr8	46913	47497	0.02758	nonsig	47205
chr8	46954	47569	0.02926	nonsig	47261.5
chr8	47013	47681	0.02809	nonsig	47347
chr8	47048	47740	0.02939	nonsig	47394
chr8	47061	47765	0.03409	nonsig	47413
chr8	47081	47780	0.03382	nonsig	47430.5
chr8	47098	47807	0.03431	nonsig	47452.5
chr8	47117	47842	0.03995	nonsig	47479.5
chr8	47129	47850	0.04789	nonsig	47489.5
chr8	47132	47852	0.05423	nonsig	47492
chr8	47150	47853	0.05291	nonsig	47501.5
chr8	47162	47856	0.1045	nonsig	47509
chr8	47172	47862	0.1558	nonsig	47517
chr8	47190	47894	0.159	nonsig	47542
chr8	47193	47897	0.106	nonsig	47545
chr8	47196	47901	0.1029	nonsig	47548.5
chr8	47218	47906	0.1003	nonsig	47562
chr8	47238	47930	0.1496	nonsig	47584
chr8	47283	48000	0.1697	nonsig	47641.5
chr8	47292	48007	0.2193	nonsig	47649.5
chr8	47350	48008	0.2576	nonsig	47679
chr8	47358	48015	0.2572	nonsig	47686.5
chr8	47421	48036	0.2891	nonsig	47728.5
chr8	47483	48075	0.2783	nonsig	47779
chr8	47503	48090	0.2413	nonsig	47796.5
chr8	47528	48132	0.2708	nonsig	47830
chr8	47564	48141	0.2525	nonsig	47852.5
chr8	47576	48147	0.2443	nonsig	47861.5
chr8	47584	48153	0.2386	nonsig	47868.5
chr8	47596	48158	0.2357	nonsig	47877
chr8	47613	48179	0.2372	nonsig	47896
chr8	47633	48195	0.2164	nonsig	47914
chr8	47644	48197	0.2132	nonsig	47920.5
chr8	47655	48198	0.2091	nonsig	47926.5
chr8	47674	48222	0.211	nonsig	47948
chr8	47703	48266	0.2168	nonsig	47984.5
chr8	47722	48281	0.2155	nonsig	48001.5
chr8	47763	48310	0.1892	nonsig	48036.5
chr8	47769	48311	0.1874	nonsig	48040
chr8	47775	48312	0.1857	nonsig	48043.5
chr8	47851	48363	0.1772	nonsig	48107
chr8	47861	48381	0.1798	nonsig	48121
chr8	47873	48385	0.1974	nonsig	48129
chr8	47914	48444	0.2043	nonsig	48179
chr8	47935	48457	0.181	nonsig	48196
chr8	47957	48466	0.1969	nonsig	48211.5
chr8	47966	48483	0.2	nonsig	48224.5
chr8	47975	48496	0.2016	nonsig	48235.5
chr8	47998	48507	0.2143	nonsig	48252.5
chr8	48003	48508	0.2118	nonsig	48255.5
chr8	48045	48521	0.1994	nonsig	48283
chr8	48110	48539	0.1798	nonsig	48324.5
chr8	48141	48541	0.1678	nonsig	48341
chr8	48155	48544	0.175	nonsig	48349.5
chr8	48171	48562	0.1757	nonsig	48366.5
chr8	48204	48600	0.1782	nonsig	48402
chr8	48225	48607	0.1546	nonsig	48416
chr8	48246	48642	0.1601	nonsig	48444
chr8	48264	48675	0.1663	nonsig	48469.5
chr8	48304	48755	0.1823	nonsig	48529.5
chr8	48309	48762	0.1831	nonsig	48535.5
chr8	48324	48786	0.1746	nonsig	48555
chr8	48341	48788	0.1378	nonsig	48564.5
chr8	48403	48908	0.1871	nonsig	48655.5
chr8	48418	48934	0.1911	nonsig	48676
chr8	48429	48952	0.1973	nonsig	48690.5
chr8	48445	48960	0.1943	nonsig	48702.5
chr8	48490	48980	0.1541	nonsig	48735
chr8	48495	48982	0.1565	nonsig	48738.5
chr8	48505	49002	0.1281	nonsig	48753.5
chr8	48510	49004	0.09789	nonsig	48757
chr8	48552	49067	0.1021	nonsig	48809.5
chr8	48608	49140	0.07028	nonsig	48874
chr8	48628	49165	0.07094	nonsig	48896.5
chr8	48659	49185	0.07711	nonsig	48922
chr8	48684	49227	0.07953	nonsig	48955.5
chr8	48723	49299	0.08436	nonsig	49011
chr8	48735	49316	0.08517	nonsig	49025.5
chr8	48738	49317	0.08487	nonsig	49027.5
chr8	48777	49374	0.08751	nonsig	49075.5
chr8	48818	49440	0.1404	nonsig	49129
chr8	48825	49453	0.1391	nonsig	49139
chr8	48845	49492	0.1433	nonsig	49168.5
chr8	48910	49597	0.1522	nonsig	49253.5
chr8	48988	49710	0.2132	nonsig	49349
chr8	48996	49711	0.1887	nonsig	49353.5
chr8	49050	49790	0.1711	nonsig	49420
chr8	49057	49803	0.1539	nonsig	49430
chr8	49092	49872	0.1435	nonsig	49482
chr8	49144	49925	0.1437	nonsig	49534.5
chr8	49155	49928	0.1591	nonsig	49541.5
chr8	49158	49931	0.159	nonsig	49544.5
chr8	49229	50014	0.1615	nonsig	49621.5
chr8	49333	50209	0.1807	nonsig	49771
chr8	49400	50333	0.2203	nonsig	49866.5
chr8	49443	50402	0.2533	nonsig	49922.5
chr8	49461	50426	0.3184	nonsig	49943.5
chr8	49521	50535	0.3346	nonsig	50028
chr8	49523	50538	0.3349	nonsig	50030.5
chr8	49557	50593	0.3418	nonsig	50075
chr8	49672	50805	0.3738	nonsig	50238.5
chr8	49687	50832	0.378	nonsig	50259.5
chr8	49692	50840	0.3788	nonsig	50266
chr8	49779	50996	0.3212	nonsig	50387.5
chr8	49829	51058	0.3244	nonsig	50443.5
chr8	49844	51081	0.3652	nonsig	50462.5
chr8	49910	51178	0.468	nonsig	50544
chr8	49945	51214	0.4685	nonsig	50579.5
chr8	50045	51334	0.5711	nonsig	50689.5
chr8	50049	51335	0.5698	nonsig	50692
chr8	50079	51371	0.5573	nonsig	50725
chr8	50110	51431	0.5557	nonsig	50770.5
chr8	50189	51469	0.526	nonsig	50829
chr8	50205	51476	0.4257	nonsig	50840.5
chr8	50257	51562	0.4371	nonsig	50909.5
chr8	50264	51567	0.4366	nonsig	50915.5
chr8	50347	51714	0.4578	nonsig	51030.5
chr8	50354	51726	0.4595	nonsig	51040
chr8	50403	51803	0.4595	nonsig	51103
chr8	50423	51841	0.4654	nonsig	51132
chr8	50518	51968	0.4759	nonsig	51243
chr8	50567	51993	0.468	nonsig	51280
chr8	50586	52006	0.4757	nonsig	51296
chr8	50644	52102	0.4885	nonsig	51373
chr8	50677	52127	0.4384	nonsig	51402
chr8	50716	52133	0.4284	nonsig	51424.5
chr8	50726	52135	0.4262	nonsig	51430.5
chr8	50808	52298	0.4507	nonsig	51553
chr8	50857	52340	0.4484	nonsig	51598.5
chr8	50891	52342	0.4387	nonsig	51616.5
chr8	50902	52350	0.3504	nonsig	51626
chr8	50957	52422	0.3544	nonsig	51689.5
chr8	51023	52448	0.3448	nonsig	51735.5
chr8	51090	52470	0.3338	nonsig	51780
chr8	51170	52629	0.2647	nonsig	51899.5
chr8	51216	52641	0.2586	nonsig	51928.5
chr8	51386	52969	0.2872	nonsig	52177.5
chr8	51421	52970	0.281	nonsig	52195.5
chr8	51465	53005	0.2794	nonsig	52235
chr8	51469	53009	0.2795	nonsig	52239
chr8	51523	53114	0.2887	nonsig	52318.5
chr8	51637	53260	0.2944	nonsig	52448.5
chr8	51781	53353	0.2852	nonsig	52567
chr8	51871	53408	0.2789	nonsig	52639.5
chr8	51931	53459	0.2773	nonsig	52695
chr8	51960	53493	0.2782	nonsig	52726.5
chr8	52025	53515	0.2703	nonsig	52770
chr8	52036	53534	0.4014	nonsig	52785
chr8	52069	53545	0.3955	nonsig	52807
chr8	52197	53588	0.3652	nonsig	52892.5
chr8	52321	53810	0.3908	nonsig	53065.5
chr8	52378	53916	0.4037	nonsig	53147
chr8	52473	53949	0.3875	nonsig	53211
chr8	52513	53968	0.3819	nonsig	53240.5
chr8	52533	53985	0.3811	nonsig	53259
chr8	52585	53991	0.3691	nonsig	53288
chr8	52644	54073	0.2814	nonsig	53358.5
chr8	52708	54081	0.2704	nonsig	53394.5
chr8	52709	54082	0.1802	nonsig	53395.5
chr8	52730	54089	0.1783	nonsig	53409.5
chr8	52782	54132	0.1772	nonsig	53457
chr8	52805	54141	0.1753	nonsig	53473
chr8	52812	54147	0.1615	nonsig	53479.5
chr8	52878	54194	0.1592	nonsig	53536
chr8	52948	54328	0.167	nonsig	53638
chr8	53035	54356	0.1598	nonsig	53695.5
chr8	53095	54464	0.1656	nonsig	53779.5
chr8	53138	54473	0.1615	nonsig	53805.5
chr8	53246	54651	0.1699	nonsig	53948.5
chr8	53316	54664	0.163	nonsig	53990
chr8	53368	54743	0.1663	nonsig	54055.5
chr8	53402	54798	0.1688	nonsig	54100
chr8	53453	54803	0.1633	nonsig	54128
chr8	53487	54847	0.2467	nonsig	54167
chr8	53491	54848	0.2463	nonsig	54169.5
chr8	53515	54894	0.2503	nonsig	54204.5
chr8	53617	54935	0.2392	nonsig	54276
chr8	53683	55026	0.2238	nonsig	54354.5
chr8	53721	55100	0.2298	nonsig	54410.5
chr8	53727	55103	0.3329	nonsig	54415
chr8	53778	55133	0.3279	nonsig	54455.5
chr8	53795	55141	0.3257	nonsig	54468
chr8	53813	55155	0.3247	nonsig	54484
chr8	53939	55248	0.3167	nonsig	54593.5
chr8	53951	55261	0.3169	nonsig	54606
chr8	54121	55272	0.2785	nonsig	54696.5
chr8	54175	55379	0.2913	nonsig	54777
chr8	54198	55390	0.2884	nonsig	54794
chr8	54206	55403	0.2895	nonsig	54804.5
chr8	54303	55491	0.3593	nonsig	54897
chr8	54462	55663	0.3942	nonsig	55062.5
chr8	54511	55669	0.3501	nonsig	55090
chr8	54543	55678	0.3432	nonsig	55110.5
chr8	54573	55686	0.3367	nonsig	55129.5
chr8	54620	55746	0.3406	nonsig	55183
chr8	54645	55774	0.3415	nonsig	55209.5
chr8	54663	55791	0.273	nonsig	55227
chr8	54675	55805	0.205	nonsig	55240
chr8	54699	55809	0.2015	nonsig	55254
chr8	54831	55851	0.1851	nonsig	55341
chr8	54942	55968	0.1861	nonsig	55455
chr8	54995	56040	0.1897	nonsig	55517.5
chr8	55053	56138	0.1968	nonsig	55595.5
chr8	55078	56171	0.1983	nonsig	55624.5
chr8	55108	56225	0.2199	nonsig	55666.5
chr8	55177	56280	0.2172	nonsig	55728.5
chr8	55262	56442	0.2324	nonsig	55852
chr8	55264	56446	0.2327	nonsig	55855
chr8	55283	56477	0.235	nonsig	55880
chr8	55314	56496	0.2327	nonsig	55905
chr8	55349	56556	0.2377	nonsig	55952.5
chr8	55402	56656	0.2469	nonsig	56029
chr8	55446	56698	0.2464	nonsig	56072
chr8	55576	56824	0.2457	nonsig	56200
chr8	55612	56868	0.3296	nonsig	56240
chr8	55671	56878	0.396	nonsig	56274.5
chr8	55688	56902	0.4406	nonsig	56295
chr8	55818	56984	0.4232	nonsig	56401
chr8	55858	57051	0.433	nonsig	56454.5
chr8	55928	57112	0.4298	nonsig	56520
chr8	55956	57114	0.4201	nonsig	56535
chr8	55959	57115	0.4194	nonsig	56537
chr8	56025	57203	0.4274	nonsig	56614
chr8	56062	57275	0.4403	nonsig	56668.5
chr8	56085	57276	0.4321	nonsig	56680.5
chr8	56181	57427	0.4521	nonsig	56804
chr8	56247	57468	0.4518	nonsig	56857.5
chr8	56561	58022	0.5522	nonsig	57291.5
chr8	56674	58244	0.5936	nonsig	57459
chr8	56694	58255	0.4916	nonsig	57474.5
chr8	56746	58351	0.5055	nonsig	57548.5
chr8	56784	58412	0.5129	nonsig	57598
chr8	56848	58448	0.5039	nonsig	57648
chr8	56884	58506	0.511	nonsig	57695
chr8	56918	58563	0.5182	nonsig	57740.5
chr8	56995	58610	0.5088	nonsig	57802.5
chr8	57006	58622	0.509	nonsig	57814
chr8	57029	58654	0.5119	nonsig	57841.5
chr8	57095	58698	0.505	nonsig	57896.5
chr8	57240	58816	0.4318	nonsig	58028
chr8	57266	58862	0.4372	nonsig	58064
chr8	57295	58912	0.4428	nonsig	58103.5
chr8	57331	58976	0.4505	nonsig	58153.5
chr8	57407	59068	0.4549	nonsig	58237.5
chr8	57422	59069	0.4512	nonsig	58245.5
chr8	57444	59096	0.4526	nonsig	58270
chr8	57462	59119	0.4538	nonsig	58290.5
chr8	57471	59132	0.455	nonsig	58301.5
chr8	57514	59177	0.4554	nonsig	58345.5
chr8	57577	59185	0.4405	nonsig	58381
chr8	57660	59280	0.3915	nonsig	58470
chr8	57710	59281	0.3798	nonsig	58495.5
chr8	57740	59308	0.4296	nonsig	58524
chr8	57848	59471	0.5556	nonsig	58659.5
chr8	57896	59511	0.553	nonsig	58703.5
chr8	58002	59561	0.5339	nonsig	58781.5
chr8	58039	59632	0.5453	nonsig	58835.5
chr8	58097	59717	0.5546	nonsig	58907
chr8	58142	59787	0.676	nonsig	58964.5
chr8	58213	59869	0.6805	nonsig	59041
chr8	58283	59909	0.6682	nonsig	59096
chr8	58311	59923	0.6624	nonsig	59117
chr8	58415	60005	0.6534	nonsig	59210
chr8	58437	60006	0.6445	nonsig	59221.5
chr8	58443	60007	0.5356	nonsig	59225
chr8	58465	60027	0.4279	nonsig	59246
chr8	58508	60032	0.313	nonsig	59270
chr8	58552	60053	0.3083	nonsig	59302.5
chr8	58637	60162	0.3132	nonsig	59399.5
chr8	58721	60327	0.33	nonsig	59524
chr8	58729	60343	0.3315	nonsig	59536
chr8	58781	60359	0.3241	nonsig	59570
chr8	58833	60391	0.32	nonsig	59612
chr8	58884	60492	0.2202	nonsig	59688
chr8	59223	61019	0.2459	nonsig	60121
chr8	59298	61127	0.2211	nonsig	60212.5
chr8	60127	62232	0.2544	nonsig	61179.5
chr8	60256	62267	0.2754	nonsig	61261.5
chr8	60555	62855	0.3149	nonsig	61705
chr8	60618	62885	0.3104	nonsig	61751.5
chr8	60656	62900	0.4609	nonsig	61778
chr8	60676	62904	0.6246	nonsig	61790
chr8	60756	63005	0.6307	nonsig	61880.5
chr8	60804	63044	0.6281	nonsig	61924
chr8	60828	63045	0.6217	nonsig	61936.5
chr8	60924	63225	0.8065	nonsig	62074.5
chr8	61009	63363	1.015	nonsig	62186
chr8	61102	63506	1.065	nonsig	62304
chr8	61175	63533	1.075	nonsig	62354
chr8	61223	63583	1.11	nonsig	62403
chr8	61281	63650	1.152	nonsig	62465.5
chr8	61635	64294	1.341	nonsig	62964.5
chr8	61751	64433	1.408	nonsig	63092
chr8	61889	64709	1.48	nonsig	63299
chr8	61908	64719	1.476	nonsig	63313.5
chr8	61951	64783	1.553	nonsig	63367
chr8	62028	64923	1.666	nonsig	63475.5
chr8	62081	64985	1.763	nonsig	63533
chr8	62090	64994	1.871	nonsig	63542
chr8	62180	65080	1.998	nonsig	63630
chr8	62192	65102	1.45	nonsig	63647
chr8	62261	65214	1.356	nonsig	63737.5
chr8	62387	65302	1.304	nonsig	63844.5
chr8	62423	65334	1.14	nonsig	63878.5
chr8	62637	65712	1.279	nonsig	64174.5
chr8	62755	65877	1.268	nonsig	64316
chr8	62862	66006	1.23	nonsig	64434
chr8	62965	66142	1.45	nonsig	64553.5
chr8	63008	66147	1.433	nonsig	64577.5
chr8	63034	66159	1.426	nonsig	64596.5
chr8	63057	66191	1.431	nonsig	64624
chr8	63117	66228	2.061	nonsig	64672.5
chr8	63133	66260	2.299	nonsig	64696.5
chr8	63174	66340	2.147	nonsig	64757
chr8	63355	66683	2.199	nonsig	65019
chr8	63372	66712	2.152	nonsig	65042
chr8	63383	66713	2.095	nonsig	65048
chr8	63440	66718	2.018	nonsig	65079
chr8	63527	66727	2.035	nonsig	65127
chr8	63616	66889	2.176	nonsig	65252.5
chr8	63630	66901	2.108	nonsig	65265.5
chr8	63759	67127	1.895	nonsig	65443
chr8	63821	67150	2.002	nonsig	65485.5
chr8	64104	67188	1.821	nonsig	65646
chr8	64321	67514	1.921	nonsig	65917.5
chr8	64908	67584	1.58	nonsig	66246
chr8	64980	67692	1.631	nonsig	66336
chr8	65420	67984	1.231	nonsig	66702
chr8	65482	68078	1.318	nonsig	66780
chr8	65554	68207	1.503	nonsig	66880.5
chr8	65788	68672	1.519	nonsig	67230
chr8	66082	69158	1.496	nonsig	67620
chr8	66240	69436	1.144	nonsig	67838
chr8	67061	71077	1.557	nonsig	69069
chr8	67267	71308	1.589	nonsig	69287.5
chr8	67357	71351	2.183	nonsig	69354
chr8	67575	71643	2.95	nonsig	69609
chr8	68758	73983	4.903	nonsig	71370.5
chr8	68835	74087	4.998	nonsig	71461
chr8	69055	74460	5.144	nonsig	71757.5
chr8	69380	74466	5.238	nonsig	71923
chr8	69487	74540	5.259	nonsig	72013.5
chr8	69753	74797	5.249	nonsig	72275
chr8	69785	74851	5.057	nonsig	72318
chr8	69949	75114	5.592	nonsig	72531.5
chr8	70313	75703	6.464	nonsig	73008
chr8	70523	76061	4.924	nonsig	73292
chr8	70919	76844	5.865	nonsig	73881.5
chr8	71158	77235	5.916	nonsig	74196.5
chr8	71808	78514	5.318	nonsig	75161
chr8	71865	78515	5.66	nonsig	75190
chr8	71910	78518	6.1	nonsig	75214
chr8	71927	78519	4.21	nonsig	75223
chr8	72249	78786	4.708	nonsig	75517.5
chr8	72395	78912	4.344	nonsig	75653.5
chr8	72471	78935	4.832	nonsig	75703
chr8	72548	78954	4.789	nonsig	75751
chr8	72654	79161	4.536	nonsig	75907.5
chr8	72866	79572	4.316	nonsig	76219
chr8	73321	80450	4.678	nonsig	76885.5
chr8	73584	80940	5.245	nonsig	77262
chr8	73862	81464	5.212	nonsig	77663
chr8	73920	81500	5.456	nonsig	77710
chr8	74220	81757	5.461	nonsig	77988.5
chr8	74262	81812	5.79	nonsig	78037
chr8	74315	81917	6.041	nonsig	78116
chr8	74388	82058	6.065	nonsig	78223
chr8	74482	82236	6.74	nonsig	78359
chr8	74860	82831	5.518	nonsig	78845.5
chr8	74872	82842	5.613	nonsig	78857
chr8	75024	82920	5.69	nonsig	78972
chr8	75094	83038	5.599	nonsig	79066
chr8	75242	83296	6.987	nonsig	79269
chr8	75545	83575	8.247	nonsig	79560
chr8	75669	83754	6.743	nonsig	79711.5
chr8	75795	83898	7.188	nonsig	79846.5
chr8	75992	84000	7.103	nonsig	79996
chr8	76129	84180	8.474	nonsig	80154.5
chr8	76196	84185	7.839	nonsig	80190.5
chr8	76434	84196	7.19	nonsig	80315
chr8	76695	84231	7.082	nonsig	80463
chr8	76845	84254	7.106	nonsig	80549.5
chr8	77682	84286	6.585	nonsig	80984
chr8	77986	84663	6.44	nonsig	81324.5
chr8	78147	84942	6.242	nonsig	81544.5
chr8	78306	84969	4.74	nonsig	81637.5
chr8	79477	84970	3.908	nonsig	82223.5
chr8	79530	84973	3.78	nonsig	82251.5
chr8	79719	84978	3.8	nonsig	82348.5
chr8	79737	85008	3.731	nonsig	82372.5
chr8	79778	85016	3.476	nonsig	82397
chr8	79917	85036	3.397	nonsig	82476.5
chr8	79944	85037	3.819	nonsig	82490.5
chr8	80083	85051	3.934	nonsig	82567
chr8	80390	85076	3.711	nonsig	82733
chr8	80570	85078	3.315	nonsig	82824
chr8	80964	85083	2.986	nonsig	83023.5
chr8	81174	85112	2.735	nonsig	83143
chr8	81855	85196	2.235	nonsig	83525.5
chr8	81878	85241	1.992	nonsig	83559.5
chr8	81885	85252	1.779	nonsig	83568.5
chr8	81886	85253	1.632	nonsig	83569.5
chr8	82029	85272	1.53	nonsig	83650.5
chr8	82115	85318	1.295	nonsig	83716.5
chr8	82157	85379	1.28	nonsig	83768
chr8	82170	85386	1.261	nonsig	83778
chr8	82277	85393	1.211	nonsig	83835
chr8	82486	85399	1.125	nonsig	83942.5
chr8	82929	85408	0.9632	nonsig	84168.5
chr8	83187	85434	0.8498	nonsig	84310.5
chr8	83452	85440	0.6265	nonsig	84446
chr8	83473	85446	0.6218	nonsig	84459.5
chr8	83610	85463	0.584	nonsig	84536.5
chr8	83646	85479	0.576	nonsig	84562.5
chr8	83699	85480	0.5596	nonsig	84589.5
chr8	83776	85494	0.4402	nonsig	84635
chr8	83871	85505	0.4276	nonsig	84688
chr8	84169	85506	0.3134	nonsig	84837.5
chr8	84311	85779	0.2506	nonsig	85045
chr8	84383	85846	0.2481	nonsig	85114.5
chr8	84627	86215	0.2694	nonsig	85421
chr8	84795	86294	0.2533	nonsig	85544.5
chr8	84948	86320	0.2333	nonsig	85634
chr8	85047	86339	0.1954	nonsig	85693
chr8	85123	86348	0.1088	nonsig	85735.5
chr8	85176	86351	0.05904	nonsig	85763.5
chr8	85294	86408	0.05634	nonsig	85851
chr8	85301	86417	0.05644	nonsig	85859
chr8	85308	86419	0.05621	nonsig	85863.5
chr8	85350	86469	0.05659	nonsig	85909.5
chr8	85364	86473	0.05611	nonsig	85918.5
chr8	85381	86476	0.1108	nonsig	85928.5
chr8	85601	86538	0.09482	nonsig	86069.5
chr8	85760	86578	0.0832	nonsig	86169
chr8	85782	86595	0.08269	nonsig	86188.5
chr8	85786	86602	0.0415	nonsig	86194
chr8	85791	86609	0.0416	nonsig	86200
chr8	85794	86610	0.0415	nonsig	86202
chr8	85810	86612	0.04079	nonsig	86211
chr8	85820	86624	0.04089	nonsig	86222
chr8	85833	86630	0.04656	nonsig	86231.5
chr8	85866	86694	0.05425	nonsig	86280
chr8	85885	86718	0.06228	nonsig	86301.5
chr8	85905	86733	0.1064	nonsig	86319
chr8	85913	86748	0.1622	nonsig	86330.5
chr8	85922	86760	0.1619	nonsig	86341
chr8	85941	86769	0.2161	nonsig	86355
chr8	86063	86929	0.2261	nonsig	86496
chr8	86119	86997	0.2215	nonsig	86558
chr8	86213	87174	0.2358	nonsig	86693.5
chr8	86234	87215	0.2402	nonsig	86724.5
chr8	86247	87221	0.2338	nonsig	86734
chr8	86406	87493	0.2612	nonsig	86949.5
chr8	86482	87584	0.2658	nonsig	87033
chr8	86556	87726	0.282	nonsig	87141
chr8	87294	89195	0.4583	nonsig	88244.5
chr8	87398	89397	0.6024	nonsig	88397.5
chr8	87718	90028	0.8353	nonsig	88873
chr8	87773	90111	0.8456	nonsig	88942
chr8	87792	90143	0.8558	nonsig	88967.5
chr8	87891	90336	1.038	nonsig	89113.5
chr8	87965	90466	1.214	nonsig	89215.5
chr8	88256	91032	1.347	nonsig	89644
chr8	88269	91058	1.367	nonsig	89663.5
chr8	88425	91356	1.456	nonsig	89890.5
chr8	88431	91357	1.48	nonsig	89894
chr8	88585	91664	1.557	nonsig	90124.5
chr8	88725	91670	1.489	nonsig	90197.5
chr8	88760	91674	1.766	nonsig	90217
chr8	88948	91680	1.777	nonsig	90314
chr8	88997	91700	1.855	nonsig	90348.5
chr8	89024	91728	2.082	nonsig	90376
chr8	89037	91735	2.077	nonsig	90386
chr8	89048	91748	2.076	nonsig	90398
chr8	89053	91755	2.08	nonsig	90404
chr8	89163	91918	1.842	nonsig	90540.5
chr8	89176	91935	1.874	nonsig	90555.5
chr8	89439	92459	1.988	nonsig	90949
chr8	89466	92462	1.937	nonsig	90964
chr8	89478	92482	1.942	nonsig	90980
chr8	89480	92483	1.941	nonsig	90981.5
chr8	89512	92485	1.747	nonsig	90998.5
chr8	89539	92500	1.508	nonsig	91019.5
chr8	89549	92502	1.505	nonsig	91025.5
chr8	89577	92552	1.514	nonsig	91064.5
chr8	89604	92598	1.524	nonsig	91101
chr8	89616	92621	1.53	nonsig	91118.5
chr8	89636	92660	1.539	nonsig	91148
chr8	89652	92679	1.559	nonsig	91165.5
chr8	89657	92683	1.596	nonsig	91170
chr8	89690	92686	1.639	nonsig	91188
chr8	89707	92696	1.447	nonsig	91201.5
chr8	89733	92732	1.284	nonsig	91232.5
chr8	89749	92750	1.359	nonsig	91249.5
chr8	89763	92765	1.419	nonsig	91264
chr8	89778	92786	1.382	nonsig	91282
chr8	89864	92798	1.179	nonsig	91331
chr8	89907	92816	1.162	nonsig	91361.5
chr8	89996	92817	1.273	nonsig	91406.5
chr8	90023	92831	1.424	nonsig	91427
chr8	90028	92834	1.387	nonsig	91431
chr8	90167	92841	1.638	nonsig	91504
chr8	90218	92851	1.771	nonsig	91534.5
chr8	90291	92855	1.663	nonsig	91573
chr8	91028	92860	1.359	nonsig	91944
chr8	91131	92864	1.286	nonsig	91997.5
chr8	91448	92868	0.9363	nonsig	92158
chr8	91490	92869	0.7697	nonsig	92179.5
chr8	91510	92876	0.7627	nonsig	92193
chr8	91607	92878	0.6881	nonsig	92242.5
chr8	91673	92879	0.5599	nonsig	92276
chr8	91957	92881	0.3575	nonsig	92419
chr8	91971	92884	0.3531	nonsig	92427.5
chr8	92121	92885	0.3517	nonsig	92503
chr8	92122	92887	0.3429	nonsig	92504.5
chr8	92277	92889	0.3127	nonsig	92583
chr8	92281	92891	0.3048	nonsig	92586
chr8	92291	92907	0.3444	nonsig	92599
chr8	92298	92915	0.3019	nonsig	92606.5
chr8	92323	92946	0.3045	nonsig	92634.5
chr8	92351	92973	0.2608	nonsig	92662
chr8	92376	93016	0.2236	nonsig	92696
chr8	92386	93023	0.2182	nonsig	92704.5
chr8	92394	93032	0.2623	nonsig	92713
chr8	92477	93035	0.2677	nonsig	92756
chr8	92486	93036	0.3015	nonsig	92761
chr8	92748	93037	0.1583	nonsig	92892.5
chr8	92751	93039	0.1394	nonsig	92895
chr8	92763	93043	0.1356	nonsig	92903
chr8	92767	93051	0.1373	nonsig	92909
chr8	92773	93060	0.139	nonsig	92916.5
chr8	92788	93076	0.1392	nonsig	92932
chr8	92790	93078	0.1392	nonsig	92934
chr8	92816	93079	0.1274	nonsig	92947.5
chr8	92839	93080	0.1165	nonsig	92959.5
chr8	92853	93084	0.1119	nonsig	92968.5
chr8	92873	93086	0.103	nonsig	92979.5
chr8	92886	93092	0.09981	nonsig	92989
chr8	92890	93097	0.1134	nonsig	92993.5
chr8	92897	93107	0.1153	nonsig	93002
chr8	92906	93115	0.1148	nonsig	93010.5
chr8	92927	93122	0.1068	nonsig	93024.5
chr8	92937	93124	0.1152	nonsig	93030.5
chr8	92948	93130	0.1104	nonsig	93039
chr8	92959	93131	0.1043	nonsig	93045
chr8	92968	93137	0.1025	nonsig	93052.5
chr8	92979	93141	0.09828	nonsig	93060
chr8	92986	93155	0.1022	nonsig	93070.5
chr8	93001	93170	0.1032	nonsig	93085.5
chr8	93006	93177	0.1139	nonsig	93091.5
chr8	93016	93190	0.1159	nonsig	93103
chr8	93025	93198	0.1152	nonsig	93111.5
chr8	93028	93200	0.1051	nonsig	93114
chr8	93032	93203	0.1045	nonsig	93117.5
chr8	93040	93215	0.09747	nonsig	93127.5
chr8	93045	93222	0.0983	nonsig	93133.5
chr8	93048	93227	0.09941	nonsig	93137.5
chr8	93052	93228	0.09774	nonsig	93140
chr8	93056	93233	0.09858	nonsig	93144.5
chr8	93060	93241	0.1005	nonsig	93150.5
chr8	93063	93245	0.1011	nonsig	93154
chr8	93065	93246	0.1005	nonsig	93155.5
chr8	93073	93260	0.1041	nonsig	93166.5
chr8	93074	93261	0.1018	nonsig	93167.5
chr8	93082	93274	0.1048	nonsig	93178
chr8	93086	93280	0.09409	nonsig	93183
chr8	93097	93286	0.09167	nonsig	93191.5
chr8	93103	93290	0.08612	nonsig	93196.5
chr8	93124	93301	0.08153	nonsig	93212.5
chr8	93138	93303	0.07578	nonsig	93220.5
chr8	93162	93308	0.06706	nonsig	93235
chr8	93173	93323	0.07256	nonsig	93248
chr8	93178	93324	0.07063	nonsig	93251
chr8	93181	93326	0.06159	nonsig	93253.5
chr8	93182	93328	0.05297	nonsig	93255
chr8	93187	93336	0.05424	nonsig	93261.5
chr8	93190	93341	0.05479	nonsig	93265.5
chr8	93193	93342	0.05424	nonsig	93267.5
chr8	93201	93350	0.05424	nonsig	93275.5
chr8	93206	93352	0.05297	nonsig	93279
chr8	93216	93355	0.05061	nonsig	93285.5
chr8	93219	93360	0.05116	nonsig	93289.5
chr8	93220	93361	0.05116	nonsig	93290.5
chr8	93227	93373	0.05315	nonsig	93300
chr8	93233	93381	0.05388	nonsig	93307
chr8	93238	93390	0.05515	nonsig	93314
chr8	93242	93392	0.05442	nonsig	93317
chr8	93249	93400	0.05497	nonsig	93324.5
chr8	93255	93402	0.05352	nonsig	93328.5
chr8	93265	93414	0.05424	nonsig	93339.5
chr8	93275	93428	0.05551	nonsig	93351.5
chr8	93278	93432	0.05587	nonsig	93355
chr8	93283	93436	0.04626	nonsig	93359.5
chr8	93284	93437	0.04016	nonsig	93360.5
chr8	93295	93452	0.04134	nonsig	93373.5
chr8	93301	93461	0.04199	nonsig	93381
chr8	93313	93470	0.04134	nonsig	93391.5
chr8	93321	93472	0.03963	nonsig	93396.5
chr8	93325	93473	0.02913	nonsig	93399
chr8	93336	93482	0.01916	nonsig	93409
chr8	93347	93496	0.01955	nonsig	93421.5
chr8	93350	93500	0.01968	nonsig	93425
chr8	93354	93504	0.02962	nonsig	93429
chr8	93362	93509	0.02894	nonsig	93435.5
chr8	93367	93511	0.02844	nonsig	93439
chr8	93370	93512	0.02805	nonsig	93441
chr8	93377	93525	0.02923	nonsig	93451
chr8	93382	93530	0.02923	nonsig	93456
chr8	93387	93532	0.02864	nonsig	93459.5
chr8	93389	93533	0.02835	nonsig	93461
chr8	93401	93555	0.03041	nonsig	93478
chr8	93430	93599	0.03336	nonsig	93514.5
chr8	93431	93600	0.03336	nonsig	93515.5
chr8	93438	93602	0.03228	nonsig	93520
chr8	93444	93608	0.03228	nonsig	93526
chr8	93450	93614	0.03228	nonsig	93532
chr8	93453	93615	0.03199	nonsig	93534
chr8	93464	93626	0.03199	nonsig	93545
chr8	93475	93646	0.03376	nonsig	93560.5
chr8	93478	93647	0.03336	nonsig	93562.5
chr8	93491	93659	0.03307	nonsig	93575
chr8	93492	93660	0.02205	nonsig	93576
chr8	93496	93665	0.02224	nonsig	93580.5
chr8	93500	93672	0.02257	nonsig	93586
chr8	93508	93679	0.02251	nonsig	93593.5
chr8	93517	93692	0.01152	nonsig	93604.5
chr8	93520	93697	0.01165	nonsig	93608.5
chr8	93526	93701	0.01152	nonsig	93613.5
chr8	93533	93713	0.01184	nonsig	93623
chr8	93536	93716	0.01184	nonsig	93626
chr8	93540	93719	0.01178	nonsig	93629.5
chr8	93545	93729	0.012070000000000001	nonsig	93637
chr8	93554	93735	0.01188	nonsig	93644.5
chr8	93564	93746	0.01197	nonsig	93655
chr8	93569	93747	0.01171	nonsig	93658
chr8	93573	93754	0.01188	nonsig	93663.5
chr8	93580	93759	0.01178	nonsig	93669.5
chr8	93582	93761	0.01178	nonsig	93671.5
chr8	93589	93764	0.01148	nonsig	93676.5
chr8	93599	93770	0.01122	nonsig	93684.5
chr8	93607	93782	0.01148	nonsig	93694.5
chr8	93610	93783	0.01138	nonsig	93696.5
chr8	93612	93787	0.01148	nonsig	93699.5
chr8	93621	93790	0.01109	nonsig	93705.5
chr8	93628	93795	0.01096	nonsig	93711.5
chr8	93644	93817	0.01138	nonsig	93730.5
chr8	93647	93821	0.01145	nonsig	93734
chr8	93648	93822	0.01145	nonsig	93735
chr8	93654	93825	0.01125	nonsig	93739.5
chr8	93665	93833	0.01106	nonsig	93749
chr8	93669	93837	0.01106	nonsig	93753
chr8	93671	93838	0.01096	nonsig	93754.5
chr8	93677	93844	1.099e-12	nonsig	93760.5
chr8	93681	93851	1.115e-12	nonsig	93766
chr8	93692	93872	0.01181	nonsig	93782
chr8	93702	93878	0.01158	nonsig	93790
chr8	93706	93881	0.01152	nonsig	93793.5
chr8	93714	93896	0.01194	nonsig	93805
chr8	93719	93904	0.01217	nonsig	93811.5
chr8	93730	93905	0.01148	nonsig	93817.5
chr8	93754	93908	0.01014	nonsig	93831
chr8	93755	93910	0.01017	nonsig	93832.5
chr8	93759	93916	0.0103	nonsig	93837.5
chr8	93772	93936	0.01076	nonsig	93854
chr8	93776	93938	0.01063	nonsig	93857
chr8	93780	93944	0.01079	nonsig	93862
chr8	93789	93951	0.01066	nonsig	93870
chr8	93800	93953	0.02014	nonsig	93876.5
chr8	93801	93954	0.02014	nonsig	93877.5
chr8	93815	93970	0.02041	nonsig	93892.5
chr8	93816	93972	0.02047	nonsig	93894
chr8	93819	93973	0.02021	nonsig	93896
chr8	93823	93974	0.01982	nonsig	93898.5
chr8	93831	93983	0.01995	nonsig	93907
chr8	93846	93999	0.02014	nonsig	93922.5
chr8	93852	94006	0.02027	nonsig	93929
chr8	93856	94010	0.03041	nonsig	93933
chr8	93862	94011	0.02933	nonsig	93936.5
chr8	93867	94018	0.02972	nonsig	93942.5
chr8	93885	94051	0.03268	nonsig	93968
chr8	93894	94058	0.03238	nonsig	93976
chr8	93900	94064	0.03238	nonsig	93982
chr8	93907	94068	0.03169	nonsig	93987.5
chr8	93921	94094	0.03415	nonsig	94007.5
chr8	93926	94097	0.03376	nonsig	94011.5
chr8	93931	94102	0.03376	nonsig	94016.5
chr8	93933	94105	0.03386	nonsig	94019
chr8	93935	94106	0.03366	nonsig	94020.5
chr8	93939	94107	0.03317	nonsig	94023
chr8	93953	94123	0.03356	nonsig	94038
chr8	93954	94124	0.03356	nonsig	94039
chr8	93958	94128	0.03356	nonsig	94043
chr8	93964	94138	0.03425	nonsig	94051
chr8	93974	94152	0.03514	nonsig	94063
chr8	93987	94157	0.03346	nonsig	94072
chr8	93995	94169	0.03425	nonsig	94082
chr8	93996	94170	0.03425	nonsig	94083
chr8	93999	94173	0.03425	nonsig	94086
chr8	94014	94194	0.03553	nonsig	94104
chr8	94022	94207	0.03642	nonsig	94114.5
chr8	94024	94209	0.04869	nonsig	94116.5
chr8	94028	94211	0.04816	nonsig	94119.5
chr8	94037	94222	0.04869	nonsig	94129.5
chr8	94050	94228	0.04672	nonsig	94139
chr8	94066	94254	0.03701	nonsig	94160
chr8	94069	94257	0.03701	nonsig	94163
chr8	94079	94261	0.03592	nonsig	94170
chr8	94085	94265	0.03274	nonsig	94175
chr8	94086	94266	0.0334	nonsig	94176
chr8	94098	94288	0.03516	nonsig	94193
chr8	94105	94300	0.03608	nonsig	94202.5
chr8	94118	94319	0.03728	nonsig	94218.5
chr8	94129	94321	0.03562	nonsig	94225
chr8	94134	94330	0.03627	nonsig	94232
chr8	94139	94334	0.03608	nonsig	94236.5
chr8	94148	94344	0.03636	nonsig	94246
chr8	94152	94350	0.03673	nonsig	94251
chr8	94154	94354	0.02467	nonsig	94254
chr8	94168	94366	0.02199	nonsig	94267
chr8	94173	94373	0.02227	nonsig	94273
chr8	94176	94378	0.02249	nonsig	94277
chr8	94177	94379	0.03374	nonsig	94278
chr8	94189	94394	0.03424	nonsig	94291.5
chr8	94199	94399	0.03332	nonsig	94299
chr8	94203	94400	0.03282	nonsig	94301.5
chr8	94206	94401	0.03257	nonsig	94303.5
chr8	94212	94413	0.02233	nonsig	94312.5
chr8	94224	94430	0.02288	nonsig	94327
chr8	94242	94432	0.02116	nonsig	94337
chr8	94247	94436	0.02099	nonsig	94341.5
chr8	94266	94467	0.02238	nonsig	94366.5
chr8	94269	94470	0.02431	nonsig	94369.5
chr8	94285	94475	0.02304	nonsig	94380
chr8	94292	94487	0.02612	nonsig	94389.5
chr8	94297	94491	0.02659	nonsig	94394
chr8	94331	94556	0.03083	nonsig	94443.5
chr8	94333	94560	0.03103	nonsig	94446.5
chr8	94337	94567	0.03144	nonsig	94452
chr8	94348	94573	0.03076	nonsig	94460.5
chr8	94358	94591	0.04788	nonsig	94474.5
chr8	94365	94602	0.0486	nonsig	94483.5
chr8	94374	94610	0.04839	nonsig	94492
chr8	94390	94627	0.0487	nonsig	94508.5
chr8	94395	94632	0.06504	nonsig	94513.5
chr8	94402	94634	0.06367	nonsig	94518
chr8	94403	94636	0.06381	nonsig	94519.5
chr8	94413	94653	0.06573	nonsig	94533
chr8	94429	94663	0.08218	nonsig	94546
chr8	94449	94691	0.08481	nonsig	94570
chr8	94457	94705	0.08691	nonsig	94581
chr8	94459	94706	0.06939	nonsig	94582.5
chr8	94467	94712	0.06869	nonsig	94589.5
chr8	94472	94716	0.06841	nonsig	94594
chr8	94489	94724	0.06588	nonsig	94606.5
chr8	94492	94727	0.05921	nonsig	94609.5
chr8	94495	94729	0.05896	nonsig	94612
chr8	94504	94742	0.06009	nonsig	94623
chr8	94510	94753	0.06135	nonsig	94631.5
chr8	94525	94762	0.05971	nonsig	94643.5
chr8	94541	94782	0.06732	nonsig	94661.5
chr8	94556	94793	0.0662	nonsig	94674.5
chr8	94562	94802	0.06718	nonsig	94682
chr8	94570	94810	0.06704	nonsig	94690
chr8	94573	94811	0.06662	nonsig	94692
chr8	94585	94826	0.05935	nonsig	94705.5
chr8	94589	94827	0.05874	nonsig	94708
chr8	94602	94850	0.06108	nonsig	94726
chr8	94609	94851	0.05972	nonsig	94730
chr8	94615	94856	0.05964	nonsig	94735.5
chr8	94624	94869	0.06062	nonsig	94746.5
chr8	94626	94872	0.06087	nonsig	94749
chr8	94634	94874	0.04445	nonsig	94754
chr8	94637	94875	0.05004	nonsig	94756
chr8	94641	94881	0.05057	nonsig	94761
chr8	94652	94903	0.05278	nonsig	94777.5
chr8	94662	94910	0.05225	nonsig	94786
chr8	94678	94926	0.05215	nonsig	94802
chr8	94681	94930	0.05236	nonsig	94805.5
chr8	94685	94934	0.05236	nonsig	94809.5
chr8	94713	94958	0.05043	nonsig	94835.5
chr8	94721	94971	0.05145	nonsig	94846
chr8	94727	94979	0.06901	nonsig	94853
chr8	94735	94983	0.07499	nonsig	94859
chr8	94743	94994	0.09126	nonsig	94868.5
chr8	94778	95000	0.08056	nonsig	94889
chr8	94782	95003	0.08038	nonsig	94892.5
chr8	94792	95016	0.08147	nonsig	94904
chr8	94798	95022	0.09461	nonsig	94910
chr8	94808	95025	0.1045	nonsig	94916.5
chr8	94819	95036	0.1046	nonsig	94927.5
chr8	94831	95051	0.1063	nonsig	94941
chr8	94846	95065	0.1056	nonsig	94955.5
chr8	94853	95073	0.1063	nonsig	94963
chr8	94860	95085	0.09537	nonsig	94972.5
chr8	94867	95098	0.0977	nonsig	94982.5
chr8	94888	95122	0.09918	nonsig	95005
chr8	94893	95123	0.09728	nonsig	95008
chr8	94912	95132	0.08862	nonsig	95022
chr8	94926	95146	0.08862	nonsig	95036
chr8	94944	95182	0.09565	nonsig	95063
chr8	94955	95197	0.09746	nonsig	95076
chr8	94960	95204	0.09806	nonsig	95082
chr8	94968	95211	0.1167	nonsig	95089.5
chr8	94980	95233	0.1419	nonsig	95106.5
chr8	94985	95241	0.1435	nonsig	95113
chr8	94994	95245	0.1627	nonsig	95119.5
chr8	95005	95257	0.1433	nonsig	95131
chr8	95018	95273	0.1445	nonsig	95145.5
chr8	95035	95288	0.1431	nonsig	95161.5
chr8	95042	95291	0.1408	nonsig	95166.5
chr8	95050	95297	0.1399	nonsig	95173.5
chr8	95057	95303	0.1394	nonsig	95180
chr8	95058	95304	0.155	nonsig	95181
chr8	95078	95329	0.1743	nonsig	95203.5
chr8	95095	95362	0.1656	nonsig	95228.5
chr8	95114	95378	0.1634	nonsig	95246
chr8	95117	95382	0.1644	nonsig	95249.5
chr8	95120	95384	0.1634	nonsig	95252
chr8	95128	95387	0.1604	nonsig	95257.5
chr8	95136	95399	0.178	nonsig	95267.5
chr8	95139	95404	0.179	nonsig	95271.5
chr8	95148	95421	0.1844	nonsig	95284.5
chr8	95152	95422	0.1827	nonsig	95287
chr8	95167	95431	0.1783	nonsig	95299
chr8	95176	95442	0.1797	nonsig	95309
chr8	95186	95445	0.1753	nonsig	95315.5
chr8	95191	95452	0.1605	nonsig	95321.5
chr8	95194	95454	0.1788	nonsig	95324
chr8	95211	95463	0.174	nonsig	95337
chr8	95220	95468	0.1712	nonsig	95344
chr8	95225	95471	0.1712	nonsig	95348
chr8	95236	95488	0.1605	nonsig	95362
chr8	95243	95492	0.1408	nonsig	95367.5
chr8	95247	95494	0.1257	nonsig	95370.5
chr8	95249	95495	0.1252	nonsig	95372
chr8	95260	95503	0.1239	nonsig	95381.5
chr8	95268	95513	0.1249	nonsig	95390.5
chr8	95273	95521	0.1122	nonsig	95397
chr8	95291	95546	0.115	nonsig	95418.5
chr8	95302	95552	0.09467	nonsig	95427
chr8	95330	95595	0.1002	nonsig	95462.5
chr8	95339	95605	0.1005	nonsig	95472
chr8	95365	95645	0.1342	nonsig	95505
chr8	95516	95933	0.2001	nonsig	95724.5
chr8	95556	95990	0.2377	nonsig	95773
chr8	95593	96062	0.2572	nonsig	95827.5
chr8	95709	96286	0.3224	nonsig	95997.5
chr8	95725	96304	0.3639	nonsig	96014.5
chr8	95869	96555	0.4315	nonsig	96212
chr8	95878	96558	0.4277	nonsig	96218
chr8	95892	96579	0.4321	nonsig	96235.5
chr8	95896	96581	0.4397	nonsig	96238.5
chr8	95948	96663	0.4079	nonsig	96305.5
chr8	95957	96673	0.35	nonsig	96315
chr8	96208	97171	0.538	nonsig	96689.5
chr8	96493	97729	0.677	nonsig	97111
chr8	96568	97863	0.7093	nonsig	97215.5
chr8	96585	97882	0.6363	nonsig	97233.5
chr8	96589	97886	0.6527	nonsig	97237.5
chr8	96621	97945	0.666	nonsig	97283
chr8	96628	97953	0.6846	nonsig	97290.5
chr8	97057	98810	0.9323	nonsig	97933.5
chr8	97070	98811	0.9551	nonsig	97940.5
chr8	97230	99097	0.8782	nonsig	98163.5
chr8	97261	99143	0.9155	nonsig	98202
chr8	97285	99188	1.12	nonsig	98236.5
chr8	97312	99240	1.135	nonsig	98276
chr8	97335	99282	1.146	nonsig	98308.5
chr8	97431	99463	1.104	nonsig	98447
chr8	97473	99542	0.8627	nonsig	98507.5
chr8	97484	99547	1.018	nonsig	98515.5
chr8	97592	99761	1.168	nonsig	98676.5
chr8	97950	100469	1.357	nonsig	99209.5
chr8	98029	100616	1.393	nonsig	99322.5
chr8	98038	100631	1.397	nonsig	99334.5
chr8	98048	100644	1.225	nonsig	99346
chr8	98069	100684	1.387	nonsig	99376.5
chr8	98084	100704	1.39	nonsig	99394
chr8	98110	100751	1.401	nonsig	99430.5
chr8	98121	100770	1.405	nonsig	99445.5
chr8	98132	100776	1.605	nonsig	99454
chr8	98146	100800	1.611	nonsig	99473
chr8	98165	100835	1.593	nonsig	99500
chr8	98169	100842	1.741	nonsig	99505.5
chr8	98181	100859	1.538	nonsig	99520
chr8	98188	100863	1.745	nonsig	99525.5
chr8	98193	100864	1.79	nonsig	99528.5
chr8	98236	100926	1.834	nonsig	99581
chr8	98335	101117	1.897	nonsig	99726
chr8	98497	101399	2.459	nonsig	99948
chr8	98508	101411	2.805	nonsig	99959.5
chr8	98761	101877	3.262	nonsig	100319
chr8	99017	102101	3.228	nonsig	100559
chr8	99476	102962	2.502	nonsig	101219
chr8	99674	103285	2.28	nonsig	101479.5
chr8	100725	105163	2.822	nonsig	102944
chr8	100936	105568	2.924	nonsig	103252
chr8	101108	105661	2.595	nonsig	103384.5
chr8	101122	105686	2.567	nonsig	103404
chr8	101243	105906	2.861	nonsig	103574.5
chr8	101460	106338	2.894	nonsig	103899
chr8	101569	106475	2.891	nonsig	104022
chr8	101580	106486	3.123	nonsig	104033
chr8	101831	106491	2.71	nonsig	104161
chr8	102113	106496	2.543	nonsig	104304.5
chr8	102201	106539	2.468	nonsig	104370
chr8	102212	106541	2.444	nonsig	104376.5
chr8	102257	106628	2.725	nonsig	104442.5
chr8	102390	106834	2.906	nonsig	104612
chr8	102523	107092	2.578	nonsig	104807.5
chr8	103016	107222	2.426	nonsig	105119
chr8	103024	107236	3.247	nonsig	105130
chr8	103171	107244	2.875	nonsig	105207.5
chr8	103216	107289	3.454	nonsig	105252.5
chr8	103299	107409	5.2	nonsig	105354
chr8	103526	107812	6.363	nonsig	105669
chr8	103548	107813	7.748	nonsig	105680.5
chr8	103865	108266	8.494	nonsig	106065.5
chr8	103946	108349	6.407	nonsig	106147.5
chr8	104002	108456	6.218	nonsig	106229
chr8	104371	108981	5.534	nonsig	106676
chr8	104833	109197	5.33	nonsig	107015
chr8	105236	109855	5.405	nonsig	107545.5
chr8	105325	110019	4.851	nonsig	107672
chr8	105498	110351	5.374	nonsig	107924.5
chr8	105584	110484	5.203	nonsig	108034
chr8	106177	111650	5.569	nonsig	108913.5
chr8	106311	111870	4.686	nonsig	109090.5
chr8	106361	111952	4.471	nonsig	109156.5
chr8	106460	112143	4.596	nonsig	109301.5
chr8	106648	112495	3.701	nonsig	109571.5
chr8	106710	112585	3.593	nonsig	109647.5
chr8	106983	113124	5.363	nonsig	110053.5
chr8	107138	113416	6.4	nonsig	110277
chr8	107713	114563	7.736	nonsig	111138
chr8	107788	114712	7.636	nonsig	111250
chr8	107896	114866	7.934	nonsig	111381
chr8	108012	114906	8.312	nonsig	111459
chr8	108159	114919	6.466	nonsig	111539
chr8	108229	115047	6.3	nonsig	111638
chr8	108463	115048	6.428	nonsig	111755.5
chr8	108575	115049	6.535	nonsig	111812
chr8	109008	115054	4.644	nonsig	112031
chr8	109170	115055	4.891	nonsig	112112.5
chr8	110135	115106	4.349	nonsig	112620.5
chr8	110414	115260	4.051	nonsig	112837
chr8	110546	115431	4.608	nonsig	112988.5
chr8	110742	115797	4.768	nonsig	113269.5
chr8	110940	115973	4.418	nonsig	113456.5
chr8	111350	116362	3.915	nonsig	113856
chr8	111458	116441	4.166	nonsig	113949.5
chr8	111556	116626	4.528	nonsig	114091
chr8	111563	116634	3.329	nonsig	114098.5
chr8	111774	117052	3.446	nonsig	114413
chr8	111796	117053	4.105	nonsig	114424.5
chr8	111820	117098	4.364	nonsig	114459
chr8	111936	117243	4.211	nonsig	114589.5
chr8	112091	117347	3.731	nonsig	114719
chr8	112294	117495	3.626	nonsig	114894.5
chr8	112369	117516	4.315	nonsig	114942.5
chr8	112442	117648	4.364	nonsig	115045
chr8	112502	117760	4.148	nonsig	115131
chr8	113150	119011	5.64	nonsig	116080.5
chr8	113594	119778	5.881	nonsig	116686
chr8	114472	121131	5.852	nonsig	117801.5
chr8	114840	121866	6.175	nonsig	118353
chr8	115136	122005	6.399	nonsig	118570.5
chr8	115220	122090	5.759	nonsig	118655
chr8	115294	122131	5.832	nonsig	118712.5
chr8	115647	122313	6.029	nonsig	118980
chr8	115756	122314	5.932	nonsig	119035
chr8	116117	122378	5.991	nonsig	119247.5
chr8	116323	122627	6.032	nonsig	119475
chr8	116704	123056	8.205	nonsig	119880
chr8	116972	123459	7.753	nonsig	120215.5
chr8	117919	124187	7.876	nonsig	121053
chr8	118086	124302	6.187	nonsig	121194
chr8	118336	124719	4.502	nonsig	121527.5
chr8	118692	125241	5.156	nonsig	121966.5
chr8	118913	125331	3.188	nonsig	122122
chr8	118961	125337	4.104	nonsig	122149
chr8	119469	125814	3.983	nonsig	122641.5
chr8	119619	125822	3.393	nonsig	122720.5
chr8	120266	125968	2.322	nonsig	123117
chr8	120436	126160	2.472	nonsig	123298
chr8	120833	126800	2.771	nonsig	123816.5
chr8	122002	129097	3.051	nonsig	125549.5
chr8	122010	129100	2.795	nonsig	125555
chr8	122243	129438	3.31	nonsig	125840.5
chr8	122776	130504	3.536	nonsig	126640
chr8	122955	130861	3.637	nonsig	126908
chr8	123072	131090	4.024	nonsig	127081
chr8	123121	131187	4.03	nonsig	127154
chr8	123338	131569	4.639	nonsig	127453.5
chr8	123519	131777	4.232	nonsig	127648
chr8	123870	132308	4.259	nonsig	128089
chr8	124054	132311	6.376	nonsig	128182.5
chr8	124329	132684	6.949	nonsig	128506.5
chr8	124587	132812	7.828	nonsig	128699.5
chr8	124652	132862	7.814	nonsig	128757
chr8	124947	133267	7.968	nonsig	129107
chr8	125072	133509	7.786	nonsig	129290.5
chr8	125284	133516	6.468	nonsig	129400
chr8	125469	133884	7.085	nonsig	129676.5
chr8	125599	134100	6.972	nonsig	129849.5
chr8	125698	134153	7.073	nonsig	129925.5
chr8	125758	134168	6.953	nonsig	129963
chr8	125839	134182	7.017	nonsig	130010.5
chr8	125963	134410	6.727	nonsig	130186.5
chr8	126185	134722	6.798	nonsig	130453.5
chr8	126275	134790	5.343	nonsig	130532.5
chr8	126929	134846	5.262	nonsig	130887.5
chr8	127441	135103	5.092	nonsig	131272
chr8	128122	135113	4.352	nonsig	131617.5
chr8	128517	135168	3.909	nonsig	131842.5
chr8	128604	135203	4.663	nonsig	131903.5
chr8	128691	135291	3.03	nonsig	131991
chr8	128810	135489	3.899	nonsig	132149.5
chr8	128920	135527	3.592	nonsig	132223.5
chr8	129027	135740	3.192	nonsig	132383.5
chr8	129602	136826	3.16	nonsig	133214
chr8	130047	137467	4.552	nonsig	133757
chr8	130355	137654	4.478	nonsig	134004.5
chr8	130919	138379	4.676	nonsig	134649
chr8	131288	138389	4.59	nonsig	134838.5
chr8	131348	138393	4.726	nonsig	134870.5
chr8	131563	138406	4.825	nonsig	134984.5
chr8	131859	138477	4.354	nonsig	135168
chr8	131905	138478	4.054	nonsig	135191.5
chr8	131915	138493	4.316	nonsig	135204
chr8	132168	138522	4.397	nonsig	135345
chr8	132173	138523	4.633	nonsig	135348
chr8	132259	138550	4.733	nonsig	135404.5
chr8	132409	138658	4.801	nonsig	135533.5
chr8	132744	138687	4.803	nonsig	135715.5
chr8	133895	138693	3.724	nonsig	136294
chr8	133899	138697	4.198	nonsig	136298
chr8	134073	138707	4.268	nonsig	136390
chr8	134610	138715	3.972	nonsig	136662.5
chr8	134789	138717	3.984	nonsig	136753
chr8	134917	138743	4.728	nonsig	136830
chr8	134968	138748	4.615	nonsig	136858
chr8	135171	138772	5.11	nonsig	136971.5
chr8	135283	138789	4.096	nonsig	137036
chr8	135556	138804	3.463	nonsig	137180
chr8	135739	139167	3.387	nonsig	137453
chr8	136012	139340	2.922	nonsig	137676
chr8	136088	139363	2.637	nonsig	137725.5
chr8	136124	139385	2.695	nonsig	137754.5
chr8	136352	139436	2.346	nonsig	137894
chr8	136503	139497	2.193	nonsig	138000
chr8	136509	139502	2.072	nonsig	138005.5
chr8	136788	139692	1.797	nonsig	138240
chr8	137012	139924	1.598	nonsig	138468
chr8	137071	139988	1.582	nonsig	138529.5
chr8	137085	140001	1.352	nonsig	138543
chr8	137120	140058	1.351	nonsig	138589
chr8	137259	140108	1.345	nonsig	138683.5
chr8	137421	140120	1.293	nonsig	138770.5
chr8	137474	140158	1.326	nonsig	138816
chr8	137519	140192	1.353	nonsig	138855.5
chr8	137734	140365	1.403	nonsig	139049.5
chr8	137768	140422	1.514	nonsig	139095
chr8	137798	140427	1.63	nonsig	139112.5
chr8	137838	140472	2.002	nonsig	139155
chr8	137883	140475	1.897	nonsig	139179
chr8	138090	140691	1.791	nonsig	139390.5
chr8	138113	140699	1.794	nonsig	139406
chr8	138285	140829	1.903	nonsig	139557
chr8	138933	141040	1.532	nonsig	139986.5
chr8	139307	141147	1.172	nonsig	140227
chr8	139506	141358	0.9824	nonsig	140432
chr8	139881	141383	0.7967	nonsig	140632
chr8	140110	141831	0.9129	nonsig	140970.5
chr8	140151	141909	0.8854	nonsig	141030
chr8	140684	142962	1.311	nonsig	141823
chr8	140773	143069	1.252	nonsig	141921
chr8	141010	143541	1.304	nonsig	142275.5
chr8	141101	143709	1.169	nonsig	142405
chr8	141156	143789	1.18	nonsig	142472.5
chr8	142389	146254	1.635	nonsig	144321.5
chr8	142780	147010	1.8	nonsig	144895
chr8	142916	147174	1.664	nonsig	145045
chr8	142948	147209	1.83	nonsig	145078.5
chr8	142977	147260	1.761	nonsig	145118.5
chr8	143126	147555	2.021	nonsig	145340.5
chr8	143139	147571	2.188	nonsig	145355
chr8	143153	147590	2.381	nonsig	145371.5
chr8	143279	147840	2.552	nonsig	145559.5
chr8	143295	147846	2.822	nonsig	145570.5
chr8	143306	147863	2.826	nonsig	145584.5
chr8	143319	147866	2.938	nonsig	145592.5
chr8	143332	147874	4.53	nonsig	145603
chr8	143368	147931	4.554	nonsig	145649.5
chr8	143723	148278	4.616	nonsig	146000.5
chr8	143909	148477	4.905	nonsig	146193
chr8	144009	148654	4.987	nonsig	146331.5
chr8	144132	148878	5.638	nonsig	146505
chr8	144172	148907	5.312	nonsig	146539.5
chr8	144273	149049	5.605	nonsig	146661
chr8	144323	149143	5.657	nonsig	146733
chr8	144481	149269	5.881	nonsig	146875
chr8	144678	149431	6.466	nonsig	147054.5
chr8	145031	150074	6.529	nonsig	147552.5
chr8	145062	150122	6.207	nonsig	147592
chr8	145100	150141	5.411	nonsig	147620.5
chr8	145230	150352	5.25	nonsig	147791
chr8	145255	150389	2.934	nonsig	147822
chr8	145547	150935	3.079	nonsig	148241
chr8	146097	152001	3.792	nonsig	149049
chr8	146190	152014	3.8	nonsig	149102
chr8	146329	152235	4.36	nonsig	149282
chr8	146354	152281	4.375	nonsig	149317.5
chr8	146709	152945	4.834	nonsig	149827
chr8	146725	152975	4.844	nonsig	149850
chr8	146840	152989	5.109	nonsig	149914.5
chr8	146859	153019	7.149	nonsig	149939
chr8	146976	153122	8.164	nonsig	150049
chr8	147086	153131	7.434	nonsig	150108.5
chr8	147239	153331	7.92	nonsig	150285
chr8	147406	153454	7.71	nonsig	150430
chr8	147523	153662	8.58	nonsig	150592.5
chr8	147781	153730	7.845	nonsig	150755.5
chr8	148035	154160	8.077	nonsig	151097.5
chr8	148615	154268	7.166	nonsig	151441.5
chr8	148755	154441	5.916	nonsig	151598
chr8	149129	154716	5.01	nonsig	151922.5
chr8	149253	154797	4.935	nonsig	152025
chr8	149294	154798	5.209	nonsig	152046
chr8	150532	154810	4.048	nonsig	152671
chr8	150962	154913	3.13	nonsig	152937.5
chr8	151044	154914	2.935	nonsig	152979
chr8	152066	156922	3.742	nonsig	154494
chr8	152202	157144	4.024	nonsig	154673
chr8	152358	157160	3.853	nonsig	154759
chr8	152369	157167	3.958	nonsig	154768
chr8	152382	157173	3.93	nonsig	154777.5
chr8	154528	161216	7.021	nonsig	157872
chr8	154532	161217	7.208	nonsig	157874.5
chr8	154541	161219	7.454	nonsig	157880
chr8	154546	161225	7.102	nonsig	157885.5
chr8	154613	161351	7.074	nonsig	157982
chr8	154684	161436	6.818	nonsig	158060
chr8	155149	162019	6.937	nonsig	158584
chr8	155261	162044	6.7	nonsig	158652.5
chr8	155356	162057	7.075	nonsig	158706.5
chr8	155474	162069	6.811	nonsig	158771.5
chr8	155579	162251	8.63	nonsig	158915
chr8	155651	162252	8.181	nonsig	158951.5
chr8	155699	162255	9.195	nonsig	158977
chr8	155767	162265	9.113	nonsig	159016
chr8	155854	162276	9.008	nonsig	159065
chr8	156215	162356	8.159	nonsig	159285.5
chr8	156249	162376	7.193	nonsig	159312.5
chr8	156266	162390	7.19	nonsig	159328
chr8	156373	162393	6.137	nonsig	159383
chr8	156392	162394	6.919	nonsig	159393
chr8	156667	162399	6.446	nonsig	159533
chr8	157201	162401	5.716	nonsig	159801
chr8	157211	162407	5.394	nonsig	159809
chr8	157340	162445	5.299	nonsig	159892.5
chr8	157456	162630	5.545	nonsig	160043
chr8	158140	163334	5.566	nonsig	160737
chr8	158165	163354	4.566	nonsig	160759.5
chr8	158172	163355	4.657	nonsig	160763.5
chr8	158617	164214	4.671	nonsig	161415.5
chr8	158732	164342	4.233	nonsig	161537
chr8	160619	168107	5.668	nonsig	164363
chr8	160759	168186	5.594	nonsig	164472.5
chr8	160821	168188	5.531	nonsig	164504.5
chr8	160977	168291	4.98	nonsig	164634
chr8	161199	168668	4.662	nonsig	164933.5
chr8	161595	169029	4.218	nonsig	165312
chr8	161700	169131	4.231	nonsig	165415.5
chr8	161889	169337	3.453	nonsig	165613
chr8	162270	169823	3.49	nonsig	166046.5
chr8	162313	169829	3.084	nonsig	166071
chr8	162362	169926	3.492	nonsig	166144
chr8	162742	170674	3.662	nonsig	166708
chr8	162794	170675	3.639	nonsig	166734.5
chr8	162881	170847	4.028	nonsig	166864
chr8	163886	170849	3.534	nonsig	167367.5
chr8	164035	170926	3.964	nonsig	167480.5
chr8	164081	171001	3.658	nonsig	167541
chr8	164173	171179	4.127	nonsig	167676
chr8	164258	171342	4.173	nonsig	167800
chr8	166335	171454	3.064	nonsig	168894.5
chr8	166351	171485	2.732	nonsig	168918
chr8	166356	171493	2.362	nonsig	168924.5
chr8	166419	171613	2.389	nonsig	169016
chr8	166493	171635	2.823	nonsig	169064
chr8	166545	171654	3.214	nonsig	169099.5
chr8	166842	171665	3.433	nonsig	169253.5
chr8	166929	171814	3.419	nonsig	169371.5
chr8	166973	171888	3.387	nonsig	169430.5
chr8	166982	171894	3.384	nonsig	169438
chr8	167187	172123	3.401	nonsig	169655
[truncated: 246,599 more rows]
