# Supplementary material for: Domestication shaped the chromatin landscape of grain amaranth
Source: Nat Commun. 2025 Nov 21;16:10407. doi: 10.1038/s41467-025-66445-w (PMC12644504; doi:10.1038/s41467-025-66445-w)
Supplement: Supplementary file 4 — Source Data [file 41467_2025_66445_MOESM4_ESM.zip › Figure4B_hypchondriacus.csv]

chr	start	end	RAISD	significants	mean
chr8	2825	5070	1.441	nonsig	3947.5
chr8	2858	5078	1.08	nonsig	3968
chr8	2868	5079	1.075	nonsig	3973.5
chr8	3014	5295	1.09	nonsig	4154.5
chr8	3048	5336	1.096	nonsig	4192
chr8	3076	5365	0.8615	nonsig	4220.5
chr8	3154	5413	0.8403	nonsig	4283.5
chr8	3284	5671	0.8087	nonsig	4477.5
chr8	3497	6023	0.8582	nonsig	4760
chr8	3514	6040	0.8422	nonsig	4777
chr8	3532	6057	0.9353	nonsig	4794.5
chr8	3576	6131	0.9349	nonsig	4853.5
chr8	3707	6387	0.8756	nonsig	5047
chr8	3711	6394	1.057	nonsig	5052.5
chr8	3724	6419	1.07	nonsig	5071.5
chr8	3854	6615	0.905	nonsig	5234.5
chr8	4088	6957	0.6223	nonsig	5522.5
chr8	4174	7082	0.6308	nonsig	5628
chr8	4220	7111	0.7722	nonsig	5665.5
chr8	4349	7286	0.806	nonsig	5817.5
chr8	4439	7390	0.6812	nonsig	5914.5
chr8	4454	7414	0.4556	nonsig	5934
chr8	4492	7441	0.5329	nonsig	5966.5
chr8	4622	7698	0.5332	nonsig	6160
chr8	4672	7772	0.5276	nonsig	6222
chr8	4813	7797	0.7157	nonsig	6305
chr8	4987	8070	0.7701	nonsig	6528.5
chr8	5049	8185	0.7834	nonsig	6617
chr8	5210	8307	0.6536	nonsig	6758.5
chr8	5305	8310	0.6281	nonsig	6807.5
chr8	5359	8418	0.6456	nonsig	6888.5
chr8	5409	8458	0.7607	nonsig	6933.5
chr8	5421	8470	0.7605	nonsig	6945.5
chr8	5438	8487	0.9002	nonsig	6962.5
chr8	5516	8542	0.7326	nonsig	7029
chr8	5574	8574	0.7367	nonsig	7074
chr8	5659	8576	0.5987	nonsig	7117.5
chr8	6346	9298	0.6058	nonsig	7822
chr8	6519	9351	0.5589	nonsig	7935
chr8	6653	9512	0.5725	nonsig	8082.5
chr8	6763	9566	0.5758	nonsig	8164.5
chr8	6823	9680	0.5863	nonsig	8251.5
chr8	6831	9692	0.5019	nonsig	8261.5
chr8	6944	9738	0.4896	nonsig	8341
chr8	7090	9939	0.5181	nonsig	8514.5
chr8	7256	10052	0.618	nonsig	8654
chr8	7321	10079	0.6096	nonsig	8700
chr8	7354	10083	0.6218	nonsig	8718.5
chr8	7553	10326	0.6176	nonsig	8939.5
chr8	7705	10340	0.55	nonsig	9022.5
chr8	7804	10529	0.6572	nonsig	9166.5
chr8	7852	10625	0.8499	nonsig	9238.5
chr8	7963	10631	0.8392	nonsig	9297
chr8	7990	10644	0.8348	nonsig	9317
chr8	8015	10665	0.7157	nonsig	9340
chr8	8043	10672	1.051	nonsig	9357.5
chr8	8207	10742	1.144	nonsig	9474.5
chr8	8385	10746	1.184	nonsig	9565.5
chr8	8398	10755	1.504	nonsig	9576.5
chr8	8475	10892	1.212	nonsig	9683.5
chr8	8514	10897	1.09	nonsig	9705.5
chr8	8649	10910	1.196	nonsig	9779.5
chr8	8785	11176	1.254	nonsig	9980.5
chr8	8799	11178	1.285	nonsig	9988.5
chr8	8952	11288	1.185	nonsig	10120
chr8	9124	11290	1.112	nonsig	10207
chr8	9216	11350	1.271	nonsig	10283
chr8	9357	11603	1.153	nonsig	10480
chr8	9449	11611	0.9263	nonsig	10530
chr8	9542	11693	0.9216	nonsig	10617.5
chr8	9643	11872	1.288	nonsig	10757.5
chr8	9713	11984	1.33	nonsig	10848.5
chr8	9855	12012	1.212	nonsig	10933.5
chr8	9900	12027	1.055	nonsig	10963.5
chr8	9915	12032	0.8142	nonsig	10973.5
chr8	10060	12050	0.8404	nonsig	11055
chr8	10133	12081	0.7093	nonsig	11107
chr8	10199	12090	0.588	nonsig	11144.5
chr8	10208	12105	0.5713	nonsig	11156.5
chr8	10279	12139	0.4356	nonsig	11209
chr8	10319	12179	0.503	nonsig	11249
chr8	10340	12209	0.3818	nonsig	11274.5
chr8	10349	12210	0.3801	nonsig	11279.5
chr8	10381	12219	0.491	nonsig	11300
chr8	10427	12280	0.4992	nonsig	11353.5
chr8	10494	12412	0.5229	nonsig	11453
chr8	10866	12434	0.5521	nonsig	11650
chr8	10894	12437	0.4605	nonsig	11665.5
chr8	11015	12517	0.5161	nonsig	11766
chr8	11045	12524	0.5836	nonsig	11784.5
chr8	11107	12534	0.5598	nonsig	11820.5
chr8	11120	12548	0.6401	nonsig	11834
chr8	11144	12549	0.5336	nonsig	11846.5
chr8	11260	12580	0.487	nonsig	11920
chr8	11329	12605	0.4814	nonsig	11967
chr8	11386	12693	0.4929	nonsig	12039.5
chr8	11392	12700	0.5023	nonsig	12046
chr8	11549	12771	0.5329	nonsig	12160
chr8	11567	12794	0.6079	nonsig	12180.5
chr8	11671	12813	0.4997	nonsig	12242
chr8	11724	12822	0.4756	nonsig	12273
chr8	11731	12830	0.4756	nonsig	12280.5
chr8	11757	12870	0.4829	nonsig	12313.5
chr8	11904	13142	0.6184	nonsig	12523
chr8	11933	13193	0.4534	nonsig	12563
chr8	12119	13496	0.4953	nonsig	12807.5
chr8	12250	13754	0.4203	nonsig	13002
chr8	12308	13861	0.386	nonsig	13084.5
chr8	12381	13870	0.3779	nonsig	13125.5
chr8	12386	13875	0.3245	nonsig	13130.5
chr8	12494	14077	0.3491	nonsig	13285.5
chr8	12872	14568	0.3816	nonsig	13720
chr8	12954	14730	0.3878	nonsig	13842
chr8	13072	14855	0.3857	nonsig	13963.5
chr8	13085	14880	0.3123	nonsig	13982.5
chr8	13250	15150	0.2167	nonsig	14200
chr8	13480	15356	0.198	nonsig	14418
chr8	13509	15407	0.202	nonsig	14458
chr8	13562	15431	0.2063	nonsig	14496.5
chr8	13666	15460	0.1854	nonsig	14563
chr8	13802	15620	0.1839	nonsig	14711
chr8	13913	15813	0.2207	nonsig	14863
chr8	14051	16074	0.2456	nonsig	15062.5
chr8	14243	16453	0.2038	nonsig	15348
chr8	14269	16488	0.2261	nonsig	15378.5
chr8	14327	16573	0.2288	nonsig	15450
chr8	14339	16587	0.2604	nonsig	15463
chr8	14347	16589	0.2985	nonsig	15468
chr8	14381	16623	0.3756	nonsig	15502
chr8	14412	16644	0.2506	nonsig	15528
chr8	14463	16716	0.2737	nonsig	15589.5
chr8	14466	16722	0.2055	nonsig	15594
chr8	14552	16885	0.3293	nonsig	15718.5
chr8	14593	16906	0.4048	nonsig	15749.5
chr8	14689	16966	0.5803	nonsig	15827.5
chr8	14706	16977	0.4508	nonsig	15841.5
chr8	14756	17074	0.398	nonsig	15915
chr8	14800	17083	0.3919	nonsig	15941.5
chr8	14847	17169	0.4034	nonsig	16008
chr8	14858	17181	0.5057	nonsig	16019.5
chr8	14866	17183	0.486	nonsig	16024.5
chr8	15019	17489	0.5179	nonsig	16254
chr8	15036	17492	0.4922	nonsig	16264
chr8	15068	17531	0.6983	nonsig	16299.5
chr8	15119	17545	0.7122	nonsig	16332
chr8	15129	17557	0.9678	nonsig	16343
chr8	15165	17558	1.076	nonsig	16361.5
chr8	15198	17601	1.484	nonsig	16399.5
chr8	15210	17607	1.337	nonsig	16408.5
chr8	15264	17706	1.239	nonsig	16485
chr8	15280	17730	1.118	nonsig	16505
chr8	15329	17788	1.15	nonsig	16558.5
chr8	15466	17789	1.343	nonsig	16627.5
chr8	15503	17812	1.784	nonsig	16657.5
chr8	15661	17825	1.381	nonsig	16743
chr8	15790	17826	1.264	nonsig	16808
chr8	15846	17830	1.235	nonsig	16838
chr8	15867	17863	1.519	nonsig	16865
chr8	15937	17998	1.383	nonsig	16967.5
chr8	16059	18041	1.295	nonsig	17050
chr8	17610	20651	1.324	nonsig	19130.5
chr8	17697	20664	1.417	nonsig	19180.5
chr8	17762	20668	1.342	nonsig	19215
chr8	17790	20699	1.51	nonsig	19244.5
chr8	17930	20709	2.175	nonsig	19319.5
chr8	18202	21048	2.445	nonsig	19625
chr8	18229	21051	3.427	nonsig	19640
chr8	18248	21065	2.776	nonsig	19656.5
chr8	18282	21103	2.427	nonsig	19692.5
chr8	18363	21106	1.957	nonsig	19734.5
chr8	18461	21109	1.837	nonsig	19785
chr8	18601	21127	1.619	nonsig	19864
chr8	18791	21128	1.617	nonsig	19959.5
chr8	18809	21129	1.704	nonsig	19969
chr8	18852	21130	1.65	nonsig	19991
chr8	18868	21149	1.725	nonsig	20008.5
chr8	18872	21154	1.455	nonsig	20013
chr8	18896	21169	1.719	nonsig	20032.5
chr8	18910	21175	1.739	nonsig	20042.5
chr8	18949	21182	1.731	nonsig	20065.5
chr8	18961	21199	1.831	nonsig	20080
chr8	19045	21205	2.253	nonsig	20125
chr8	19143	21379	2.216	nonsig	20261
chr8	19175	21383	2.12	nonsig	20279
chr8	19181	21384	1.998	nonsig	20282.5
chr8	19235	21396	1.975	nonsig	20315.5
chr8	19307	21531	2.044	nonsig	20419
chr8	19352	21535	1.968	nonsig	20443.5
chr8	19361	21541	2.006	nonsig	20451
chr8	19369	21555	2.087	nonsig	20462
chr8	19534	21578	2.002	nonsig	20556
chr8	19536	21580	2.13	nonsig	20558
chr8	19557	21583	2.354	nonsig	20570
chr8	19573	21600	2.15	nonsig	20586.5
chr8	19579	21601	1.807	nonsig	20590
chr8	19581	21603	1.78	nonsig	20592
chr8	19605	21608	1.629	nonsig	20606.5
chr8	19610	21613	1.322	nonsig	20611.5
chr8	19661	21616	1.488	nonsig	20638.5
chr8	19674	21617	1.436	nonsig	20645.5
chr8	19706	21623	1.694	nonsig	20664.5
chr8	19918	22046	2.08	nonsig	20982
chr8	19933	22054	1.843	nonsig	20993.5
chr8	19941	22057	1.68	nonsig	20999
chr8	19945	22063	1.947	nonsig	21004
chr8	19952	22074	1.74	nonsig	21013
chr8	19975	22087	1.973	nonsig	21031
chr8	20043	22088	1.91	nonsig	21065.5
chr8	20067	22093	2.16	nonsig	21080
chr8	21374	22096	0.7702	nonsig	21735
chr8	21383	22102	0.7802	nonsig	21742.5
chr8	21386	22103	0.6144	nonsig	21744.5
chr8	21402	22105	0.5819	nonsig	21753.5
chr8	21409	22108	0.5102	nonsig	21758.5
chr8	21587	22125	0.3076	nonsig	21856
chr8	21589	22127	0.2661	nonsig	21858
chr8	21598	22131	0.2528	nonsig	21864.5
chr8	21623	22143	0.2896	nonsig	21883
chr8	21630	22154	0.2918	nonsig	21892
chr8	21635	22161	0.2851	nonsig	21898
chr8	21649	22171	0.3183	nonsig	21910
chr8	21651	22174	0.3234	nonsig	21912.5
chr8	21655	22181	0.2857	nonsig	21918
chr8	21663	22195	0.2571	nonsig	21929
chr8	21674	22199	0.2535	nonsig	21936.5
chr8	21680	22205	0.243	nonsig	21942.5
chr8	21692	22215	0.2764	nonsig	21953.5
chr8	21696	22216	0.2687	nonsig	21956
chr8	21701	22219	0.2676	nonsig	21960
chr8	21717	22234	0.2545	nonsig	21975.5
chr8	21733	22261	0.2176	nonsig	21997
chr8	21824	22268	0.1526	nonsig	22046
chr8	21828	22273	0.1654	nonsig	22050.5
chr8	21835	22285	0.1674	nonsig	22060
chr8	21844	22291	0.1663	nonsig	22067.5
chr8	21915	22298	0.1586	nonsig	22106.5
chr8	21918	22300	0.1545	nonsig	22109
chr8	21925	22308	0.1843	nonsig	22116.5
chr8	21934	22312	0.1819	nonsig	22123
chr8	21947	22315	0.1771	nonsig	22131
chr8	21949	22318	0.1815	nonsig	22133.5
chr8	21953	22323	0.191	nonsig	22138
chr8	21970	22339	0.1558	nonsig	22154.5
chr8	21971	22341	0.1755	nonsig	22156
chr8	21973	22343	0.1946	nonsig	22158
chr8	21976	22344	0.1914	nonsig	22160
chr8	21979	22345	0.1904	nonsig	22162
chr8	21983	22349	0.1907	nonsig	22166
chr8	21984	22350	0.1907	nonsig	22167
chr8	22002	22381	0.1972	nonsig	22191.5
chr8	22217	22387	0.0887	nonsig	22302
chr8	22245	22436	0.09936	nonsig	22340.5
chr8	22258	22458	0.1043	nonsig	22358
chr8	22261	22459	0.103	nonsig	22360
chr8	22268	22461	0.1007	nonsig	22364.5
chr8	22290	22492	0.1053	nonsig	22391
chr8	22293	22497	0.1185	nonsig	22395
chr8	22299	22504	0.1172	nonsig	22401.5
chr8	22302	22507	0.1066	nonsig	22404.5
chr8	22309	22515	0.1208	nonsig	22412
chr8	22351	22598	0.1448	nonsig	22474.5
chr8	22354	22603	0.1597	nonsig	22478.5
chr8	22356	22604	0.157	nonsig	22480
chr8	22371	22617	0.1359	nonsig	22494
chr8	22378	22629	0.1551	nonsig	22503.5
chr8	22386	22641	0.1806	nonsig	22513.5
chr8	22395	22647	0.1594	nonsig	22521
chr8	22403	22651	0.1434	nonsig	22527
chr8	22408	22655	0.1425	nonsig	22531.5
chr8	22414	22657	0.1523	nonsig	22535.5
chr8	22418	22661	0.1375	nonsig	22539.5
chr8	22430	22678	0.1275	nonsig	22554
chr8	22439	22682	0.125	nonsig	22560.5
chr8	22443	22687	0.1252	nonsig	22565
chr8	22447	22689	0.1236	nonsig	22568
chr8	22465	22714	0.1274	nonsig	22589.5
chr8	22471	22725	0.1306	nonsig	22598
chr8	22473	22726	0.1431	nonsig	22599.5
chr8	22485	22735	0.15310000000000001	nonsig	22610
chr8	22501	22741	0.162	nonsig	22621
chr8	22510	22752	0.1634	nonsig	22631
chr8	22644	23014	0.2509	nonsig	22829
chr8	22661	23037	0.2351	nonsig	22849
chr8	22672	23052	0.2577	nonsig	22862
chr8	22676	23053	0.3113	nonsig	22864.5
chr8	22677	23054	0.3392	nonsig	22865.5
chr8	22686	23064	0.361	nonsig	22875
chr8	22696	23079	0.3438	nonsig	22887.5
chr8	22708	23100	0.3684	nonsig	22904
chr8	22723	23128	0.3706	nonsig	22925.5
chr8	22762	23200	0.4012	nonsig	22981
chr8	22794	23248	0.3921	nonsig	23021
chr8	22826	23311	0.4184	nonsig	23068.5
chr8	22835	23327	0.3961	nonsig	23081
chr8	22871	23398	0.3853	nonsig	23134.5
chr8	22881	23416	0.4211	nonsig	23148.5
chr8	22887	23424	0.4612	nonsig	23155.5
chr8	22889	23428	0.5037	nonsig	23158.5
chr8	22907	23433	0.4915	nonsig	23170
chr8	22911	23435	0.5029	nonsig	23173
chr8	23042	23647	0.5811	nonsig	23344.5
chr8	23275	24092	0.8072	nonsig	23683.5
chr8	23291	24123	0.7182	nonsig	23707
chr8	23450	24439	1.047	nonsig	23944.5
chr8	23548	24604	1.295	nonsig	24076
chr8	23572	24647	1.319	nonsig	24109.5
chr8	23738	24972	1.513	nonsig	24355
chr8	23760	25012	1.536	nonsig	24386
chr8	23793	25070	1.339	nonsig	24431.5
chr8	23888	25178	1.228	nonsig	24533
chr8	24009	25414	1.338	nonsig	24711.5
chr8	24084	25563	1.379	nonsig	24823.5
chr8	24199	25781	1.555	nonsig	24990
chr8	24255	25880	1.61	nonsig	25067.5
chr8	24412	26183	1.741	nonsig	25297.5
chr8	24451	26254	1.773	nonsig	25352.5
chr8	24589	26527	1.637	nonsig	25558
chr8	24708	26760	1.643	nonsig	25734
chr8	24954	27250	1.569	nonsig	26102
chr8	25210	27758	1.165	nonsig	26484
chr8	25327	27975	1.497	nonsig	26651
chr8	25416	28150	1.578	nonsig	26783
chr8	25554	28421	2	nonsig	26987.5
chr8	25564	28438	1.726	nonsig	27001
chr8	25584	28453	1.945	nonsig	27018.5
chr8	25633	28540	1.652	nonsig	27086.5
chr8	25636	28545	1.983	nonsig	27090.5
chr8	26050	29364	1.716	nonsig	27707
chr8	26100	29459	1.631	nonsig	27779.5
chr8	26118	29483	1.525	nonsig	27800.5
chr8	26259	29503	1.492	nonsig	27881
chr8	26349	29660	1.472	nonsig	28004.5
chr8	26359	29665	1.47	nonsig	28012
chr8	26374	29694	1.472	nonsig	28034
chr8	26404	29753	1.225	nonsig	28078.5
chr8	26475	29885	1.159	nonsig	28180
chr8	26559	30038	1.123	nonsig	28298.5
chr8	26578	30055	1.64	nonsig	28316.5
chr8	26648	30168	1.569	nonsig	28408
chr8	26687	30173	1.583	nonsig	28430
chr8	26712	30175	1.584	nonsig	28443.5
chr8	26752	30192	1.523	nonsig	28472
chr8	26778	30229	1.57	nonsig	28503.5
chr8	26886	30373	1.912	nonsig	28629.5
chr8	26930	30444	1.763	nonsig	28687
chr8	26943	30461	1.57	nonsig	28702
chr8	26954	30480	1.613	nonsig	28717
chr8	26969	30504	1.02	nonsig	28736.5
chr8	26986	30537	1.012	nonsig	28761.5
chr8	27093	30539	1.207	nonsig	28816
chr8	27321	30549	1.142	nonsig	28935
chr8	27350	30577	0.9948	nonsig	28963.5
chr8	27526	30612	0.6733	nonsig	29069
chr8	27747	30889	0.4195	nonsig	29318
chr8	27862	31077	0.5381	nonsig	29469.5
chr8	28062	31151	0.5058	nonsig	29606.5
chr8	28087	31161	0.4933	nonsig	29624
chr8	28124	31177	0.47	nonsig	29650.5
chr8	28235	31291	0.5629	nonsig	29763
chr8	28431	31448	0.4739	nonsig	29939.5
chr8	28519	31475	0.4047	nonsig	29997
chr8	28650	31518	0.3942	nonsig	30084
chr8	28720	31560	0.3758	nonsig	30140
chr8	28886	31589	0.3434	nonsig	30237.5
chr8	28961	31668	0.3453	nonsig	30314.5
chr8	29227	31927	0.4229	nonsig	30577
chr8	29346	31931	0.6287	nonsig	30638.5
chr8	29591	31932	0.7183	nonsig	30761.5
chr8	29849	31939	0.6414	nonsig	30894
chr8	29967	31959	0.8052	nonsig	30963
chr8	30086	32022	0.7789	nonsig	31054
chr8	30240	32059	0.6098	nonsig	31149.5
chr8	30261	32083	0.4734	nonsig	31172
chr8	30269	32084	0.3891	nonsig	31176.5
chr8	32958	37376	1.176	nonsig	35167
chr8	33018	37491	1.426	nonsig	35254.5
chr8	33438	37511	1.088	nonsig	35474.5
chr8	33509	37559	1.276	nonsig	35534
chr8	33586	37689	1.099	nonsig	35637.5
chr8	33644	37785	1.109	nonsig	35714.5
chr8	33756	37851	1.123	nonsig	35803.5
chr8	33767	37869	1.126	nonsig	35818
chr8	33784	37873	1.176	nonsig	35828.5
chr8	33852	37950	0.6588	nonsig	35901
chr8	33966	38046	0.5129	nonsig	36006
chr8	34044	38049	0.3446	nonsig	36046.5
chr8	34055	38055	0.3441	nonsig	36055
chr8	34112	38056	0.3393	nonsig	36084
chr8	34117	38060	0.3393	nonsig	36088.5
chr8	34142	38108	0.3555	nonsig	36125
chr8	34195	38197	0.3733	nonsig	36196
chr8	34239	38248	0.4675	nonsig	36243.5
chr8	34345	38316	0.6833	nonsig	36330.5
chr8	34419	38394	0.5557	nonsig	36406.5
chr8	34433	38404	0.8075	nonsig	36418.5
chr8	34447	38413	0.8106	nonsig	36430
chr8	34471	38438	0.6602	nonsig	36454.5
chr8	34488	38439	0.4199	nonsig	36463.5
chr8	34521	38503	0.5139	nonsig	36512
chr8	34537	38525	0.4849	nonsig	36531
chr8	34553	38528	0.4617	nonsig	36540.5
chr8	34579	38545	0.563	nonsig	36562
chr8	34718	38547	0.6735	nonsig	36632.5
chr8	34831	38585	0.5571	nonsig	36708
chr8	34928	38704	0.6544	nonsig	36816
chr8	34935	38708	0.6817	nonsig	36821.5
chr8	35096	39014	0.6754	nonsig	37055
chr8	35204	39116	0.6835	nonsig	37160
chr8	35289	39130	0.7042	nonsig	37209.5
chr8	35305	39135	0.5543	nonsig	37220
chr8	35352	39185	0.4439	nonsig	37268.5
chr8	35426	39292	0.4677	nonsig	37359
chr8	35453	39317	0.5726	nonsig	37385
chr8	35511	39353	0.4817	nonsig	37432
chr8	35661	39394	0.6926	nonsig	37527.5
chr8	35694	39456	0.5877	nonsig	37575
chr8	35715	39497	0.4757	nonsig	37606
chr8	35760	39580	0.5967	nonsig	37670
chr8	35775	39591	0.5709	nonsig	37683
chr8	35840	39658	0.5543	nonsig	37749
chr8	35901	39742	0.5464	nonsig	37821.5
chr8	35997	39911	0.5567	nonsig	37954
chr8	36065	40046	0.5792	nonsig	38055.5
chr8	38715	40053	0.141	nonsig	39384
chr8	38777	40062	0.1524	nonsig	39419.5
chr8	38825	40138	0.1271	nonsig	39481.5
chr8	38851	40142	0.1144	nonsig	39496.5
chr8	38918	40147	0.1115	nonsig	39532.5
chr8	38969	40153	0.07353	nonsig	39561
chr8	39025	40198	0.1266	nonsig	39611.5
chr8	39044	40219	0.1554	nonsig	39631.5
chr8	39101	40329	0.1733	nonsig	39715
chr8	39160	40369	0.2167	nonsig	39764.5
chr8	39244	40442	0.2364	nonsig	39843
chr8	39308	40567	0.2553	nonsig	39937.5
chr8	39335	40615	0.2625	nonsig	39975
chr8	39396	40736	0.2176	nonsig	40066
chr8	39481	40901	0.2578	nonsig	40191
chr8	39567	41025	0.2126	nonsig	40296
chr8	39761	41324	0.2856	nonsig	40542.5
chr8	39795	41341	0.2947	nonsig	40568
chr8	39837	41358	0.3052	nonsig	40597.5
chr8	39967	41540	0.2997	nonsig	40753.5
chr8	40045	41686	0.3127	nonsig	40865.5
chr8	40071	41728	0.3158	nonsig	40899.5
chr8	40087	41735	0.3141	nonsig	40911
chr8	40099	41758	0.4065	nonsig	40928.5
chr8	40132	41761	0.5173	nonsig	40946.5
chr8	40189	41852	0.5094	nonsig	41020.5
chr8	40231	41933	0.398	nonsig	41082
chr8	40258	41971	0.3281	nonsig	41114.5
chr8	40354	42160	0.4174	nonsig	41257
chr8	41415	44244	0.6646	nonsig	42829.5
chr8	41526	44347	0.7921	nonsig	42936.5
chr8	41583	44457	0.9077	nonsig	43020
chr8	41778	44542	0.8471	nonsig	43160
chr8	41865	44613	0.665	nonsig	43239
chr8	42113	45096	0.812	nonsig	43604.5
chr8	42137	45138	0.6376	nonsig	43637.5
chr8	42317	45449	0.6704	nonsig	43883
chr8	42393	45494	0.6647	nonsig	43943.5
chr8	42431	45544	0.5879	nonsig	43987.5
chr8	42522	45691	0.5052	nonsig	44106.5
chr8	42564	45733	0.5847	nonsig	44148.5
chr8	42614	45772	0.481	nonsig	44193
chr8	42673	45848	0.5725	nonsig	44260.5
chr8	42719	45858	0.6408	nonsig	44288.5
chr8	42798	46005	0.6547	nonsig	44401.5
chr8	42844	46030	0.7558	nonsig	44437
chr8	42907	46071	0.7507	nonsig	44489
chr8	42997	46082	0.7673	nonsig	44539.5
chr8	43068	46089	1.035	nonsig	44578.5
chr8	43098	46142	1.445	nonsig	44620
chr8	43104	46145	1.487	nonsig	44624.5
chr8	43149	46160	1.125	nonsig	44654.5
chr8	43153	46164	1.154	nonsig	44658.5
chr8	43198	46249	1.186	nonsig	44723.5
chr8	43207	46260	1.21	nonsig	44733.5
chr8	43259	46320	1.447	nonsig	44789.5
chr8	43271	46322	1.488	nonsig	44796.5
chr8	43334	46339	1.407	nonsig	44836.5
chr8	43362	46355	1.692	nonsig	44858.5
chr8	43399	46356	1.945	nonsig	44877.5
chr8	43478	46389	1.717	nonsig	44933.5
chr8	43504	46392	1.489	nonsig	44948
chr8	43572	46407	1.74	nonsig	44989.5
chr8	43672	46442	1.652	nonsig	45057
chr8	43736	46447	1.662	nonsig	45091.5
chr8	43896	46468	1.533	nonsig	45182
chr8	43914	46486	1.569	nonsig	45200
chr8	43952	46546	1.528	nonsig	45249
chr8	44045	46549	1.787	nonsig	45297
chr8	44121	46556	1.863	nonsig	45338.5
chr8	44144	46559	1.788	nonsig	45351.5
chr8	44149	46563	1.998	nonsig	45356
chr8	44206	46653	2.182	nonsig	45429.5
chr8	44214	46667	2.598	nonsig	45440.5
chr8	44278	46703	2.569	nonsig	45490.5
chr8	44356	46779	2.232	nonsig	45567.5
chr8	44380	46788	1.713	nonsig	45584
chr8	44475	46789	1.688	nonsig	45632
chr8	45517	46790	0.8477	nonsig	46153.5
chr8	45570	46792	0.8066	nonsig	46181
chr8	45625	46793	0.896	nonsig	46209
chr8	45672	46802	0.7623	nonsig	46237
chr8	45735	46856	0.7769	nonsig	46295.5
chr8	45977	46857	0.733	nonsig	46417
chr8	46105	47071	0.7427	nonsig	46588
chr8	46294	47138	0.6521	nonsig	46716
chr8	46393	47291	0.6816	nonsig	46842
chr8	46439	47334	0.7498	nonsig	46886.5
chr8	46514	47336	0.6891	nonsig	46925
chr8	46566	47398	0.6316	nonsig	46982
chr8	46599	47425	0.5921	nonsig	47012
chr8	46686	47524	0.5476	nonsig	47105
chr8	46751	47643	0.4707	nonsig	47197
chr8	46835	47665	0.4067	nonsig	47250
chr8	46997	47964	0.5459	nonsig	47480.5
chr8	47039	48007	0.5465	nonsig	47523
chr8	47045	48008	0.7746	nonsig	47526.5
chr8	47124	48158	0.9345	nonsig	47641
chr8	47182	48222	0.8198	nonsig	47702
chr8	47206	48267	0.7603	nonsig	47736.5
chr8	47228	48295	0.8757	nonsig	47761.5
chr8	47253	48342	0.6961	nonsig	47797.5
chr8	47315	48381	0.4961	nonsig	47848
chr8	47321	48382	0.5251	nonsig	47851.5
chr8	47353	48385	0.5105	nonsig	47869
chr8	47357	48391	0.5496	nonsig	47874
chr8	47398	48457	0.5626	nonsig	47927.5
chr8	47411	48466	0.5553	nonsig	47938.5
chr8	47420	48483	0.5595	nonsig	47951.5
chr8	47443	48496	0.5542	nonsig	47969.5
chr8	47450	48507	0.6602	nonsig	47978.5
chr8	47464	48520	0.5722	nonsig	47992
chr8	47493	48544	0.5461	nonsig	48018.5
chr8	47497	48546	0.5453	nonsig	48021.5
chr8	47510	48551	0.5862	nonsig	48030.5
chr8	47623	48760	0.7441	nonsig	48191.5
chr8	47661	48775	0.7217	nonsig	48218
chr8	47668	48787	0.7186	nonsig	48227.5
chr8	47688	48819	0.9007	nonsig	48253.5
chr8	47790	49020	0.9886	nonsig	48405
chr8	47794	49024	0.8515	nonsig	48409
chr8	47875	49096	0.8652	nonsig	48485.5
chr8	48155	49642	0.8373	nonsig	48898.5
chr8	48222	49740	0.8782	nonsig	48981
chr8	48407	50034	0.7904	nonsig	49220.5
chr8	48481	50174	1.153	nonsig	49327.5
chr8	48572	50354	1.41	nonsig	49463
chr8	48574	50358	1.193	nonsig	49466
chr8	48609	50426	1.038	nonsig	49517.5
chr8	48643	50493	1.221	nonsig	49568
chr8	48864	50926	1.338	nonsig	49895
chr8	48916	50975	1.355	nonsig	49945.5
chr8	48944	51031	1.451	nonsig	49987.5
chr8	49064	51056	1.3	nonsig	50060
chr8	49121	51103	1.293	nonsig	50112
chr8	49243	51195	1.273	nonsig	50219
chr8	49278	51222	1.265	nonsig	50250
chr8	49335	51334	1.337	nonsig	50334.5
chr8	49407	51416	1.374	nonsig	50411.5
chr8	49439	51453	1.684	nonsig	50446
chr8	49563	51601	1.476	nonsig	50582
chr8	49718	51792	1.302	nonsig	50755
chr8	49734	51802	1.239	nonsig	50768
chr8	49898	51831	1.65	nonsig	50864.5
chr8	49982	51957	1.137	nonsig	50969.5
chr8	50001	51993	1.109	nonsig	50997
chr8	50085	52011	0.999	nonsig	51048
chr8	50156	52090	1.033	nonsig	51123
chr8	50231	52194	0.979	nonsig	51212.5
chr8	50260	52224	0.7951	nonsig	51242
chr8	50292	52242	0.6848	nonsig	51267
chr8	50351	52321	0.7704	nonsig	51336
chr8	50423	52464	0.6723	nonsig	51443.5
chr8	50434	52482	0.7553	nonsig	51458
chr8	50461	52530	0.6517	nonsig	51495.5
chr8	50501	52544	0.5451	nonsig	51522.5
chr8	50574	52682	0.6548	nonsig	51628
chr8	50612	52740	0.6668	nonsig	51676
chr8	50692	52888	0.6829	nonsig	51790
chr8	50710	52912	0.5684	nonsig	51811
chr8	50720	52920	0.4655	nonsig	51820
chr8	50887	53229	0.4823	nonsig	52058
chr8	50937	53328	0.4069	nonsig	52132.5
chr8	50955	53358	0.484	nonsig	52156.5
chr8	51068	53375	0.456	nonsig	52221.5
chr8	51182	53589	0.5539	nonsig	52385.5
chr8	51197	53606	0.5772	nonsig	52401.5
chr8	51246	53672	0.5548	nonsig	52459
chr8	51354	53687	0.6973	nonsig	52520.5
chr8	51373	53721	0.5753	nonsig	52547
chr8	51517	53937	0.5917	nonsig	52727
chr8	51799	53956	0.4306	nonsig	52877.5
chr8	51916	54092	0.5401	nonsig	53004
chr8	52131	54228	0.4548	nonsig	53179.5
chr8	52221	54268	0.3688	nonsig	53244.5
chr8	52373	54392	0.4342	nonsig	53382.5
chr8	52383	54407	0.4286	nonsig	53395
chr8	52428	54429	0.4162	nonsig	53428.5
chr8	52462	54430	0.4168	nonsig	53446
chr8	52739	54551	0.4623	nonsig	53645
chr8	52774	54572	0.4587	nonsig	53673
chr8	52875	54718	0.54990000000000006	nonsig	53796.5
chr8	52929	54802	0.6786	nonsig	53865.5
chr8	52997	54890	0.709	nonsig	53943.5
chr8	53086	54977	0.6885	nonsig	54031.5
chr8	53113	55003	0.6871	nonsig	54058
chr8	53185	55036	0.5598	nonsig	54110.5
chr8	53305	55194	0.5449	nonsig	54249.5
chr8	53359	55265	0.6395	nonsig	54312
chr8	53449	55297	0.5735	nonsig	54373
chr8	53556	55320	0.5975	nonsig	54438
chr8	53712	55622	0.799	nonsig	54667
chr8	53823	55815	0.8523	nonsig	54819
chr8	54139	56320	0.9313	nonsig	55229.5
chr8	54202	56410	0.9378	nonsig	55306
chr8	54292	56573	0.8424	nonsig	55432.5
chr8	54369	56647	0.6105	nonsig	55508
chr8	54531	56868	0.6825	nonsig	55699.5
chr8	54551	56878	0.704	nonsig	55714.5
chr8	54572	56902	0.5799	nonsig	55737
chr8	54639	56957	0.6489	nonsig	55798
chr8	54920	57376	0.6875	nonsig	56148
chr8	54949	57415	0.8291	nonsig	56182
chr8	54983	57436	0.829	nonsig	56209.5
chr8	55012	57480	0.8404	nonsig	56246
chr8	55138	57593	0.7461	nonsig	56365.5
chr8	55182	57623	0.7687	nonsig	56402.5
chr8	55257	57625	0.8604	nonsig	56441
chr8	55286	57659	0.9492	nonsig	56472.5
chr8	55356	57791	1.008	nonsig	56573.5
chr8	55522	57815	0.9222	nonsig	56668.5
chr8	55651	57974	0.7764	nonsig	56812.5
chr8	55670	57982	0.7104	nonsig	56826
chr8	55788	58201	1.038	nonsig	56994.5
chr8	55897	58204	1.054	nonsig	57050.5
chr8	55931	58255	1.05	nonsig	57093
chr8	56020	58367	1.094	nonsig	57193.5
chr8	56126	58565	1.108	nonsig	57345.5
chr8	56236	58751	1.009	nonsig	57493.5
chr8	56609	59281	1.251	nonsig	57945
chr8	56624	59291	1.05	nonsig	57957.5
chr8	56709	59326	0.8738	nonsig	58017.5
chr8	56853	59477	0.8255	nonsig	58165
chr8	57124	59980	0.9407	nonsig	58552
chr8	57310	60227	1.102	nonsig	58768.5
chr8	57338	60269	1.107	nonsig	58803.5
chr8	57462	60494	1.152	nonsig	58978
chr8	57547	60664	0.9831	nonsig	59105.5
chr8	57670	60789	1.009	nonsig	59229.5
chr8	57940	61308	1.331	nonsig	59624
chr8	58207	61696	1.237	nonsig	59951.5
chr8	58359	61916	0.8763	nonsig	60137.5
chr8	58405	61919	0.7208	nonsig	60162
chr8	58458	61938	0.8052	nonsig	60198
chr8	58471	61939	0.9164	nonsig	60205
chr8	58630	62224	0.8928	nonsig	60427
chr8	58713	62232	0.7136	nonsig	60472.5
chr8	59031	62797	0.8682	nonsig	60914
chr8	59053	62809	1.028	nonsig	60931
chr8	59342	63363	1.314	nonsig	61352.5
chr8	59526	63430	1.209	nonsig	61478
chr8	59633	63450	1.175	nonsig	61541.5
chr8	59889	63457	1.039	nonsig	61673
chr8	59980	63550	0.9745	nonsig	61765
chr8	60071	63568	0.7314	nonsig	61819.5
chr8	60164	63681	0.7116	nonsig	61922.5
chr8	60284	63700	0.8195	nonsig	61992
chr8	60331	63784	0.6684	nonsig	62057.5
chr8	60348	63793	0.9154	nonsig	62070.5
chr8	60428	63898	1.267	nonsig	62163
chr8	60652	63928	1.025	nonsig	62290
chr8	60686	63957	0.9829	nonsig	62321.5
chr8	60708	63980	0.7125	nonsig	62344
chr8	60734	63988	1.002	nonsig	62361
chr8	60794	63994	0.9735	nonsig	62394
chr8	60853	64083	1.195	nonsig	62468
chr8	61102	64579	1.032	nonsig	62840.5
chr8	61132	64605	1.05	nonsig	62868.5
chr8	61212	64633	0.9081	nonsig	62922.5
chr8	61241	64666	0.903	nonsig	62953.5
chr8	61337	64700	1.333	nonsig	63018.5
chr8	61354	64725	1.305	nonsig	63039.5
chr8	61493	64785	1.331	nonsig	63139
chr8	61639	65074	1.505	nonsig	63356.5
chr8	61679	65102	1.551	nonsig	63390.5
chr8	61758	65149	2.006	nonsig	63453.5
chr8	61993	65421	2.004	nonsig	63707
chr8	62094	65437	2.128	nonsig	63765.5
chr8	62362	65443	1.662	nonsig	63902.5
chr8	62372	65452	1.259	nonsig	63912
chr8	62479	65632	1.631	nonsig	64055.5
chr8	62627	65777	1.777	nonsig	64202
chr8	62919	65858	1.264	nonsig	64388.5
chr8	63052	65877	1.505	nonsig	64464.5
chr8	63081	65893	1.211	nonsig	64487
chr8	63235	65975	1.027	nonsig	64605
chr8	63412	66159	1.238	nonsig	64785.5
chr8	63478	66166	1.117	nonsig	64822
chr8	63753	66197	1.082	nonsig	64975
chr8	63955	66214	1.27	nonsig	65084.5
chr8	64068	66220	1.567	nonsig	65144
chr8	64074	66228	1.986	nonsig	65151
chr8	64141	66343	1.624	nonsig	65242
chr8	64142	66345	1.292	nonsig	65243.5
chr8	64287	66349	1.101	nonsig	65318
chr8	64295	66357	1.265	nonsig	65326
chr8	64579	66361	1.021	nonsig	65470
chr8	64623	66437	0.7769	nonsig	65530
chr8	64925	66487	0.6723	nonsig	65706
chr8	65039	66648	0.6705	nonsig	65843.5
chr8	65053	66656	0.6985	nonsig	65854.5
chr8	65057	66657	0.8251	nonsig	65857
chr8	65117	66684	0.9883	nonsig	65900.5
chr8	65130	66692	0.8228	nonsig	65911
chr8	65189	66696	0.7941	nonsig	65942.5
chr8	65200	66700	0.8002	nonsig	65950
chr8	65243	66701	0.7058	nonsig	65972
chr8	65251	66709	0.4316	nonsig	65980
chr8	65374	66849	0.3855	nonsig	66111.5
chr8	65391	66853	0.3669	nonsig	66122
chr8	65406	66855	0.3857	nonsig	66130.5
chr8	65425	66870	0.3846	nonsig	66147.5
chr8	65433	66878	0.333	nonsig	66155.5
chr8	65441	66888	0.3501	nonsig	66164.5
chr8	65488	66892	0.481	nonsig	66190
chr8	65747	66915	0.4986	nonsig	66331
chr8	65765	66925	0.4393	nonsig	66345
chr8	65780	66926	0.3436	nonsig	66353
chr8	65797	66927	0.3505	nonsig	66362
chr8	65817	66933	0.3461	nonsig	66375
chr8	65833	66940	0.401	nonsig	66386.5
chr8	65872	66958	0.3926	nonsig	66415
chr8	66040	67006	0.3354	nonsig	66523
chr8	66375	67648	0.4352	nonsig	67011.5
chr8	66824	68498	0.7403	nonsig	67661
chr8	66990	68559	0.6206	nonsig	67774.5
chr8	67207	68977	0.7033	nonsig	68092
chr8	67283	69122	0.635	nonsig	68202.5
chr8	67415	69377	0.6592	nonsig	68396
chr8	67508	69384	0.5249	nonsig	68446
chr8	67651	69524	0.5242	nonsig	68587.5
chr8	67785	69712	0.5002	nonsig	68748.5
chr8	67959	70040	0.5387	nonsig	68999.5
chr8	68084	70275	0.4657	nonsig	69179.5
chr8	68158	70340	0.4639	nonsig	69249
chr8	68308	70456	0.558	nonsig	69382
chr8	68325	70483	0.4417	nonsig	69404
chr8	68696	71195	0.519	nonsig	69945.5
chr8	68716	71217	0.4961	nonsig	69966.5
chr8	68764	71308	0.4514	nonsig	70036
chr8	68857	71486	0.4428	nonsig	70171.5
chr8	68962	71581	0.3893	nonsig	70271.5
chr8	68968	71591	0.4654	nonsig	70279.5
chr8	69432	72514	0.5443	nonsig	70973
chr8	69508	72659	0.6303	nonsig	71083.5
chr8	69511	72660	0.6049	nonsig	71085.5
chr8	69598	72759	0.7678	nonsig	71178.5
chr8	69631	72774	0.9004	nonsig	71202.5
chr8	69748	72847	0.901	nonsig	71297.5
chr8	69752	72848	0.9371	nonsig	71300
chr8	69761	72864	1.099	nonsig	71312.5
chr8	70488	74291	1.349	nonsig	72389.5
chr8	70549	74406	1.327	nonsig	72477.5
chr8	70602	74507	1.156	nonsig	72554.5
chr8	70650	74599	1.433	nonsig	72624.5
chr8	70695	74689	1.13	nonsig	72692
chr8	70729	74749	0.9799	nonsig	72739
chr8	70806	74762	0.7841	nonsig	72784
chr8	70913	74972	0.9125	nonsig	72942.5
chr8	70942	75028	0.9417	nonsig	72985
chr8	70988	75106	0.9458	nonsig	73047
chr8	70996	75114	1.218	nonsig	73055
chr8	71027	75166	1.079	nonsig	73096.5
chr8	71528	76163	1.032	nonsig	73845.5
chr8	71630	76344	1.103	nonsig	73987
chr8	71668	76410	1.599	nonsig	74039
chr8	71669	76411	1.469	nonsig	74040
chr8	71677	76426	1.66	nonsig	74051.5
chr8	71840	76747	1.805	nonsig	74293.5
chr8	71933	76925	2.256	nonsig	74429
chr8	72126	77294	2.758	nonsig	74710
chr8	72194	77381	2.23	nonsig	74787.5
chr8	72727	77805	2.183	nonsig	75266
chr8	73246	77993	2.066	nonsig	75619.5
chr8	73277	77994	2.267	nonsig	75635.5
chr8	73685	78392	2.415	nonsig	76038.5
chr8	73761	78399	2.257	nonsig	76080
chr8	74065	78753	2.258	nonsig	76409
chr8	74071	78758	2.019	nonsig	76414.5
chr8	74155	78786	1.984	nonsig	76470.5
chr8	74400	79088	2.044	nonsig	76744
chr8	74606	79171	2.465	nonsig	76888.5
chr8	74736	79197	2.116	nonsig	76966.5
chr8	74771	79201	2.145	nonsig	76986
chr8	74842	79227	2.265	nonsig	77034.5
chr8	75042	79601	2.424	nonsig	77321.5
chr8	75431	79666	2.569	nonsig	77548.5
chr8	75489	79760	2.473	nonsig	77624.5
chr8	75719	80129	2.672	nonsig	77924
chr8	75823	80160	2.58	nonsig	77991.5
chr8	75940	80298	3.047	nonsig	78119
chr8	75971	80350	2.572	nonsig	78160.5
chr8	76903	81291	2.518	nonsig	79097
chr8	76982	81305	2.54	nonsig	79143.5
chr8	77049	81437	2.57	nonsig	79243
chr8	77112	81464	3.001	nonsig	79288
chr8	77137	81500	2.739	nonsig	79318.5
chr8	77276	81705	2.133	nonsig	79490.5
chr8	77330	81812	2.383	nonsig	79571
chr8	77379	81893	2.4	nonsig	79636
chr8	78162	82032	1.851	nonsig	80097
chr8	78245	82084	1.85	nonsig	80164.5
chr8	78524	82541	1.544	nonsig	80532.5
chr8	78698	82796	1.571	nonsig	80747
chr8	78967	83244	2.037	nonsig	81105.5
chr8	79038	83327	1.785	nonsig	81182.5
chr8	79071	83379	2.111	nonsig	81225
chr8	79276	83579	1.835	nonsig	81427.5
chr8	79306	83584	1.218	nonsig	81445
chr8	79351	83596	1.485	nonsig	81473.5
chr8	79403	83692	1.499	nonsig	81547.5
chr8	79442	83718	1.153	nonsig	81580
chr8	79987	83810	1.184	nonsig	81898.5
chr8	80097	83850	1.659	nonsig	81973.5
chr8	80131	83851	0.9986	nonsig	81991
chr8	80192	83972	0.9723	nonsig	82082
chr8	80204	83982	0.8588	nonsig	82093
chr8	80368	83988	0.8472	nonsig	82178
chr8	80475	84025	0.6917	nonsig	82250
chr8	80703	84112	0.4426	nonsig	82407.5
chr8	80755	84128	0.5102	nonsig	82441.5
chr8	80985	84164	0.3837	nonsig	82574.5
chr8	81082	84171	0.435	nonsig	82626.5
chr8	81169	84343	0.5188	nonsig	82756
chr8	81398	84404	0.4913	nonsig	82901
chr8	81418	84437	0.4776	nonsig	82927.5
chr8	81625	84497	0.5112	nonsig	83061
chr8	81648	84537	0.5348	nonsig	83092.5
chr8	81669	84552	0.536	nonsig	83110.5
chr8	81876	84663	0.8549	nonsig	83269.5
chr8	81968	84765	0.8812	nonsig	83366.5
chr8	81988	84779	0.8081	nonsig	83383.5
chr8	81993	84784	0.8276	nonsig	83388.5
chr8	82077	84927	0.8606	nonsig	83502
chr8	82287	84973	0.8492	nonsig	83630
chr8	82322	84978	0.7181	nonsig	83650
chr8	82375	84990	0.707	nonsig	83682.5
chr8	82560	84991	0.7798	nonsig	83775.5
chr8	82577	84993	0.891	nonsig	83785
chr8	82653	85007	0.839	nonsig	83830
chr8	82679	85008	0.9529	nonsig	83843.5
chr8	83154	85016	0.762	nonsig	84085
chr8	83161	85017	0.777	nonsig	84089
chr8	83228	85018	0.9378	nonsig	84123
chr8	83250	85036	1.076	nonsig	84143
chr8	83269	85037	1.174	nonsig	84153
chr8	83378	85051	0.8577	nonsig	84214.5
chr8	83446	85079	0.9198	nonsig	84262.5
chr8	83639	85384	0.9666	nonsig	84511.5
chr8	83709	85386	0.9287	nonsig	84547.5
chr8	83759	85434	0.831	nonsig	84596.5
chr8	84002	85463	0.7927	nonsig	84732.5
chr8	84133	85469	0.6513	nonsig	84801
chr8	84380	85515	0.6233	nonsig	84947.5
chr8	84460	85592	0.6332	nonsig	85026
chr8	84488	85597	0.6201	nonsig	85042.5
chr8	84597	85614	0.5521	nonsig	85105.5
chr8	84655	85726	0.5174	nonsig	85190.5
chr8	84681	85765	0.4694	nonsig	85223
chr8	84741	85789	0.4509	nonsig	85265
chr8	84877	86036	0.3931	nonsig	85456.5
chr8	84941	86071	0.3835	nonsig	85506
chr8	85007	86164	0.394	nonsig	85585.5
chr8	85090	86328	0.4217	nonsig	85709
chr8	85175	86377	0.4523	nonsig	85776
chr8	85195	86408	0.4562	nonsig	85801.5
chr8	85199	86409	0.4553	nonsig	85804
chr8	85221	86417	0.513	nonsig	85819
chr8	85293	86473	0.5063	nonsig	85883
chr8	85302	86476	0.6249	nonsig	85889
chr8	85351	86538	0.6318	nonsig	85944.5
chr8	85360	86548	0.5612	nonsig	85954
chr8	85476	86609	0.5117	nonsig	86042.5
chr8	85514	86624	0.5013	nonsig	86069
chr8	85534	86630	0.4952	nonsig	86082
chr8	85570	86643	0.4146	nonsig	86106.5
chr8	85593	86649	0.34	nonsig	86121
chr8	85636	86720	0.3421	nonsig	86178
chr8	85709	86754	0.4047	nonsig	86231.5
chr8	85767	86769	0.3593	nonsig	86268
chr8	85777	86775	0.3579	nonsig	86276
chr8	85808	86832	0.3672	nonsig	86320
chr8	85884	86841	0.3017	nonsig	86362.5
chr8	85962	86951	0.3058	nonsig	86456.5
chr8	85975	86972	0.3143	nonsig	86473.5
chr8	85984	86978	0.3137	nonsig	86481
chr8	85993	86994	0.3234	nonsig	86493.5
chr8	86002	87011	0.2913	nonsig	86506.5
chr8	86032	87056	0.2958	nonsig	86544
chr8	86053	87098	0.2472	nonsig	86575.5
chr8	86126	87235	0.2625	nonsig	86680.5
chr8	86127	87236	0.2694	nonsig	86681.5
chr8	86128	87237	0.2694	nonsig	86682.5
chr8	86158	87280	0.2101	nonsig	86719
chr8	86164	87290	0.211	nonsig	86727
chr8	86183	87314	0.2185	nonsig	86748.5
chr8	86237	87395	0.2312	nonsig	86816
chr8	86425	87466	0.2078	nonsig	86945.5
chr8	86547	87708	0.2089	nonsig	87127.5
chr8	86580	87726	0.2062	nonsig	87153
chr8	86607	87751	0.1795	nonsig	87179
chr8	86611	87752	0.156	nonsig	87181.5
chr8	86649	87782	0.1589	nonsig	87215.5
chr8	86826	88060	0.1994	nonsig	87443
chr8	87176	88755	0.264	nonsig	87965.5
chr8	87295	88975	0.3168	nonsig	88135
chr8	87351	88976	0.3064	nonsig	88163.5
chr8	87467	89169	0.2812	nonsig	88318
chr8	87516	89243	0.2303	nonsig	88379.5
chr8	87678	89320	0.217	nonsig	88499
chr8	87760	89448	0.29	nonsig	88604
chr8	87841	89517	0.3354	nonsig	88679
chr8	87958	89588	0.3656	nonsig	88773
chr8	88049	89721	0.4805	nonsig	88885
chr8	88249	90090	0.4669	nonsig	89169.5
chr8	88338	90267	0.4697	nonsig	89302.5
chr8	88350	90283	0.5224	nonsig	89316.5
chr8	88470	90466	0.4592	nonsig	89468
chr8	88677	90877	0.5798	nonsig	89777
chr8	88985	91432	0.5558	nonsig	90208.5
chr8	89080	91611	0.6632	nonsig	90345.5
chr8	89145	91680	0.7642	nonsig	90412.5
chr8	89162	91700	0.87	nonsig	90431
chr8	89179	91728	0.9826	nonsig	90453.5
chr8	89189	91735	1.094	nonsig	90462
chr8	89202	91755	0.9918	nonsig	90478.5
chr8	89302	91883	1.217	nonsig	90592.5
chr8	89337	91919	1.041	nonsig	90628
chr8	89500	92230	1.217	nonsig	90865
chr8	89657	92538	1.542	nonsig	91097.5
chr8	89741	92650	1.785	nonsig	91195.5
chr8	89751	92660	1.786	nonsig	91205.5
chr8	89815	92679	1.697	nonsig	91247
chr8	89828	92683	1.64	nonsig	91255.5
chr8	89837	92696	1.596	nonsig	91266.5
chr8	89896	92798	1.498	nonsig	91347
chr8	89914	92816	1.531	nonsig	91365
chr8	89944	92831	1.718	nonsig	91387.5
chr8	89966	92834	1.972	nonsig	91400
chr8	90048	92860	1.655	nonsig	91454
chr8	90056	92876	1.653	nonsig	91466
chr8	90061	92885	1.656	nonsig	91473
chr8	90085	92889	1.95	nonsig	91487
chr8	90099	92907	2.17	nonsig	91503
chr8	90115	92915	2.164	nonsig	91515
chr8	90159	92923	2.424	nonsig	91541
chr8	90211	92956	1.981	nonsig	91583.5
chr8	90333	92957	1.926	nonsig	91645
chr8	90344	92961	1.973	nonsig	91652.5
chr8	90437	93122	2.396	nonsig	91779.5
chr8	90441	93130	2.319	nonsig	91785.5
chr8	90466	93149	2.219	nonsig	91807.5
chr8	90615	93170	2.049	nonsig	91892.5
chr8	90965	93175	1.954	nonsig	92070
chr8	91088	93200	1.814	nonsig	92144
chr8	91262	93548	1.782	nonsig	92405
chr8	91362	93555	1.71	nonsig	92458.5
chr8	91422	93600	1.699	nonsig	92511
chr8	91461	93602	1.669	nonsig	92531.5
chr8	91528	93608	1.622	nonsig	92568
chr8	91572	93626	1.412	nonsig	92599
chr8	91617	93646	1.363	nonsig	92631.5
chr8	91684	93647	1.225	nonsig	92665.5
chr8	91875	93659	1.134	nonsig	92767
chr8	91964	93660	1.077	nonsig	92812
chr8	91981	93679	1.182	nonsig	92830
chr8	92079	93692	1.238	nonsig	92885.5
chr8	92289	93701	1.083	nonsig	92995
chr8	92573	93713	0.883	nonsig	93143
chr8	92664	93716	0.8874	nonsig	93190
chr8	92700	93719	0.8596	nonsig	93209.5
chr8	92718	93735	0.7686	nonsig	93226.5
chr8	92738	93747	0.6785	nonsig	93242.5
chr8	92745	93754	0.6797	nonsig	93249.5
chr8	92757	93759	0.6072	nonsig	93258
chr8	92822	93761	0.5058	nonsig	93291.5
chr8	92842	93764	0.4476	nonsig	93303
chr8	93000	93770	0.3736	nonsig	93385
chr8	93160	93782	0.3398	nonsig	93471
chr8	93219	93787	0.3106	nonsig	93503
chr8	93228	93795	0.3445	nonsig	93511.5
chr8	93244	93809	0.343	nonsig	93526.5
chr8	93253	93822	0.3457	nonsig	93537.5
chr8	93260	93823	0.3421	nonsig	93541.5
chr8	93335	93872	0.326	nonsig	93603.5
chr8	93347	93878	0.289	nonsig	93612.5
chr8	93356	93881	0.2857	nonsig	93618.5
chr8	93358	93882	0.3141	nonsig	93620
chr8	93378	93896	0.3105	nonsig	93637
chr8	93393	93910	0.3099	nonsig	93651.5
chr8	93408	93931	0.3432	nonsig	93669.5
chr8	93414	93938	0.3688	nonsig	93676
chr8	93429	93951	0.3685	nonsig	93690
chr8	93434	93953	0.3664	nonsig	93693.5
chr8	93443	93962	0.395	nonsig	93702.5
chr8	93463	93970	0.4159	nonsig	93716.5
chr8	93466	93974	0.4496	nonsig	93720
chr8	93472	93983	0.4518	nonsig	93727.5
chr8	93558	93994	0.3759	nonsig	93776
chr8	93565	93999	0.4012	nonsig	93782
chr8	93644	94138	0.4566	nonsig	93891
chr8	93661	94152	0.4341	nonsig	93906.5
chr8	93685	94194	0.4505	nonsig	93939.5
chr8	93704	94207	0.4341	nonsig	93955.5
chr8	93879	94209	0.285	nonsig	94044
chr8	93883	94211	0.2828	nonsig	94047
chr8	93911	94222	0.2849	nonsig	94066.5
chr8	93913	94224	0.2849	nonsig	94068.5
chr8	93922	94235	0.2872	nonsig	94078.5
chr8	93933	94239	0.2808	nonsig	94086
chr8	93954	94261	0.264	nonsig	94107.5
chr8	93956	94265	0.2653	nonsig	94110.5
chr8	93963	94266	0.258	nonsig	94114.5
chr8	93977	94293	0.2691	nonsig	94135
chr8	93990	94300	0.2475	nonsig	94145
chr8	94006	94319	0.2332	nonsig	94162.5
chr8	94016	94330	0.219	nonsig	94173
chr8	94029	94344	0.2227	nonsig	94186.5
chr8	94032	94347	0.2227	nonsig	94189.5
chr8	94036	94353	0.2238	nonsig	94194.5
chr8	94045	94354	0.2235	nonsig	94199.5
chr8	94060	94373	0.2722	nonsig	94216.5
chr8	94067	94379	0.2717	nonsig	94223
chr8	94075	94390	0.2453	nonsig	94232.5
chr8	94096	94430	0.3093	nonsig	94263
chr8	94098	94432	0.3089	nonsig	94265
chr8	94165	94560	0.3653	nonsig	94362.5
chr8	94175	94568	0.3635	nonsig	94371.5
chr8	94189	94591	0.3304	nonsig	94390
chr8	94203	94610	0.3349	nonsig	94406.5
chr8	94218	94627	0.3056	nonsig	94422.5
chr8	94227	94632	0.3026	nonsig	94429.5
chr8	94229	94634	0.3029	nonsig	94431.5
chr8	94268	94663	0.2955	nonsig	94465.5
chr8	94278	94678	0.2988	nonsig	94478
chr8	94294	94706	0.2695	nonsig	94500
chr8	94298	94713	0.2714	nonsig	94505.5
chr8	94313	94729	0.2355	nonsig	94521
chr8	94380	94850	0.2641	nonsig	94615
chr8	94391	94851	0.2516	nonsig	94621
chr8	94397	94856	0.2501	nonsig	94626.5
chr8	94406	94860	0.2226	nonsig	94633
chr8	94417	94881	0.2264	nonsig	94649
chr8	94468	94973	0.2467	nonsig	94720.5
chr8	94474	94977	0.245	nonsig	94725.5
chr8	94477	94979	0.2188	nonsig	94728
chr8	94483	94983	0.2168	nonsig	94733
chr8	94489	94984	0.246	nonsig	94736.5
chr8	94494	94988	0.2457	nonsig	94741
chr8	94569	95000	0.2376	nonsig	94784.5
chr8	94578	95003	0.2346	nonsig	94790.5
chr8	94605	95016	0.2549	nonsig	94810.5
chr8	94615	95022	0.2528	nonsig	94818.5
chr8	94623	95036	0.2565	nonsig	94829.5
chr8	94631	95051	0.2605	nonsig	94841
chr8	94661	95099	0.272	nonsig	94880
chr8	94702	95180	0.304	nonsig	94941
chr8	94723	95211	0.3542	nonsig	94967
chr8	94728	95216	0.3546	nonsig	94972
chr8	94745	95229	0.3513	nonsig	94987
chr8	94749	95233	0.3513	nonsig	94991
chr8	94754	95241	0.4006	nonsig	94997.5
chr8	94769	95245	0.3912	nonsig	95007
chr8	94796	95291	0.3925	nonsig	95043.5
chr8	94808	95297	0.323	nonsig	95052.5
chr8	94817	95304	0.3517	nonsig	95060.5
chr8	94825	95305	0.347	nonsig	95065
chr8	94831	95315	0.3417	nonsig	95073
chr8	94841	95329	0.3445	nonsig	95085
chr8	94843	95331	0.3402	nonsig	95087
chr8	94859	95344	0.3381	nonsig	95101.5
chr8	94869	95358	0.3409	nonsig	95113.5
chr8	94876	95362	0.3706	nonsig	95119
chr8	94904	95378	0.3873	nonsig	95141
chr8	94908	95384	0.3436	nonsig	95146
chr8	94976	95392	0.3003	nonsig	95184
chr8	94984	95399	0.2999	nonsig	95191.5
chr8	95007	95422	0.2999	nonsig	95214.5
chr8	95031	95452	0.3039	nonsig	95241.5
chr8	95041	95454	0.2985	nonsig	95247.5
chr8	95052	95471	0.3028	nonsig	95261.5
chr8	95061	95488	0.3304	nonsig	95274.5
chr8	95108	95552	0.3651	nonsig	95330
chr8	95164	95649	0.4223	nonsig	95406.5
chr8	95218	95730	0.4453	nonsig	95474
chr8	95314	95915	0.5442	nonsig	95614.5
chr8	95396	96062	0.6133	nonsig	95729
chr8	95457	96064	0.5585	nonsig	95760.5
chr8	95464	96077	0.5441	nonsig	95770.5
chr8	95585	96313	0.6158	nonsig	95949
chr8	95615	96370	0.6207	nonsig	95992.5
chr8	95690	96499	0.6651	nonsig	96094.5
chr8	95764	96555	0.6384	nonsig	96159.5
chr8	95768	96558	0.6699	nonsig	96163
chr8	95779	96579	0.6759	nonsig	96179
chr8	95782	96581	0.7303	nonsig	96181.5
chr8	95868	96752	0.808	nonsig	96310
chr8	95982	96976	0.8618	nonsig	96479
chr8	96031	97061	0.7843	nonsig	96546
chr8	96167	97330	0.8875	nonsig	96748.5
chr8	96780	98543	1.345	nonsig	97661.5
chr8	96876	98729	1.414	nonsig	97802.5
chr8	96911	98786	1.43	nonsig	97848.5
chr8	97008	98964	1.492	nonsig	97986
chr8	97075	99050	1.54	nonsig	98062.5
chr8	97129	99078	1.555	nonsig	98103.5
chr8	97200	99188	1.562	nonsig	98194
chr8	97282	99347	1.514	nonsig	98314.5
chr8	97324	99418	1.535	nonsig	98371
chr8	97348	99463	1.591	nonsig	98405.5
chr8	97358	99475	1.808	nonsig	98416.5
chr8	97396	99547	1.373	nonsig	98471.5
chr8	97420	99548	1.455	nonsig	98484
chr8	97529	99761	1.502	nonsig	98645
chr8	97538	99771	1.502	nonsig	98654.5
chr8	97576	99847	1.449	nonsig	98711.5
chr8	97613	99910	1.466	nonsig	98761.5
chr8	97668	100007	1.462	nonsig	98837.5
chr8	97671	100011	1.449	nonsig	98841
chr8	97696	100047	1.754	nonsig	98871.5
chr8	97712	100065	1.999	nonsig	98888.5
chr8	97831	100299	1.844	nonsig	99065
chr8	97839	100300	1.486	nonsig	99069.5
chr8	97858	100331	1.178	nonsig	99094.5
chr8	97867	100342	1.347	nonsig	99104.5
chr8	97880	100360	1.338	nonsig	99120
chr8	97893	100364	1.325	nonsig	99128.5
chr8	97962	100472	1.029	nonsig	99217
chr8	97978	100502	1.021	nonsig	99240
chr8	98060	100649	1.059	nonsig	99354.5
chr8	98086	100684	1.221	nonsig	99385
chr8	98125	100698	1.1	nonsig	99411.5
chr8	98187	100724	0.7777	nonsig	99455.5
chr8	98238	100746	0.6952	nonsig	99492
chr8	98333	100751	0.8374	nonsig	99542
chr8	98416	100770	0.8577	nonsig	99593
chr8	98420	100776	0.8505	nonsig	99598
chr8	98427	100777	0.7353	nonsig	99602
chr8	98557	100800	0.7934	nonsig	99678.5
chr8	98606	100842	0.9165	nonsig	99724
chr8	98676	100852	0.9913	nonsig	99764
chr8	98707	100858	1.155	nonsig	99782.5
chr8	98709	100859	1.137	nonsig	99784
chr8	98740	100900	1.015	nonsig	99820
chr8	98767	100952	1.035	nonsig	99859.5
chr8	98872	100992	0.9256	nonsig	99932
chr8	99088	101199	0.9147	nonsig	100143.5
chr8	99229	101397	0.9251	nonsig	100313
chr8	99537	101743	0.8497	nonsig	100640
chr8	100453	102362	0.7666	nonsig	101407.5
chr8	100552	102375	0.8204	nonsig	101463.5
chr8	100632	102477	0.722	nonsig	101554.5
chr8	101341	103718	0.7996	nonsig	102529.5
chr8	101446	103841	0.903	nonsig	102643.5
chr8	101778	104478	0.6988	nonsig	103128
chr8	102090	104992	0.8982	nonsig	103541
chr8	102203	105059	0.5956	nonsig	103631
chr8	102340	105262	0.7116	nonsig	103801
chr8	102364	105265	0.6744	nonsig	103814.5
chr8	102371	105266	0.7204	nonsig	103818.5
chr8	102415	105282	1.056	nonsig	103848.5
chr8	102416	105284	1.134	nonsig	103850
chr8	102536	105310	0.8905	nonsig	103923
chr8	102551	105331	1.182	nonsig	103941
chr8	102637	105426	0.8407	nonsig	104031.5
chr8	102693	105475	0.8386	nonsig	104084
chr8	102758	105508	0.9043	nonsig	104133
chr8	102805	105598	0.9125	nonsig	104201.5
chr8	102832	105617	0.7075	nonsig	104224.5
chr8	102856	105646	0.7217	nonsig	104251
chr8	102980	105661	0.7479	nonsig	104320.5
chr8	102983	105665	0.7483	nonsig	104324
chr8	103009	105687	0.7106	nonsig	104348
chr8	103018	105694	0.9884	nonsig	104356
chr8	103033	105706	0.9759	nonsig	104369.5
chr8	103037	105709	0.9355	nonsig	104373
chr8	103096	105719	1.121	nonsig	104407.5
chr8	103124	105746	0.8734	nonsig	104435
chr8	103199	105748	0.8108	nonsig	104473.5
chr8	103275	105865	0.8638	nonsig	104570
chr8	103301	105903	1.24	nonsig	104602
chr8	103315	105906	0.7289	nonsig	104610.5
chr8	103342	105937	1.03	nonsig	104639.5
chr8	103368	105985	0.7339	nonsig	104676.5
chr8	103392	106013	0.9891	nonsig	104702.5
chr8	103438	106100	0.8344	nonsig	104769
chr8	103505	106232	0.842	nonsig	104868.5
chr8	103526	106252	0.8462	nonsig	104889
chr8	103601	106360	1.037	nonsig	104980.5
chr8	103619	106385	0.926	nonsig	105002
chr8	103666	106474	0.7474	nonsig	105070
chr8	103667	106475	0.7474	nonsig	105071
chr8	103696	106491	0.819	nonsig	105093.5
chr8	103724	106496	0.9432	nonsig	105110
chr8	103766	106539	1.064	nonsig	105152.5
chr8	103884	106569	1.021	nonsig	105226.5
chr8	103993	106588	0.9871	nonsig	105290.5
chr8	104308	106873	0.8081	nonsig	105590.5
chr8	104630	106897	0.7254	nonsig	105763.5
chr8	104654	106933	0.6534	nonsig	105793.5
chr8	104725	106972	0.5665	nonsig	105848.5
chr8	105385	107052	0.4991	nonsig	106218.5
chr8	105453	107065	0.4787	nonsig	106259
chr8	105795	107111	0.353	nonsig	106453
chr8	106058	107124	0.3461	nonsig	106591
chr8	106126	107192	0.35	nonsig	106659
chr8	106249	107236	0.2712	nonsig	106742.5
chr8	106303	107340	0.2896	nonsig	106821.5
chr8	106337	107408	0.2616	nonsig	106872.5
chr8	106469	107656	0.3735	nonsig	107062.5
chr8	106524	107764	0.3091	nonsig	107144
chr8	106556	107801	0.2245	nonsig	107178.5
chr8	106634	107936	0.2011	nonsig	107285
chr8	106689	107951	0.1897	nonsig	107320
chr8	106721	107967	0.18	nonsig	107344
chr8	106740	107971	0.122	nonsig	107355.5
chr8	106794	107989	0.09428	nonsig	107391.5
chr8	106811	108004	0.1101	nonsig	107407.5
chr8	106866	108085	0.1097	nonsig	107475.5
chr8	106946	108231	0.1082	nonsig	107588.5
chr8	107032	108399	0.07675	nonsig	107715.5
chr8	107314	108940	0.09132	nonsig	108127
chr8	107868	110042	0.09782	nonsig	108955
chr8	108095	110484	0.1236	nonsig	109289.5
chr8	108232	110754	0.1532	nonsig	109493
chr8	108346	110973	0.1589	nonsig	109659.5
chr8	108363	110979	0.1548	nonsig	109671
chr8	108372	110995	0.1529	nonsig	109683.5
chr8	108528	111190	0.2454	nonsig	109859
chr8	108550	111197	0.3121	nonsig	109873.5
chr8	108727	111548	0.3982	nonsig	110137.5
chr8	108823	111708	0.3273	nonsig	110265.5
chr8	109090	112195	0.3381	nonsig	110642.5
chr8	109665	113316	0.4204	nonsig	111490.5
chr8	109726	113352	0.4874	nonsig	111539
chr8	110038	113844	0.4382	nonsig	111941
chr8	110272	114291	0.4628	nonsig	112281.5
chr8	110379	114397	0.3646	nonsig	112388
chr8	110592	114799	0.3885	nonsig	112695.5
chr8	110670	114866	0.3875	nonsig	112768
chr8	110691	114906	0.3282	nonsig	112798.5
chr8	110702	114913	0.3623	nonsig	112807.5
chr8	110775	115054	0.3681	nonsig	112914.5
chr8	110797	115055	0.3663	nonsig	112926
chr8	110838	115106	0.3672	nonsig	112972
chr8	110878	115168	0.3691	nonsig	113023
chr8	111045	115216	0.4439	nonsig	113130.5
chr8	111156	115414	0.5123	nonsig	113285
chr8	111185	115436	0.602	nonsig	113310.5
chr8	111233	115494	0.6857	nonsig	113363.5
chr8	111359	115665	0.674	nonsig	113512
chr8	111552	116039	0.4973	nonsig	113795.5
chr8	111607	116102	0.4826	nonsig	113854.5
chr8	111630	116135	0.5684	nonsig	113882.5
chr8	111753	116313	0.5963	nonsig	114033
chr8	111816	116395	0.6304	nonsig	114105.5
chr8	111874	116408	0.49370000000000003	nonsig	114141
chr8	111923	116437	0.5935	nonsig	114180
chr8	112084	116511	0.6843	nonsig	114297.5
chr8	112155	116546	0.3719	nonsig	114350.5
chr8	112192	116583	0.3626	nonsig	114387.5
chr8	112335	116734	0.3633	nonsig	114534.5
chr8	112350	116749	0.2732	nonsig	114549.5
chr8	112385	116802	0.247	nonsig	114593.5
chr8	112401	116831	0.2787	nonsig	114616
chr8	112462	116934	0.2132	nonsig	114698
chr8	112507	117010	0.3813	nonsig	114758.5
chr8	112570	117055	0.3798	nonsig	114812.5
chr8	112645	117058	0.3951	nonsig	114851.5
chr8	112735	117070	0.4915	nonsig	114902.5
chr8	113023	117106	0.4628	nonsig	115064.5
chr8	113575	117107	0.3922	nonsig	115341
chr8	113810	117135	0.5632	nonsig	115472.5
chr8	113977	117200	0.3311	nonsig	115588.5
chr8	114088	117203	0.4248	nonsig	115645.5
chr8	114131	117282	0.467	nonsig	115706.5
chr8	114145	117295	0.3108	nonsig	115720
chr8	114251	117311	0.4399	nonsig	115781
chr8	114263	117328	0.4088	nonsig	115795.5
chr8	114442	117335	0.4472	nonsig	115888.5
chr8	114556	117403	0.4567	nonsig	115979.5
chr8	114827	117458	0.4188	nonsig	116142.5
chr8	115393	117469	0.2297	nonsig	116431
chr8	115452	117552	0.2276	nonsig	116502
chr8	115718	117591	0.1496	nonsig	116654.5
chr8	115958	117625	0.1707	nonsig	116791.5
chr8	116021	117644	0.2047	nonsig	116832.5
chr8	116257	117714	0.1742	nonsig	116985.5
chr8	116301	117736	0.1715	nonsig	117018.5
chr8	116326	117745	0.1723	nonsig	117035.5
chr8	116453	117992	0.1841	nonsig	117222.5
chr8	116828	118601	0.1886	nonsig	117714.5
chr8	117333	119610	0.2768	nonsig	118471.5
chr8	117377	119647	0.395	nonsig	118512
chr8	117540	119912	0.3907	nonsig	118726
chr8	117587	119958	0.3905	nonsig	118772.5
chr8	117816	120218	0.3674	nonsig	119017
chr8	117900	120363	0.307	nonsig	119131.5
chr8	118034	120574	0.1902	nonsig	119304
chr8	118508	121350	0.2877	nonsig	119929
chr8	118750	121461	0.3498	nonsig	120105.5
chr8	118813	121523	0.2906	nonsig	120168
chr8	119082	122029	0.3877	nonsig	120555.5
chr8	119177	122041	0.3768	nonsig	120609
chr8	119347	122299	0.5174	nonsig	120823
chr8	119361	122313	0.7042	nonsig	120837
chr8	119407	122377	0.8246	nonsig	120892
chr8	119488	122464	0.7865	nonsig	120976
chr8	119540	122533	0.6995	nonsig	121036.5
chr8	119566	122548	0.585	nonsig	121057
chr8	119936	123138	0.5932	nonsig	121537
chr8	119945	123141	0.6255	nonsig	121543
chr8	120087	123371	0.7143	nonsig	121729
chr8	120105	123379	0.5897	nonsig	121742
chr8	120278	123622	0.6158	nonsig	121950
chr8	120317	123623	0.6454	nonsig	121970
chr8	120415	123775	0.4591	nonsig	122095
chr8	120429	123800	0.4606	nonsig	122114.5
chr8	120649	124227	0.5268	nonsig	122438
chr8	120704	124302	0.381	nonsig	122503
chr8	120794	124481	0.4266	nonsig	122637.5
chr8	120927	124719	0.6669	nonsig	122823
chr8	121230	125259	0.7927	nonsig	123244.5
chr8	121317	125430	0.8093	nonsig	123373.5
chr8	121513	125744	0.6058	nonsig	123628.5
chr8	121521	125746	0.5112	nonsig	123633.5
chr8	121633	125955	0.5513	nonsig	123794
chr8	121650	125971	0.6	nonsig	123810.5
chr8	121663	125990	0.5407	nonsig	123826.5
chr8	121852	126300	0.5893	nonsig	124076
chr8	121960	126462	0.5964	nonsig	124211
chr8	121976	126482	0.7145	nonsig	124229
chr8	122045	126537	0.9108	nonsig	124291
chr8	122159	126726	1.28	nonsig	124442.5
chr8	122219	126812	1.284	nonsig	124515.5
chr8	122271	126898	1.938	nonsig	124584.5
chr8	122369	127024	1.702	nonsig	124696.5
chr8	122772	127808	2.263	nonsig	125290
chr8	123071	128396	1.959	nonsig	125733.5
chr8	123244	128496	1.608	nonsig	125870
chr8	124022	129442	1.74	nonsig	126732
chr8	124543	129476	1.584	nonsig	127009.5
chr8	124573	129498	1.351	nonsig	127035.5
chr8	124718	129524	0.8958	nonsig	127121
chr8	124757	129555	0.8962	nonsig	127156
chr8	124980	129741	1	nonsig	127360.5
chr8	125061	129758	1.225	nonsig	127409.5
chr8	125548	130522	1.277	nonsig	128035
chr8	125979	130608	1.226	nonsig	128293.5
chr8	126233	131004	0.8728	nonsig	128618.5
chr8	126338	131153	0.8285	nonsig	128745.5
chr8	126887	131744	0.5289	nonsig	129315.5
chr8	127464	132887	0.7059	nonsig	130175.5
chr8	127605	132911	0.6907	nonsig	130258
chr8	127722	133130	0.6165	nonsig	130426
chr8	127754	133131	0.5516	nonsig	130442.5
chr8	127800	133136	0.5557	nonsig	130468
chr8	127887	133240	0.5575	nonsig	130563.5
chr8	127916	133283	0.7097	nonsig	130599.5
chr8	128508	133878	0.8373	nonsig	131193
chr8	128534	133927	1.069	nonsig	131230.5
chr8	128678	133985	1.284	nonsig	131331.5
chr8	128735	134091	1.641	nonsig	131413
chr8	128888	134153	1.659	nonsig	131520.5
chr8	128979	134334	1.118	nonsig	131656.5
chr8	129142	134509	1.683	nonsig	131825.5
chr8	129239	134677	1.757	nonsig	131958
chr8	129469	134711	1.749	nonsig	132090
chr8	129559	134816	1.447	nonsig	132187.5
chr8	129650	134819	1.368	nonsig	132234.5
chr8	129770	134820	1.008	nonsig	132295
chr8	130040	134821	0.8098	nonsig	132430.5
chr8	130143	134856	0.9082	nonsig	132499.5
chr8	130335	134925	0.7429	nonsig	132630
chr8	130370	134993	0.8552	nonsig	132681.5
chr8	130503	135051	1.076	nonsig	132777
chr8	130532	135093	0.9518	nonsig	132812.5
chr8	130550	135109	0.9501	nonsig	132829.5
chr8	130866	135432	1.002	nonsig	133149
chr8	130948	135434	0.9359	nonsig	133191
chr8	130968	135454	0.9359	nonsig	133211
chr8	130999	135460	1.26	nonsig	133229.5
chr8	131127	135527	1.383	nonsig	133327
chr8	131193	135573	1.197	nonsig	133383
chr8	131255	135611	0.9394	nonsig	133433
chr8	131322	135620	1.097	nonsig	133471
chr8	131754	135700	1.326	nonsig	133727
chr8	132092	135788	1.366	nonsig	133940
chr8	132171	135846	1.671	nonsig	134008.5
chr8	132661	135880	1.183	nonsig	134270.5
chr8	132703	135930	1.172	nonsig	134316.5
chr8	133174	136849	1.101	nonsig	135011.5
chr8	133210	136896	1.113	nonsig	135053
chr8	133298	137041	1.162	nonsig	135169.5
chr8	133407	137073	0.9566	nonsig	135240
chr8	133511	137263	0.8775	nonsig	135387
chr8	133893	137264	0.7341	nonsig	135578.5
chr8	133937	137265	0.674	nonsig	135601
chr8	134136	137268	0.6773	nonsig	135702
chr8	134214	137274	0.6618	nonsig	135744
chr8	134518	137291	0.4026	nonsig	135904.5
chr8	135094	137300	0.219	nonsig	136197
chr8	135124	137336	0.2131	nonsig	136230
chr8	135235	137340	0.1673	nonsig	136287.5
chr8	135244	137357	0.1679	nonsig	136300.5
chr8	135251	137365	0.168	nonsig	136308
chr8	135354	137467	0.1895	nonsig	136410.5
chr8	135440	137596	0.2312	nonsig	136518
chr8	135738	137597	0.2425	nonsig	136667.5
chr8	136240	138552	0.279	nonsig	137396
chr8	136329	138672	0.4796	nonsig	137500.5
chr8	136389	138686	0.504	nonsig	137537.5
chr8	136448	138743	0.5035	nonsig	137595.5
chr8	136539	138744	0.469	nonsig	137641.5
chr8	136682	138855	0.5942	nonsig	137768.5
chr8	136876	139075	0.5468	nonsig	137975.5
chr8	136915	139118	0.3851	nonsig	138016.5
chr8	136992	139167	0.4186	nonsig	138079.5
chr8	136998	139176	0.4217	nonsig	138087
chr8	137010	139200	0.4522	nonsig	138105
chr8	137050	139279	0.4741	nonsig	138164.5
chr8	137069	139281	0.4949	nonsig	138175
chr8	137119	139312	0.4981	nonsig	138215.5
chr8	137162	139331	0.551	nonsig	138246.5
chr8	137194	139337	0.5185	nonsig	138265.5
chr8	137216	139339	0.484	nonsig	138277.5
chr8	137233	139356	0.4328	nonsig	138294.5
chr8	137400	139368	0.3926	nonsig	138384
chr8	137403	139371	0.6007	nonsig	138387
chr8	137420	139385	0.605	nonsig	138402.5
chr8	137445	139430	0.635	nonsig	138437.5
chr8	137481	139435	0.8118	nonsig	138458
chr8	137514	139455	0.7094	nonsig	138484.5
chr8	137554	139497	0.7058	nonsig	138525.5
chr8	137568	139515	0.4712	nonsig	138541.5
chr8	137681	139662	0.4611	nonsig	138671.5
chr8	137742	139696	0.394	nonsig	138719
chr8	137844	139841	0.3895	nonsig	138842.5
chr8	137878	139875	0.3838	nonsig	138876.5
chr8	137916	139901	0.3374	nonsig	138908.5
chr8	138387	139925	0.2459	nonsig	139156
chr8	138414	139931	0.2426	nonsig	139172.5
chr8	138489	139936	0.2299	nonsig	139212.5
chr8	138512	139951	0.1583	nonsig	139231.5
chr8	138617	139970	0.1537	nonsig	139293.5
chr8	138626	139988	0.1498	nonsig	139307
chr8	138637	140008	0.1133	nonsig	139322.5
chr8	138645	140021	0.1206	nonsig	139333
chr8	138650	140026	0.1538	nonsig	139338
chr8	138917	140543	0.2361	nonsig	139730
chr8	138936	140572	0.2934	nonsig	139754
chr8	138957	140577	0.2906	nonsig	139767
chr8	138969	140598	0.2965	nonsig	139783.5
chr8	139052	140746	0.3905	nonsig	139899
chr8	139056	140747	0.3897	nonsig	139901.5
chr8	139109	140750	0.3918	nonsig	139929.5
chr8	139175	140753	0.5123	nonsig	139964
chr8	139182	140766	0.6521	nonsig	139974
chr8	139677	140802	0.4808	nonsig	140239.5
chr8	139738	140803	0.3833	nonsig	140270.5
chr8	139748	140809	0.3891	nonsig	140278.5
chr8	139777	140810	0.321	nonsig	140293.5
chr8	139792	140839	0.2068	nonsig	140315.5
chr8	139854	140852	0.196	nonsig	140353
chr8	140058	141040	0.1395	nonsig	140549
chr8	140132	141145	0.1014	nonsig	140638.5
chr8	140171	141174	0.1036	nonsig	140672.5
chr8	140190	141203	0.05433	nonsig	140696.5
chr8	140264	141328	0.05492	nonsig	140796
chr8	140306	141332	0.05299	nonsig	140819
chr8	140378	141474	0.053900000000000003	nonsig	140926
chr8	140394	141475	0.03691	nonsig	140934.5
chr8	140454	141577	0.03623	nonsig	141015.5
chr8	140461	141584	0.02201	nonsig	141022.5
chr8	140470	141601	0.0421	nonsig	141035.5
chr8	140482	141608	0.05223	nonsig	141045
chr8	140513	141658	0.05304	nonsig	141085.5
chr8	140525	141679	0.04188	nonsig	141102
chr8	140533	141680	0.04165	nonsig	141106.5
chr8	140572	141713	0.04168	nonsig	141142.5
chr8	140576	141717	0.04226	nonsig	141146.5
chr8	140607	141759	0.05432	nonsig	141183
chr8	140633	141769	0.06828	nonsig	141201
chr8	141118	142720	0.1003	nonsig	141919
chr8	141473	143284	0.1139	nonsig	142378.5
chr8	141493	143290	0.09256	nonsig	142391.5
chr8	141569	143297	0.09641	nonsig	142433
chr8	141599	143322	0.0942	nonsig	142460.5
chr8	141612	143323	0.09579	nonsig	142467.5
chr8	141627	143328	0.091	nonsig	142477.5
chr8	141636	143341	0.07199	nonsig	142488.5
chr8	141640	143344	0.0836	nonsig	142492
chr8	141664	143376	0.08046	nonsig	142520
chr8	141677	143383	0.08022	nonsig	142530
chr8	141687	143385	0.07984	nonsig	142536
chr8	141700	143391	0.08137	nonsig	142545.5
chr8	141717	143412	0.06245	nonsig	142564.5
chr8	141729	143432	0.08094	nonsig	142580.5
chr8	141997	143450	0.0695	nonsig	142723.5
chr8	142014	143455	0.06754	nonsig	142734.5
chr8	142026	143474	0.1388	nonsig	142750
chr8	142051	143503	0.1456	nonsig	142777
chr8	142146	143545	0.05953	nonsig	142845.5
chr8	142161	143575	0.07446	nonsig	142868
chr8	142196	143641	0.076	nonsig	142918.5
chr8	142271	143789	0.07739	nonsig	143030
chr8	142996	145225	0.1316	nonsig	144110.5
chr8	143044	145286	0.1137	nonsig	144165
chr8	143193	145582	0.1224	nonsig	144387.5
chr8	143209	145609	0.1016	nonsig	144409
chr8	143241	145671	0.1029	nonsig	144456
chr8	143258	145676	0.1037	nonsig	144467
chr8	143265	145678	0.1051	nonsig	144471.5
chr8	143413	145786	0.1216	nonsig	144599.5
chr8	143477	145809	0.1218	nonsig	144643
chr8	143492	145810	0.119	nonsig	144651
chr8	143509	145815	0.1219	nonsig	144662
chr8	143573	145818	0.1414	nonsig	144695.5
chr8	143590	145847	0.1245	nonsig	144718.5
chr8	143737	145999	0.1229	nonsig	144868
chr8	143802	146129	0.122	nonsig	144965.5
chr8	143863	146149	0.1195	nonsig	145006
chr8	143876	146168	0.1221	nonsig	145022
chr8	143887	146173	0.1452	nonsig	145030
chr8	143994	146380	0.1519	nonsig	145187
chr8	144141	146624	0.1616	nonsig	145382.5
chr8	144166	146652	0.1126	nonsig	145409
chr8	144196	146712	0.1362	nonsig	145454
chr8	144306	146899	0.1196	nonsig	145602.5
chr8	144364	147010	0.1211	nonsig	145687
chr8	144391	147022	0.2408	nonsig	145706.5
chr8	144436	147102	0.2037	nonsig	145769
chr8	144919	147118	0.1708	nonsig	146018.5
chr8	145229	147174	0.1521	nonsig	146201.5
chr8	145302	147313	0.154	nonsig	146307.5
chr8	145325	147353	0.1501	nonsig	146339
chr8	145341	147359	0.2241	nonsig	146350
chr8	145447	147571	0.2392	nonsig	146509
chr8	145450	147572	0.1978	nonsig	146511
chr8	145466	147590	0.2391	nonsig	146528
chr8	145534	147724	0.2514	nonsig	146629
chr8	145551	147725	0.2533	nonsig	146638
chr8	145564	147745	0.2562	nonsig	146654.5
chr8	145624	147863	0.263	nonsig	146743.5
chr8	145629	147866	0.3128	nonsig	146747.5
chr8	145643	147874	0.3111	nonsig	146758.5
chr8	145673	147914	0.2618	nonsig	146793.5
chr8	145690	147930	0.2354	nonsig	146810
chr8	145735	148015	0.2402	nonsig	146875
chr8	145773	148071	0.2394	nonsig	146922
chr8	145832	148161	0.1948	nonsig	146996.5
chr8	145861	148177	0.1804	nonsig	147019
chr8	145999	148423	0.1888	nonsig	147211
chr8	146059	148477	0.1901	nonsig	147268
chr8	146145	148501	0.164	nonsig	147323
chr8	146894	148562	0.1162	nonsig	147728
chr8	146991	148696	0.1807	nonsig	147843.5
chr8	147190	148797	0.1978	nonsig	147993.5
chr8	147210	148811	0.1704	nonsig	148010.5
chr8	147252	148833	0.1338	nonsig	148042.5
chr8	147277	148878	0.1879	nonsig	148077.5
chr8	147368	149057	0.1332	nonsig	148212.5
chr8	147446	149106	0.1246	nonsig	148276
chr8	147476	149143	0.1516	nonsig	148309.5
chr8	147498	149185	0.1786	nonsig	148341.5
chr8	147534	149252	0.1765	nonsig	148393
chr8	147542	149266	0.1815	nonsig	148404
chr8	147589	149330	0.1987	nonsig	148459.5
chr8	147667	149334	0.1903	nonsig	148500.5
chr8	147780	149431	0.2202	nonsig	148605.5
chr8	147808	149466	0.1798	nonsig	148637
chr8	147834	149499	0.1278	nonsig	148666.5
chr8	147842	149510	0.1339	nonsig	148676
chr8	147950	149519	0.1312	nonsig	148734.5
chr8	148077	149529	0.09937	nonsig	148803
chr8	148139	149626	0.1151	nonsig	148882.5
chr8	148236	149760	0.1423	nonsig	148998
chr8	148487	150074	0.09133	nonsig	149280.5
chr8	148559	150107	0.111	nonsig	149333
chr8	148572	150122	0.08948	nonsig	149347
chr8	148726	150349	0.07029	nonsig	149537.5
chr8	148771	150424	0.06715	nonsig	149597.5
chr8	148828	150482	0.06278	nonsig	149655
chr8	148909	150504	0.04781	nonsig	149706.5
chr8	148936	150519	0.05062	nonsig	149727.5
chr8	149019	150679	0.07361	nonsig	149849
chr8	149334	151097	0.0532	nonsig	150215.5
chr8	149340	151108	0.08229	nonsig	150224
chr8	149379	151167	0.08646	nonsig	150273
chr8	149448	151171	0.1214	nonsig	150309.5
chr8	149465	151204	0.1005	nonsig	150334.5
chr8	149537	151329	0.1592	nonsig	150433
chr8	149603	151343	0.1867	nonsig	150473
chr8	149610	151353	0.2031	nonsig	150481.5
chr8	149620	151365	0.2282	nonsig	150492.5
chr8	149693	151472	0.1837	nonsig	150582.5
chr8	149772	151614	0.1538	nonsig	150693
chr8	149859	151702	0.1903	nonsig	150780.5
chr8	149892	151712	0.247	nonsig	150802
chr8	149957	151752	0.2924	nonsig	150854.5
chr8	150022	151867	0.3559	nonsig	150944.5
chr8	150156	151889	0.3365	nonsig	151022.5
chr8	150233	151988	0.2728	nonsig	151110.5
chr8	150251	152001	0.2258	nonsig	151126
chr8	150399	152235	0.2923	nonsig	151317
chr8	150502	152308	0.2874	nonsig	151405
chr8	150630	152462	0.243	nonsig	151546
chr8	150644	152476	0.2799	nonsig	151560
chr8	150681	152529	0.2823	nonsig	151605
chr8	150794	152709	0.2455	nonsig	151751.5
chr8	150899	152741	0.2181	nonsig	151820
chr8	150935	152763	0.2089	nonsig	151849
chr8	150987	152831	0.2784	nonsig	151909
chr8	151080	152975	0.2792	nonsig	152027.5
chr8	151121	152989	0.2661	nonsig	152055
chr8	151307	153347	0.2146	nonsig	152327
chr8	151427	153524	0.2229	nonsig	152475.5
chr8	151451	153567	0.2249	nonsig	152509
chr8	151547	153662	0.18	nonsig	152604.5
chr8	151598	153730	0.1918	nonsig	152664
chr8	151667	153834	0.195	nonsig	152750.5
chr8	151681	153852	0.2072	nonsig	152766.5
chr8	151773	154026	0.2662	nonsig	152899.5
chr8	151778	154027	0.2796	nonsig	152902.5
chr8	151900	154173	0.2827	nonsig	153036.5
chr8	151973	154186	0.328	nonsig	153079.5
chr8	152145	154215	0.3061	nonsig	153180
chr8	152195	154283	0.353	nonsig	153239
chr8	152232	154341	0.3573	nonsig	153286.5
chr8	152381	154413	0.4059	nonsig	153397
chr8	152468	154511	0.4269	nonsig	153489.5
chr8	152664	154845	0.4557	nonsig	153754.5
chr8	152685	154866	0.5109	nonsig	153775.5
chr8	152697	154875	0.5059	nonsig	153786
chr8	152779	154879	0.3704	nonsig	153829
chr8	153005	154913	0.4251	nonsig	153959
chr8	153011	154914	0.4023	nonsig	153962.5
chr8	153044	154920	0.3767	nonsig	153982
chr8	153063	154955	0.3608	nonsig	154009
chr8	153128	155052	0.4436	nonsig	154090
chr8	153194	155058	0.4478	nonsig	154126
chr8	153204	155064	0.5808	nonsig	154134
chr8	153210	155066	0.5952	nonsig	154138
chr8	153936	156506	0.8003	nonsig	155221
chr8	153997	156521	0.6899	nonsig	155259
chr8	154083	156551	0.585	nonsig	155317
chr8	154135	156568	0.4513	nonsig	155351.5
chr8	154162	156612	0.4513	nonsig	155387
chr8	154192	156631	0.3798	nonsig	155411.5
chr8	154255	156643	0.2866	nonsig	155449
chr8	154268	156646	0.2856	nonsig	155457
chr8	154322	156656	0.2452	nonsig	155489
chr8	154330	156658	0.2594	nonsig	155494
chr8	154467	156699	0.3456	nonsig	155583
chr8	154506	156704	0.4178	nonsig	155605
chr8	154585	156708	0.4281	nonsig	155646.5
chr8	154599	156722	0.5059	nonsig	155660.5
chr8	154635	156741	0.4704	nonsig	155688
chr8	154730	156750	0.4366	nonsig	155740
chr8	154750	156759	0.3255	nonsig	155754.5
chr8	154773	156783	0.3194	nonsig	155778
chr8	154883	156935	0.3186	nonsig	155909
chr8	154959	156942	0.297	nonsig	155950.5
chr8	154974	156959	0.3597	nonsig	155966.5
chr8	155154	156961	0.406	nonsig	156057.5
chr8	155253	156981	0.3883	nonsig	156117
chr8	155281	156994	0.4731	nonsig	156137.5
chr8	155337	157011	0.4565	nonsig	156174
chr8	155397	157064	0.4549	nonsig	156230.5
chr8	155458	157081	0.4287	nonsig	156269.5
chr8	155469	157086	0.3652	nonsig	156277.5
chr8	155568	157109	0.2498	nonsig	156338.5
chr8	155597	157167	0.2626	nonsig	156382
chr8	155671	157169	0.2478	nonsig	156420
chr8	155680	157173	0.3153	nonsig	156426.5
chr8	155722	157228	0.2754	nonsig	156475
chr8	155773	157262	0.2257	nonsig	156517.5
chr8	155802	157263	0.1477	nonsig	156532.5
chr8	157697	160980	0.3467	nonsig	159338.5
chr8	157751	160990	0.171	nonsig	159370.5
chr8	157918	160991	0.1161	nonsig	159454.5
chr8	157937	161008	0.1095	nonsig	159472.5
chr8	157970	161064	1.04e-11	nonsig	159517
chr8	158020	161160	8.443e-12	nonsig	159590
chr8	158047	161181	8.425e-12	nonsig	159614
chr8	158051	161187	7.784e-12	nonsig	159619
chr8	158069	161217	7.276e-12	nonsig	159643
chr8	158087	161219	7.238e-12	nonsig	159653
chr8	158144	161236	8.598e-12	nonsig	159690
chr8	158170	161281	1.103e-11	nonsig	159725.5
chr8	158197	161329	1.095e-11	nonsig	159763
chr8	158199	161331	1.049e-11	nonsig	159765
chr8	158921	161336	8.298e-12	nonsig	160128.5
chr8	159089	161657	8.603e-12	nonsig	160373
chr8	159109	161666	8.788e-12	nonsig	160387.5
chr8	159121	161674	8.772e-12	nonsig	160397.5
chr8	159154	161695	9.273e-12	nonsig	160424.5
chr8	159324	162017	9.716e-12	nonsig	160670.5
chr8	159331	162019	9.698e-12	nonsig	160675
chr8	159341	162035	1.263e-11	nonsig	160688
chr8	159350	162044	1.281e-11	nonsig	160697
chr8	159355	162052	1.645e-11	nonsig	160703.5
chr8	159382	162064	1.636e-11	nonsig	160723
chr8	159454	162204	2.06e-11	nonsig	160829
chr8	159457	162205	2.059e-11	nonsig	160831
chr8	159472	162221	1.69e-11	nonsig	160846.5
chr8	159482	162222	2.021e-11	nonsig	160852
chr8	159489	162227	1.978e-11	nonsig	160858
chr8	159505	162251	1.956e-11	nonsig	160878
chr8	159519	162255	1.934e-11	nonsig	160887
chr8	159600	162265	1.836e-11	nonsig	160932.5
chr8	159991	163040	2.101e-11	nonsig	161515.5
chr8	160019	163079	2.108e-11	nonsig	161549
chr8	160041	163121	1.703e-11	nonsig	161581
chr8	160063	163144	1.487e-11	nonsig	161603.5
chr8	160079	163163	0.158	nonsig	161621
chr8	160173	163334	0.1619	nonsig	161753.5
chr8	160209	163354	0.135	nonsig	161781.5
chr8	160218	163355	0.1405	nonsig	161786.5
chr8	160328	163569	0.1392	nonsig	161948.5
chr8	160371	163632	0.14	nonsig	162001.5
chr8	160410	163653	0.1629	nonsig	162031.5
chr8	160443	163717	0.1557	nonsig	162080
chr8	160477	163780	0.1571	nonsig	162128.5
chr8	160542	163856	0.1523	nonsig	162199
chr8	160639	164016	0.1606	nonsig	162327.5
chr8	160680	164096	0.1835	nonsig	162388
chr8	162646	164311	0.0744	nonsig	163478.5
chr8	162654	164317	0.07431	nonsig	163485.5
chr8	162661	164331	0.07563	nonsig	163496
chr8	162675	164341	0.06144	nonsig	163508
chr8	162766	164467	0.07554	nonsig	163616.5
chr8	162884	164608	0.07712	nonsig	163746
chr8	164620	168059	0.1558	nonsig	166339.5
chr8	164636	168085	0.1585	nonsig	166360.5
chr8	164663	168109	0.164	nonsig	166386
chr8	164691	168162	0.1703	nonsig	166426.5
chr8	164772	168307	0.1786	nonsig	166539.5
chr8	164800	168318	0.1777	nonsig	166559
chr8	164824	168319	0.1421	nonsig	166571.5
chr8	164828	168324	0.1509	nonsig	166576
chr8	164841	168346	0.1513	nonsig	166593.5
chr8	165095	168532	0.1643	nonsig	166813.5
chr8	165122	168577	0.1821	nonsig	166849.5
chr8	165346	169017	0.1755	nonsig	167181.5
chr8	165362	169029	0.1696	nonsig	167195.5
chr8	165596	169174	0.1804	nonsig	167385
chr8	165605	169190	0.1804	nonsig	167397.5
chr8	165617	169198	0.1802	nonsig	167407.5
chr8	165629	169214	0.1811	nonsig	167421.5
chr8	165635	169218	0.1852	nonsig	167426.5
chr8	165676	169288	0.1824	nonsig	167482
chr8	165769	169334	0.1815	nonsig	167551.5
chr8	165830	169454	0.1513	nonsig	167642
chr8	165838	169455	0.1817	nonsig	167646.5
chr8	165842	169461	0.1818	nonsig	167651.5
chr8	165849	169470	0.1773	nonsig	167659.5
chr8	165862	169473	0.1825	nonsig	167667.5
chr8	165865	169474	0.1433	nonsig	167669.5
chr8	165873	169480	0.1452	nonsig	167676.5
chr8	166267	169494	0.1316	nonsig	167880.5
chr8	166288	169496	0.1308	nonsig	167892
chr8	166310	169499	0.1345	nonsig	167904.5
chr8	166322	169500	0.1399	nonsig	167911
chr8	166343	169523	0.145	nonsig	167933
chr8	166435	169536	1.501e-11	nonsig	167985.5
chr8	166447	169540	1.497e-11	nonsig	167993.5
chr8	166459	169562	1.616e-11	nonsig	168010.5
chr8	166566	169563	1.718e-11	nonsig	168064.5
chr8	166624	169616	1.631e-11	nonsig	168120
chr8	166638	169623	1.565e-11	nonsig	168130.5
chr8	166680	169643	1.19e-11	nonsig	168161.5
chr8	166715	169650	1.229e-11	nonsig	168182.5
chr8	166754	169651	9.813e-12	nonsig	168202.5
chr8	166851	169685	1.005e-11	nonsig	168268
chr8	166897	169697	9.934e-12	nonsig	168297
chr8	167008	169705	1e-11	nonsig	168356.5
chr8	167018	169719	1.248e-11	nonsig	168368.5
chr8	167030	169729	1.005e-11	nonsig	168379.5
chr8	167038	169734	1.276e-11	nonsig	168386
chr8	167114	169761	0.1254	nonsig	168437.5
chr8	167199	169789	0.09832	nonsig	168494
chr8	168930	169800	0.0351	nonsig	169365
chr8	168949	169813	0.02641	nonsig	169381
chr8	168964	169819	0.02705	nonsig	169391.5
chr8	168992	169821	0.026	nonsig	169406.5
chr8	169065	169823	0.02934	nonsig	169444
chr8	169074	169829	0.02933	nonsig	169451.5
chr8	169075	169830	0.02856	nonsig	169452.5
chr8	169093	169862	0.02326	nonsig	169477.5
chr8	169116	169886	0.02743	nonsig	169501
chr8	169233	169934	0.0286	nonsig	169583.5
chr8	169260	169943	0.02698	nonsig	169601.5
chr8	169813	170609	0.02602	nonsig	170211
chr8	169829	170629	0.02615	nonsig	170229
chr8	169905	170636	0.0244	nonsig	170270.5
chr8	169952	170713	0.02644	nonsig	170332.5
chr8	169962	170726	0.03126	nonsig	170344
chr8	169979	170744	0.03139	nonsig	170361.5
chr8	169992	170765	0.03275	nonsig	170378.5
chr8	170028	170767	0.03106	nonsig	170397.5
chr8	170080	170825	0.03018	nonsig	170452.5
chr8	170140	170826	0.02711	nonsig	170483
chr8	170151	170847	0.02142	nonsig	170499
chr8	170155	170849	0.0206	nonsig	170502
chr8	170164	170858	0.02179	nonsig	170511
chr8	170168	170862	0.02271	nonsig	170515
chr8	170184	170894	0.02481	nonsig	170539
chr8	170194	170908	0.02647	nonsig	170551
chr8	170203	170911	0.02781	nonsig	170557
chr8	170211	170926	0.02915	nonsig	170568.5
chr8	170229	170959	0.02384	nonsig	170594
chr8	170231	170962	0.02945	nonsig	170596.5
chr8	170333	171142	0.0315	nonsig	170737.5
chr8	170340	171143	0.03054	nonsig	170741.5
chr8	170360	171179	0.03829	nonsig	170769.5
chr8	170452	171342	0.04053	nonsig	170897
chr8	170482	171401	0.04069	nonsig	170941.5
chr8	170517	171417	0.03163	nonsig	170967
chr8	170522	171420	0.03221	nonsig	170971
chr8	170534	171424	0.03096	nonsig	170979
chr8	170540	171429	0.03093	nonsig	170984.5
chr8	170554	171457	0.03127	nonsig	171005.5
chr8	170582	171479	0.03786	nonsig	171030.5
chr8	170591	171485	0.04555	nonsig	171038
chr8	170832	171958	0.05769	nonsig	171395
chr8	170839	171959	0.06609	nonsig	171399
chr8	170846	171963	0.0518	nonsig	171404.5
chr8	170851	171968	0.05116	nonsig	171409.5
chr8	170866	171970	0.0524	nonsig	171418
chr8	170884	171979	5.403e-12	nonsig	171431.5
chr8	170928	172055	5.843e-12	nonsig	171491.5
chr8	170950	172087	6.257e-12	nonsig	171518.5
chr8	170954	172089	4.918e-12	nonsig	171521.5
chr8	170972	172123	4.023e-12	nonsig	171547.5
chr8	170974	172125	5.364e-12	nonsig	171549.5
chr8	170981	172133	4.937e-12	nonsig	171557
chr8	170983	172135	6.169e-12	nonsig	171559
chr8	171009	172156	4.992e-12	nonsig	171582.5
chr8	171025	172163	4.15e-12	nonsig	171594
chr8	171064	172193	3.465e-12	nonsig	171628.5
chr8	171076	172208	2.947e-12	nonsig	171642
chr8	171414	172218	1.69e-12	nonsig	171816
chr8	171427	172225	1.615e-12	nonsig	171826
chr8	171432	172227	1.542e-12	nonsig	171829.5
chr8	171473	172233	1.538e-12	nonsig	171853
chr8	171506	172285	1.598e-12	nonsig	171895.5
chr8	171521	172297	1.575e-12	nonsig	171909
chr8	171585	172405	2.701e-12	nonsig	171995
chr8	171614	172460	3.277e-12	nonsig	172037
chr8	171643	172461	1.732e-12	nonsig	172052
chr8	171673	172519	1.792e-12	nonsig	172096
chr8	171692	172537	1.874e-12	nonsig	172114.5
chr8	171702	172555	1.266e-12	nonsig	172128.5
chr8	171709	172560	1.756e-12	nonsig	172134.5
chr8	171729	172596	1.789e-12	nonsig	172162.5
chr8	171746	172597	1.676e-12	nonsig	172171.5
chr8	171768	172627	1.765e-12	nonsig	172197.5
chr8	171770	172628	1.846e-12	nonsig	172199
chr8	171783	172640	1.852e-12	nonsig	172211.5
chr8	171803	172646	2.285e-12	nonsig	172224.5
chr8	171820	172678	3.012e-12	nonsig	172249
chr8	172011	172880	2.957e-12	nonsig	172445.5
chr8	172015	172886	3.624e-12	nonsig	172450.5
chr8	172037	172894	3.242e-12	nonsig	172465.5
chr8	172119	172896	2.379e-12	nonsig	172507.5
chr8	172174	172946	1.878e-12	nonsig	172560
chr8	172410	173402	1.861e-12	nonsig	172906
chr8	172414	173407	2.333e-12	nonsig	172910.5
chr8	172416	173408	1.86e-12	nonsig	172912
chr8	172532	173635	2.682e-12	nonsig	173083.5
chr8	172584	173710	2.829e-12	nonsig	173147
chr8	172601	173722	3.419e-12	nonsig	173161.5
chr8	172607	173729	4.059e-12	nonsig	173168
chr8	172845	173732	3.165e-12	nonsig	173288.5
chr8	172864	173768	2.107e-12	nonsig	173316
chr8	172867	173770	2.024e-12	nonsig	173318.5
chr8	172880	173792	1.961e-12	nonsig	173336
chr8	172887	173804	1.935e-12	nonsig	173345.5
chr8	172901	173823	1.968e-12	nonsig	173362
chr8	172963	173871	1.922e-12	nonsig	173417
chr8	172986	173884	1.993e-12	nonsig	173435
chr8	173007	173925	1.633e-12	nonsig	173466
chr8	173051	173978	0.01756	nonsig	173514.5
chr8	173078	174030	0.01695	nonsig	173554
chr8	173090	174047	0.01622	nonsig	173568.5
chr8	173100	174065	0.02037	nonsig	173582.5
chr8	173113	174069	0.02019	nonsig	173591
chr8	173121	174079	0.02525	nonsig	173600
chr8	173144	174095	0.02	nonsig	173619.5
chr8	173152	174096	0.02416	nonsig	173624
chr8	173177	174135	0.0333	nonsig	173656
chr8	173300	174375	0.03139	nonsig	173837.5
chr8	173304	174381	0.038	nonsig	173842.5
chr8	173313	174392	0.03244	nonsig	173852.5
chr8	173344	174403	0.03882	nonsig	173873.5
chr8	173372	174447	0.04006	nonsig	173909.5
chr8	173427	174449	0.03539	nonsig	173938
chr8	173468	174476	0.0271	nonsig	173972
chr8	173483	174505	0.02715	nonsig	173994
chr8	173514	174509	0.01694	nonsig	174011.5
chr8	173525	174512	0.01681	nonsig	174018.5
chr8	173534	174513	0.01667	nonsig	174023.5
chr8	173542	174523	0.02608	nonsig	174032.5
chr8	173568	174540	0.02582	nonsig	174054
chr8	173569	174541	0.02397	nonsig	174055
chr8	173585	174542	0.01797	nonsig	174063.5
chr8	173586	174543	0.01678	nonsig	174064.5
chr8	173592	174544	0.01664	nonsig	174068
chr8	173596	174546	0.0166	nonsig	174071
chr8	173616	174554	0.009932	nonsig	174085
chr8	173721	174562	0.008905	nonsig	174141.5
chr8	173746	174605	0.008247	nonsig	174175.5
chr8	173758	174621	0.008571	nonsig	174189.5
chr8	173760	174623	0.0126	nonsig	174191.5
chr8	173787	174628	0.01605	nonsig	174207.5
chr8	174026	174650	0.01191	nonsig	174338
chr8	174058	174708	0.01856	nonsig	174383
chr8	174062	174716	0.02286	nonsig	174389
chr8	174178	174720	0.02692	nonsig	174449
chr8	174218	174726	0.03129	nonsig	174472
chr8	174225	174728	0.03083	nonsig	174476.5
chr8	174231	174733	0.03164	nonsig	174482
chr8	174243	174754	0.0431	nonsig	174498.5
chr8	174272	174775	0.03483	nonsig	174523.5
chr8	174310	174850	0.02893	nonsig	174580
chr8	174325	174857	0.02715	nonsig	174591
chr8	174332	174859	0.02391	nonsig	174595.5
chr8	174365	174906	0.02002	nonsig	174635.5
chr8	174397	174922	0.01904	nonsig	174659.5
chr8	174405	174925	0.01356	nonsig	174665
chr8	174495	175064	0.01503	nonsig	174779.5
chr8	174524	175070	0.01503	nonsig	174797
chr8	174567	175103	1.082e-12	nonsig	174835
chr8	174581	175115	1.866e-12	nonsig	174848
chr8	174645	175224	1.69e-12	nonsig	174934.5
chr8	174903	175737	2.484e-12	nonsig	175320
chr8	174950	175820	3.257e-12	nonsig	175385
chr8	174985	175875	3.211e-12	nonsig	175430
chr8	175090	176084	6.413e-12	nonsig	175587
chr8	175143	176150	2.693e-12	nonsig	175646.5
chr8	175356	176337	2.022e-12	nonsig	175846.5
chr8	175360	176339	0.02068	nonsig	175849.5
chr8	175375	176358	0.01982	nonsig	175866.5
chr8	175400	176396	0.02568	nonsig	175898
chr8	175422	176397	0.02574	nonsig	175909.5
chr8	175439	176428	0.02916	nonsig	175933.5
chr8	175453	176429	0.0375	nonsig	175941
chr8	175537	176568	0.04189	nonsig	176052.5
chr8	175541	176573	0.1069	nonsig	176057
chr8	175658	176804	0.1187	nonsig	176231
chr8	175662	176810	0.1254	nonsig	176236
chr8	175778	177033	0.09966	nonsig	176405.5
chr8	175840	177139	0.07417	nonsig	176489.5
chr8	175847	177152	0.07905	nonsig	176499.5
chr8	176029	177515	0.09865	nonsig	176772
chr8	176031	177519	0.07913	nonsig	176775
chr8	176197	177850	0.1053	nonsig	177023.5
chr8	176221	177896	0.1068	nonsig	177058.5
chr8	176261	177967	0.0734	nonsig	177114
chr8	176270	177977	0.07976	nonsig	177123.5
chr8	176314	178023	0.08111	nonsig	177168.5
chr8	176335	178049	0.101	nonsig	177192
chr8	176342	178060	0.09755	nonsig	177201
chr8	176355	178082	0.1043	nonsig	177218.5
chr8	176370	178090	0.1034	nonsig	177230
chr8	176400	178091	0.1045	nonsig	177245.5
chr8	176412	178107	0.08719	nonsig	177259.5
chr8	176417	178114	0.07743	nonsig	177265.5
chr8	176428	178129	0.07763	nonsig	177278.5
chr8	176435	178141	0.07786	nonsig	177288
chr8	176458	178183	0.06455	nonsig	177320.5
chr8	176471	178188	0.07497	nonsig	177329.5
chr8	176484	178192	0.0746	nonsig	177338
chr8	176525	178200	0.1044	nonsig	177362.5
chr8	176535	178213	0.1046	nonsig	177374
chr8	176566	178272	0.090939999999999993	nonsig	177419
chr8	176599	178292	0.08403	nonsig	177445.5
chr8	176609	178295	0.08882	nonsig	177452
chr8	176612	178298	0.08882	nonsig	177455
chr8	176696	178328	0.08097	nonsig	177512
chr8	176723	178375	0.08028	nonsig	177549
chr8	176741	178378	0.07813	nonsig	177559.5
chr8	176748	178380	0.09028	nonsig	177564
chr8	176810	178395	0.06905	nonsig	177602.5
chr8	177078	178419	0.04867	nonsig	177748.5
[truncated: 251,642 more rows]
