# Supplementary material for: Domestication shaped the chromatin landscape of grain amaranth
Source: Nat Commun. 2025 Nov 21;16:10407. doi: 10.1038/s41467-025-66445-w (PMC12644504; doi:10.1038/s41467-025-66445-w)
Supplement: Supplementary file 4 — Source Data [file 41467_2025_66445_MOESM4_ESM.zip › Figure4B_min_RAISD_horizontal_line.csv]

Figure 4B
		caudatus	cruetnus	hypochondriacus
	min_RAISD	25.26	38.8	52.15
