# Supplementary material for: Domestication shaped the chromatin landscape of grain amaranth
Source: Nat Commun. 2025 Nov 21;16:10407. doi: 10.1038/s41467-025-66445-w (PMC12644504; doi:10.1038/s41467-025-66445-w)
Supplement: Supplementary file 4 — Source Data [file 41467_2025_66445_MOESM4_ESM.zip › Figure1A_chr8.csv]

chr	start	end	source
chr_8	1	26108301	genomic
chr_8	4008	4214	genes
chr_8	4318	4384	genes
chr_8	4723	4751	genes
chr_8	4847	5055	genes
chr_8	7487	7605	genes
chr_8	8458	8550	genes
chr_8	8645	8717	genes
chr_8	9478	9631	genes
chr_8	10367	10534	genes
chr_8	4928	5055	genes
chr_8	7487	7605	genes
chr_8	8458	8550	genes
chr_8	8645	8717	genes
chr_8	9478	9631	genes
chr_8	10367	10534	genes
chr_8	13032	13385	genes
chr_8	13544	13678	genes
chr_8	14074	14324	genes
chr_8	14448	14499	genes
chr_8	14585	14868	genes
chr_8	14954	15106	genes
chr_8	15899	16404	genes
chr_8	23755	23823	genes
chr_8	23925	24011	genes
chr_8	24500	24571	genes
chr_8	24673	24741	genes
chr_8	24842	24910	genes
chr_8	25544	25618	genes
chr_8	26371	26442	genes
chr_8	26547	26618	genes
chr_8	26710	26853	genes
chr_8	27359	27430	genes
chr_8	27511	27582	genes
chr_8	27726	27876	genes
chr_8	28273	28363	genes
chr_8	39986	40030	genes
chr_8	40345	40444	genes
chr_8	40538	40728	genes
chr_8	40817	41018	genes
chr_8	41117	41217	genes
chr_8	41457	41558	genes
chr_8	49508	49657	genes
chr_8	49753	49877	genes
chr_8	50080	50309	genes
chr_8	59348	59387	genes
chr_8	59467	59558	genes
chr_8	59669	59856	genes
chr_8	60491	60668	genes
chr_8	60769	60981	genes
chr_8	61060	61406	genes
chr_8	67220	67430	genes
chr_8	67613	67791	genes
chr_8	67220	67430	genes
chr_8	67613	67721	genes
chr_8	68092	68209	genes
chr_8	69885	70286	genes
chr_8	67220	67430	genes
chr_8	67613	67721	genes
chr_8	68092	68209	genes
chr_8	68607	69512	genes
chr_8	69885	70286	genes
chr_8	75423	75550	genes
chr_8	75868	75946	genes
chr_8	76282	76728	genes
chr_8	77041	77136	genes
chr_8	77562	77702	genes
chr_8	78041	78046	genes
chr_8	76282	76728	genes
chr_8	77041	77136	genes
chr_8	77562	77657	genes
chr_8	76282	76728	genes
chr_8	77041	77136	genes
chr_8	77562	77702	genes
chr_8	78041	78100	genes
chr_8	79979	80041	genes
chr_8	80212	80274	genes
chr_8	80475	80537	genes
chr_8	80643	80705	genes
chr_8	80807	80851	genes
chr_8	82327	82521	genes
chr_8	88411	88413	genes
chr_8	88646	88727	genes
chr_8	90453	90524	genes
chr_8	97483	97535	genes
chr_8	98293	98382	genes
chr_8	101996	104641	genes
chr_8	108771	108913	genes
chr_8	108987	109260	genes
chr_8	109345	109539	genes
chr_8	109616	109738	genes
chr_8	109810	110021	genes
chr_8	110123	110564	genes
chr_8	108777	108913	genes
chr_8	108987	109260	genes
chr_8	109345	109539	genes
chr_8	109616	109738	genes
chr_8	109810	110021	genes
chr_8	110123	110564	genes
chr_8	111254	111604	genes
chr_8	112237	112641	genes
chr_8	112716	112889	genes
chr_8	114097	114660	genes
chr_8	120133	121561	genes
chr_8	123170	123515	genes
chr_8	126909	127698	genes
chr_8	128042	128165	genes
chr_8	128660	128879	genes
chr_8	129816	130274	genes
chr_8	130369	130561	genes
chr_8	140995	141269	genes
chr_8	141363	141467	genes
chr_8	141590	141923	genes
chr_8	146701	146853	genes
chr_8	147248	147763	genes
chr_8	148302	148389	genes
chr_8	148841	148878	genes
chr_8	148979	149025	genes
chr_8	150328	150495	genes
chr_8	150766	151153	genes
chr_8	153993	154265	genes
chr_8	163103	163233	genes
chr_8	164377	164554	genes
chr_8	172256	172733	genes
chr_8	174163	174755	genes
chr_8	175158	175397	genes
chr_8	175688	175837	genes
chr_8	176036	176160	genes
chr_8	176248	176326	genes
chr_8	176645	176737	genes
chr_8	176882	176938	genes
chr_8	177412	177537	genes
chr_8	176003	176160	genes
chr_8	176248	176326	genes
chr_8	176645	176737	genes
chr_8	176882	176938	genes
chr_8	177412	177537	genes
chr_8	179414	179794	genes
chr_8	185823	187475	genes
chr_8	188188	188306	genes
chr_8	189506	189587	genes
chr_8	190138	190239	genes
chr_8	190425	190502	genes
chr_8	191279	191385	genes
chr_8	192772	192849	genes
chr_8	192954	193089	genes
chr_8	199581	199693	genes
chr_8	201631	201712	genes
chr_8	201802	201903	genes
chr_8	202180	202775	genes
chr_8	202900	202996	genes
chr_8	203069	203243	genes
chr_8	203431	203507	genes
chr_8	203745	204062	genes
chr_8	204401	204450	genes
chr_8	206130	206243	genes
chr_8	206409	206476	genes
chr_8	207463	208262	genes
chr_8	199581	199693	genes
chr_8	201631	201712	genes
chr_8	201802	201903	genes
chr_8	202180	202775	genes
chr_8	202900	202996	genes
chr_8	203069	203243	genes
chr_8	203431	203507	genes
chr_8	203637	204062	genes
chr_8	204401	204450	genes
chr_8	206130	206243	genes
chr_8	206409	206476	genes
chr_8	207463	208262	genes
chr_8	208950	209234	genes
chr_8	209310	209459	genes
chr_8	209683	210075	genes
chr_8	228333	228962	genes
chr_8	234450	235109	genes
chr_8	244005	244640	genes
chr_8	247858	248541	genes
chr_8	250332	251869	genes
chr_8	252354	252441	genes
chr_8	257211	257321	genes
chr_8	257399	257476	genes
chr_8	258342	258438	genes
chr_8	258522	258676	genes
chr_8	259132	259227	genes
chr_8	259376	259437	genes
chr_8	259530	259602	genes
chr_8	259706	259787	genes
chr_8	259855	259972	genes
chr_8	260044	260104	genes
chr_8	260450	260514	genes
chr_8	261799	262035	genes
chr_8	262125	262213	genes
chr_8	263002	263054	genes
chr_8	264961	265144	genes
chr_8	265425	265491	genes
chr_8	265689	265913	genes
chr_8	266871	266877	genes
chr_8	257211	257321	genes
chr_8	257399	257476	genes
chr_8	258342	258438	genes
chr_8	258522	258676	genes
chr_8	259132	259227	genes
chr_8	259376	259437	genes
chr_8	259530	259602	genes
chr_8	259706	259787	genes
chr_8	259855	259972	genes
chr_8	260044	260104	genes
chr_8	260450	260514	genes
chr_8	261799	262035	genes
chr_8	262125	262213	genes
chr_8	263002	263054	genes
chr_8	264961	265144	genes
chr_8	265425	265491	genes
chr_8	266871	266877	genes
chr_8	270478	271156	genes
chr_8	272231	272348	genes
chr_8	272451	272612	genes
chr_8	272711	272742	genes
chr_8	273275	273552	genes
chr_8	275763	276950	genes
chr_8	284562	284714	genes
chr_8	284990	285076	genes
chr_8	285963	286061	genes
chr_8	287008	287637	genes
chr_8	288038	288157	genes
chr_8	288431	288685	genes
chr_8	288820	289449	genes
chr_8	287008	287625	genes
chr_8	288038	288157	genes
chr_8	288431	288685	genes
chr_8	288820	289449	genes
chr_8	306441	307055	genes
chr_8	323017	323808	genes
chr_8	324371	324673	genes
chr_8	327474	327602	genes
chr_8	329250	329864	genes
chr_8	329952	330101	genes
chr_8	330259	330393	genes
chr_8	330626	330826	genes
chr_8	331038	331232	genes
chr_8	331519	331829	genes
chr_8	332056	332058	genes
chr_8	327474	327602	genes
chr_8	329250	329864	genes
chr_8	329952	330101	genes
chr_8	330259	330393	genes
chr_8	330626	330826	genes
chr_8	331038	331232	genes
chr_8	331519	331833	genes
chr_8	333527	333536	genes
chr_8	333646	334022	genes
chr_8	333609	334022	genes
chr_8	336734	336743	genes
chr_8	337496	337866	genes
chr_8	343160	343169	genes
chr_8	343391	343737	genes
chr_8	346598	346607	genes
chr_8	347479	347825	genes
chr_8	351038	351047	genes
chr_8	351407	351759	genes
chr_8	356925	356934	genes
chr_8	357343	357689	genes
chr_8	366400	366409	genes
chr_8	366891	367231	genes
chr_8	369326	369643	genes
chr_8	373298	373307	genes
chr_8	373995	374344	genes
chr_8	381192	381201	genes
chr_8	381828	382138	genes
chr_8	394050	394679	genes
chr_8	395935	396098	genes
chr_8	396191	396374	genes
chr_8	396594	396671	genes
chr_8	396762	396957	genes
chr_8	397292	397530	genes
chr_8	399888	400145	genes
chr_8	408965	409045	genes
chr_8	410369	410450	genes
chr_8	413339	413394	genes
chr_8	414133	414246	genes
chr_8	414327	414389	genes
chr_8	414502	414621	genes
chr_8	414708	414808	genes
chr_8	416041	416100	genes
chr_8	416190	416289	genes
chr_8	416376	416530	genes
chr_8	416601	416696	genes
chr_8	417485	417548	genes
chr_8	417706	417787	genes
chr_8	417873	418048	genes
chr_8	418413	418489	genes
chr_8	418911	419043	genes
chr_8	419162	419278	genes
chr_8	419367	419438	genes
chr_8	420427	420723	genes
chr_8	422148	422306	genes
chr_8	423019	423143	genes
chr_8	423516	423711	genes
chr_8	423855	423987	genes
chr_8	424885	425045	genes
chr_8	420427	420723	genes
chr_8	422148	422306	genes
chr_8	423019	423156	genes
chr_8	436253	437638	genes
chr_8	444461	444610	genes
chr_8	466250	466252	genes
chr_8	466355	466447	genes
chr_8	467193	467277	genes
chr_8	467386	467516	genes
chr_8	468500	468568	genes
chr_8	466371	466430	genes
chr_8	467193	467277	genes
chr_8	467386	467516	genes
chr_8	468500	468568	genes
chr_8	475818	476042	genes
chr_8	477635	477820	genes
chr_8	479717	479809	genes
chr_8	480850	481032	genes
chr_8	481108	481210	genes
chr_8	481302	481487	genes
chr_8	481770	482917	genes
chr_8	483196	483560	genes
chr_8	483648	483708	genes
chr_8	489114	489209	genes
chr_8	491613	491878	genes
chr_8	492106	492329	genes
chr_8	492615	492772	genes
chr_8	493016	493325	genes
chr_8	493676	494023	genes
chr_8	495764	496140	genes
chr_8	497360	497952	genes
chr_8	499141	499456	genes
chr_8	503184	503447	genes
chr_8	527498	528460	genes
chr_8	544070	544393	genes
chr_8	548751	550787	genes
chr_8	554926	555152	genes
chr_8	556342	556615	genes
chr_8	557112	557260	genes
chr_8	557791	558003	genes
chr_8	560080	560380	genes
chr_8	565592	565839	genes
chr_8	567368	567641	genes
chr_8	568417	568565	genes
chr_8	569084	569263	genes
chr_8	570765	571014	genes
chr_8	576208	576312	genes
chr_8	576915	577313	genes
chr_8	577760	577855	genes
chr_8	581319	581527	genes
chr_8	582037	582310	genes
chr_8	583314	583462	genes
chr_8	583635	583820	genes
chr_8	584461	584731	genes
chr_8	591016	591024	genes
chr_8	591136	591231	genes
chr_8	591339	591479	genes
chr_8	591600	591650	genes
chr_8	591960	592030	genes
chr_8	592181	592273	genes
chr_8	592552	592642	genes
chr_8	592832	592903	genes
chr_8	593804	593860	genes
chr_8	594171	594239	genes
chr_8	594352	594408	genes
chr_8	594490	594564	genes
chr_8	594635	594723	genes
chr_8	594860	594937	genes
chr_8	595083	595221	genes
chr_8	595445	595554	genes
chr_8	595671	595770	genes
chr_8	595901	596011	genes
chr_8	586793	587032	genes
chr_8	587793	587940	genes
chr_8	588032	588084	genes
chr_8	588272	588380	genes
chr_8	588473	588609	genes
chr_8	588708	588907	genes
chr_8	589011	589160	genes
chr_8	589472	589532	genes
chr_8	590214	590334	genes
chr_8	590743	590833	genes
chr_8	590931	591024	genes
chr_8	591136	591231	genes
chr_8	591339	591479	genes
chr_8	591600	591650	genes
chr_8	591960	592030	genes
chr_8	592181	592273	genes
chr_8	592552	592642	genes
chr_8	592832	592903	genes
chr_8	593804	593860	genes
chr_8	594171	594239	genes
chr_8	594352	594408	genes
chr_8	594490	594564	genes
chr_8	594635	594723	genes
chr_8	594860	594937	genes
chr_8	595083	595221	genes
chr_8	595445	595554	genes
chr_8	595671	595770	genes
chr_8	595901	596011	genes
chr_8	618277	619662	genes
chr_8	632385	633881	genes
chr_8	634022	635070	genes
chr_8	640348	640495	genes
chr_8	643412	643615	genes
chr_8	644168	644391	genes
chr_8	647259	647613	genes
chr_8	648471	649133	genes
chr_8	650418	650612	genes
chr_8	650811	650852	genes
chr_8	651476	651496	genes
chr_8	651907	652569	genes
chr_8	652962	653129	genes
chr_8	653314	653373	genes
chr_8	653600	653791	genes
chr_8	654578	654732	genes
chr_8	655128	655218	genes
chr_8	659299	660048	genes
chr_8	658572	658808	genes
chr_8	659242	660048	genes
chr_8	659304	659660	genes
chr_8	663687	663995	genes
chr_8	665248	665496	genes
chr_8	665963	666104	genes
chr_8	666195	666413	genes
chr_8	667519	667876	genes
chr_8	671588	671864	genes
chr_8	674257	674361	genes
chr_8	681286	681888	genes
chr_8	701241	701471	genes
chr_8	702312	702494	genes
chr_8	702873	703041	genes
chr_8	703924	704315	genes
chr_8	706438	706653	genes
chr_8	706955	707137	genes
chr_8	708966	709134	genes
chr_8	709945	710336	genes
chr_8	712886	713131	genes
chr_8	713692	713883	genes
chr_8	715630	715795	genes
chr_8	716512	716972	genes
chr_8	718306	718703	genes
chr_8	720370	720535	genes
chr_8	720639	720830	genes
chr_8	721266	721490	genes
chr_8	725149	725540	genes
chr_8	725713	725878	genes
chr_8	727114	727305	genes
chr_8	728179	728412	genes
chr_8	735501	735593	genes
chr_8	744011	744181	genes
chr_8	745943	746086	genes
chr_8	746235	746309	genes
chr_8	760758	761783	genes
chr_8	764169	764573	genes
chr_8	768996	769661	genes
chr_8	769856	770200	genes
chr_8	770961	771266	genes
chr_8	778148	778405	genes
chr_8	779302	779532	genes
chr_8	780801	780971	genes
chr_8	781117	781260	genes
chr_8	781448	781627	genes
chr_8	782350	782575	genes
chr_8	782656	782769	genes
chr_8	782883	782969	genes
chr_8	783463	783506	genes
chr_8	780792	780971	genes
chr_8	781117	781260	genes
chr_8	781448	781627	genes
chr_8	782350	782575	genes
chr_8	782656	782769	genes
chr_8	782883	782969	genes
chr_8	783463	783506	genes
chr_8	787697	788035	genes
chr_8	788746	788830	genes
chr_8	789952	790037	genes
chr_8	792870	792971	genes
chr_8	793058	793203	genes
chr_8	793306	793430	genes
chr_8	794745	794868	genes
chr_8	794974	795303	genes
chr_8	795773	796375	genes
chr_8	796812	796995	genes
chr_8	797091	797444	genes
chr_8	797555	797665	genes
chr_8	797796	797879	genes
chr_8	799960	800061	genes
chr_8	800156	800234	genes
chr_8	800856	801000	genes
chr_8	801108	801262	genes
chr_8	802101	802252	genes
chr_8	802346	802462	genes
chr_8	802544	802702	genes
chr_8	802812	802894	genes
chr_8	805227	805329	genes
chr_8	806403	806762	genes
chr_8	809190	809975	genes
chr_8	810441	811205	genes
chr_8	817739	818437	genes
chr_8	818818	819067	genes
chr_8	819581	819859	genes
chr_8	819998	820083	genes
chr_8	820194	820275	genes
chr_8	820392	820552	genes
chr_8	821709	821822	genes
chr_8	823080	823178	genes
chr_8	823255	823333	genes
chr_8	829794	829921	genes
chr_8	835327	835936	genes
chr_8	836618	836654	genes
chr_8	836773	836789	genes
chr_8	836986	837156	genes
chr_8	837726	837886	genes
chr_8	838108	838197	genes
chr_8	838719	838815	genes
chr_8	839101	839344	genes
chr_8	839436	839574	genes
chr_8	839663	839758	genes
chr_8	839848	840012	genes
chr_8	841008	842546	genes
chr_8	843542	843772	genes
chr_8	844421	844468	genes
chr_8	844557	844892	genes
chr_8	845079	845207	genes
chr_8	845850	846428	genes
chr_8	870434	870734	genes
chr_8	871492	871613	genes
chr_8	873714	873878	genes
chr_8	877644	877888	genes
chr_8	878604	878934	genes
chr_8	880979	881005	genes
chr_8	881180	881349	genes
chr_8	881913	882123	genes
chr_8	884197	884499	genes
chr_8	898173	898296	genes
chr_8	898970	899019	genes
chr_8	899159	899231	genes
chr_8	899444	899523	genes
chr_8	899975	900126	genes
chr_8	900557	900716	genes
chr_8	900814	900861	genes
chr_8	901156	901236	genes
chr_8	902018	902095	genes
chr_8	904639	905325	genes
chr_8	906372	906444	genes
chr_8	906781	906847	genes
chr_8	907036	907105	genes
chr_8	907740	907816	genes
chr_8	908005	908188	genes
chr_8	904639	905325	genes
chr_8	906372	906444	genes
chr_8	906781	906847	genes
chr_8	907045	907105	genes
chr_8	907740	907816	genes
chr_8	908005	908188	genes
chr_8	904639	905325	genes
chr_8	906372	906441	genes
chr_8	906781	906847	genes
chr_8	907036	907105	genes
chr_8	907740	907816	genes
chr_8	908005	908188	genes
chr_8	913892	915517	genes
chr_8	916895	917365	genes
chr_8	933153	933307	genes
chr_8	935248	935411	genes
chr_8	937778	937901	genes
chr_8	937979	938108	genes
chr_8	938866	938927	genes
chr_8	939015	940216	genes
chr_8	940298	943128	genes
chr_8	943272	943823	genes
chr_8	943914	944018	genes
chr_8	944151	944207	genes
chr_8	945495	945665	genes
chr_8	945766	945993	genes
chr_8	947561	947905	genes
chr_8	948705	949076	genes
chr_8	950113	950205	genes
chr_8	950294	950545	genes
chr_8	951097	952308	genes
chr_8	960481	960533	genes
chr_8	960889	960958	genes
chr_8	961697	961885	genes
chr_8	968253	968369	genes
chr_8	968918	969034	genes
chr_8	969725	969836	genes
chr_8	970063	970190	genes
chr_8	970652	970804	genes
chr_8	971546	971683	genes
chr_8	972231	972443	genes
chr_8	981482	982126	genes
chr_8	982884	983009	genes
chr_8	983421	983525	genes
chr_8	983604	983997	genes
chr_8	984074	984203	genes
chr_8	985172	985466	genes
chr_8	985617	985868	genes
chr_8	986394	986456	genes
chr_8	983430	983525	genes
chr_8	983604	983997	genes
chr_8	984074	984203	genes
chr_8	985172	985466	genes
chr_8	985617	985868	genes
chr_8	986394	986456	genes
chr_8	981482	982126	genes
chr_8	982884	983009	genes
chr_8	983421	983525	genes
chr_8	983604	983997	genes
chr_8	984074	984203	genes
chr_8	985172	985514	genes
chr_8	993764	994120	genes
chr_8	994859	994993	genes
chr_8	996696	997270	genes
chr_8	997374	997535	genes
chr_8	997627	998002	genes
chr_8	998584	998775	genes
chr_8	1000831	1000966	genes
chr_8	1001068	1001342	genes
chr_8	1005978	1006175	genes
chr_8	1007300	1007435	genes
chr_8	1008207	1008436	genes
chr_8	1010622	1010837	genes
chr_8	1011888	1012023	genes
chr_8	1013166	1013362	genes
chr_8	1023569	1023766	genes
chr_8	1024397	1024532	genes
chr_8	1025283	1025524	genes
chr_8	1037760	1039346	genes
chr_8	1044361	1044564	genes
chr_8	1045330	1045704	genes
chr_8	1046245	1046586	genes
chr_8	1047417	1047884	genes
chr_8	1049996	1050062	genes
chr_8	1050986	1051422	genes
chr_8	1055160	1055262	genes
chr_8	1055540	1055596	genes
chr_8	1055667	1055783	genes
chr_8	1055870	1055991	genes
chr_8	1057924	1058199	genes
chr_8	1059613	1059746	genes
chr_8	1063057	1063174	genes
chr_8	1064182	1064274	genes
chr_8	1064534	1064632	genes
chr_8	1064750	1064896	genes
chr_8	1055160	1055262	genes
chr_8	1055540	1055596	genes
chr_8	1055667	1055783	genes
chr_8	1055870	1055991	genes
chr_8	1057924	1058199	genes
chr_8	1059613	1059746	genes
chr_8	1063057	1063174	genes
chr_8	1064182	1064274	genes
chr_8	1064534	1064632	genes
chr_8	1064750	1064832	genes
chr_8	1075869	1075914	genes
chr_8	1088978	1089062	genes
chr_8	1090612	1090656	genes
chr_8	1090743	1090859	genes
chr_8	1090964	1091085	genes
chr_8	1092201	1092473	genes
chr_8	1093449	1093582	genes
chr_8	1094054	1094171	genes
chr_8	1094784	1094876	genes
chr_8	1095309	1095407	genes
chr_8	1095493	1095575	genes
chr_8	1095979	1096015	genes
chr_8	1088978	1089062	genes
chr_8	1090615	1090656	genes
chr_8	1090743	1090859	genes
chr_8	1090964	1091085	genes
chr_8	1092201	1092473	genes
chr_8	1093449	1093582	genes
chr_8	1094054	1094171	genes
chr_8	1094784	1094876	genes
chr_8	1095309	1095407	genes
chr_8	1095493	1095575	genes
chr_8	1095979	1096015	genes
chr_8	1102469	1103263	genes
chr_8	1103844	1104017	genes
chr_8	1106083	1106244	genes
chr_8	1107348	1107490	genes
chr_8	1109041	1109116	genes
chr_8	1109287	1109450	genes
chr_8	1109556	1109637	genes
chr_8	1110753	1110830	genes
chr_8	1111236	1111397	genes
chr_8	1111466	1111729	genes
chr_8	1111957	1112061	genes
chr_8	1112581	1112727	genes
chr_8	1115091	1115750	genes
chr_8	1119094	1119789	genes
chr_8	1128096	1128260	genes
chr_8	1130291	1130470	genes
chr_8	1131989	1132226	genes
chr_8	1133162	1133289	genes
chr_8	1138311	1138940	genes
chr_8	1145127	1145837	genes
chr_8	1155086	1155550	genes
chr_8	1171684	1172785	genes
chr_8	1173073	1173107	genes
chr_8	1177207	1178406	genes
chr_8	1178614	1178842	genes
chr_8	1179406	1180721	genes
chr_8	1195989	1196006	genes
chr_8	1196093	1196107	genes
chr_8	1203845	1205251	genes
chr_8	1219090	1219417	genes
chr_8	1221622	1222709	genes
chr_8	1227850	1229253	genes
chr_8	1237220	1237327	genes
chr_8	1239088	1239185	genes
chr_8	1246226	1246256	genes
chr_8	1246744	1246843	genes
chr_8	1246979	1247049	genes
chr_8	1248829	1248972	genes
chr_8	1249742	1249837	genes
chr_8	1253968	1254084	genes
chr_8	1254180	1254293	genes
chr_8	1254595	1254720	genes
chr_8	1256360	1256439	genes
chr_8	1256519	1256600	genes
chr_8	1257554	1257628	genes
chr_8	1258158	1258370	genes
chr_8	1267464	1267985	genes
chr_8	1268182	1268571	genes
chr_8	1271402	1271629	genes
chr_8	1272322	1272385	genes
chr_8	1272467	1272526	genes
chr_8	1274313	1274411	genes
chr_8	1274687	1274718	genes
chr_8	1283569	1283636	genes
chr_8	1284010	1284083	genes
chr_8	1284185	1284256	genes
chr_8	1284369	1284397	genes
chr_8	1285168	1285218	genes
chr_8	1285421	1285471	genes
chr_8	1285799	1285858	genes
chr_8	1285966	1286048	genes
chr_8	1286154	1286298	genes
chr_8	1286934	1286984	genes
chr_8	1287171	1287275	genes
chr_8	1287640	1287771	genes
chr_8	1294132	1294731	genes
chr_8	1312961	1313728	genes
chr_8	1327269	1328093	genes
chr_8	1336880	1337263	genes
chr_8	1337940	1338146	genes
chr_8	1345428	1345856	genes
chr_8	1347274	1348144	genes
chr_8	1349954	1350102	genes
chr_8	1354787	1354821	genes
chr_8	1355668	1356400	genes
chr_8	1357927	1358307	genes
chr_8	1359584	1359709	genes
chr_8	1359809	1360102	genes
chr_8	1360350	1360478	genes
chr_8	1360600	1360989	genes
chr_8	1367276	1368085	genes
chr_8	1369852	1370196	genes
chr_8	1370672	1370797	genes
chr_8	1370896	1371210	genes
chr_8	1372133	1372261	genes
chr_8	1372350	1372733	genes
chr_8	1369852	1370196	genes
chr_8	1370672	1370797	genes
chr_8	1370896	1371025	genes
chr_8	1371092	1371210	genes
chr_8	1372133	1372261	genes
chr_8	1372350	1372733	genes
chr_8	1374579	1375934	genes
chr_8	1376084	1376191	genes
chr_8	1377209	1377685	genes
chr_8	1383755	1384150	genes
chr_8	1385315	1385504	genes
chr_8	1386372	1386505	genes
chr_8	1387793	1387905	genes
chr_8	1388037	1388163	genes
chr_8	1388636	1388791	genes
chr_8	1394069	1394224	genes
chr_8	1395655	1395734	genes
chr_8	1396857	1396906	genes
chr_8	1397380	1397513	genes
chr_8	1427935	1428616	genes
chr_8	1430915	1431198	genes
chr_8	1427935	1428616	genes
chr_8	1430915	1431180	genes
chr_8	1436452	1436502	genes
chr_8	1445892	1446157	genes
chr_8	1446273	1446662	genes
chr_8	1446761	1446919	genes
chr_8	1447014	1447365	genes
chr_8	1447432	1447539	genes
chr_8	1447631	1447690	genes
chr_8	1447831	1448001	genes
chr_8	1448084	1448188	genes
chr_8	1449396	1449548	genes
chr_8	1452161	1452352	genes
chr_8	1453217	1453313	genes
chr_8	1454888	1454932	genes
chr_8	1455033	1455253	genes
chr_8	1455329	1455401	genes
chr_8	1455501	1455619	genes
chr_8	1457478	1457871	genes
chr_8	1457970	1458131	genes
chr_8	1459523	1459614	genes
chr_8	1460054	1460540	genes
chr_8	1461717	1461736	genes
chr_8	1447432	1447539	genes
chr_8	1447631	1447690	genes
chr_8	1447831	1448001	genes
chr_8	1448084	1448188	genes
chr_8	1449396	1449548	genes
chr_8	1450929	1451013	genes
chr_8	1451097	1451182	genes
chr_8	1452161	1452352	genes
chr_8	1453217	1453313	genes
chr_8	1454888	1454932	genes
chr_8	1455033	1455253	genes
chr_8	1455329	1455401	genes
chr_8	1455501	1455619	genes
chr_8	1457478	1457871	genes
chr_8	1457970	1458131	genes
chr_8	1459523	1459614	genes
chr_8	1460054	1460540	genes
chr_8	1461717	1461736	genes
chr_8	1464309	1464457	genes
chr_8	1465877	1466036	genes
chr_8	1466155	1466268	genes
chr_8	1466359	1466436	genes
chr_8	1466513	1466644	genes
chr_8	1467515	1467724	genes
chr_8	1468349	1468531	genes
chr_8	1468689	1468751	genes
chr_8	1471370	1471476	genes
chr_8	1471608	1471757	genes
chr_8	1472180	1472339	genes
chr_8	1473663	1474058	genes
chr_8	1475056	1475280	genes
chr_8	1475873	1475995	genes
chr_8	1464309	1464457	genes
chr_8	1465862	1466036	genes
chr_8	1466155	1466268	genes
chr_8	1466359	1466436	genes
chr_8	1466513	1466644	genes
chr_8	1467515	1467724	genes
chr_8	1468349	1468531	genes
chr_8	1468689	1468751	genes
chr_8	1471370	1471476	genes
chr_8	1471608	1471757	genes
chr_8	1472180	1472339	genes
chr_8	1473663	1474058	genes
chr_8	1475056	1475280	genes
chr_8	1475873	1475995	genes
chr_8	1464309	1464457	genes
chr_8	1465874	1466036	genes
chr_8	1466155	1466268	genes
chr_8	1466359	1466436	genes
chr_8	1466513	1466644	genes
chr_8	1467515	1467724	genes
chr_8	1468349	1468531	genes
chr_8	1468689	1468751	genes
chr_8	1471370	1471476	genes
chr_8	1471608	1471757	genes
chr_8	1472180	1472339	genes
chr_8	1473663	1474058	genes
chr_8	1475056	1475280	genes
chr_8	1475873	1475995	genes
chr_8	1477721	1478206	genes
chr_8	1479150	1479203	genes
chr_8	1479293	1479340	genes
chr_8	1490090	1491109	genes
chr_8	1496605	1496727	genes
chr_8	1496809	1496915	genes
chr_8	1497002	1497070	genes
chr_8	1499325	1499451	genes
chr_8	1496605	1496670	genes
chr_8	1496809	1496915	genes
chr_8	1497002	1497070	genes
chr_8	1499325	1499451	genes
chr_8	1501926	1501982	genes
chr_8	1502665	1503129	genes
chr_8	1504041	1504170	genes
chr_8	1504513	1504563	genes
chr_8	1504856	1505000	genes
chr_8	1509295	1509344	genes
chr_8	1509427	1509467	genes
chr_8	1509554	1509712	genes
chr_8	1501926	1501982	genes
chr_8	1502665	1503129	genes
chr_8	1504041	1504170	genes
chr_8	1504513	1504709	genes
chr_8	1501786	1501834	genes
chr_8	1501930	1501982	genes
chr_8	1502665	1503129	genes
chr_8	1504041	1504170	genes
chr_8	1504513	1504563	genes
chr_8	1504856	1505000	genes
chr_8	1509295	1509344	genes
chr_8	1509427	1509467	genes
chr_8	1509554	1509712	genes
chr_8	1512810	1512832	genes
chr_8	1512925	1512997	genes
chr_8	1513095	1513233	genes
chr_8	1513860	1514046	genes
chr_8	1514148	1514181	genes
chr_8	1515514	1515546	genes
chr_8	1515729	1515836	genes
chr_8	1516746	1516822	genes
chr_8	1517615	1517675	genes
chr_8	1517776	1517795	genes
chr_8	1517933	1518014	genes
chr_8	1518125	1518226	genes
chr_8	1518319	1518723	genes
chr_8	1517925	1518014	genes
chr_8	1518125	1518226	genes
chr_8	1518319	1518723	genes
chr_8	1522940	1523011	genes
chr_8	1523098	1523193	genes
chr_8	1523299	1523360	genes
chr_8	1523876	1524009	genes
chr_8	1524425	1524509	genes
chr_8	1525997	1526042	genes
chr_8	1527016	1527441	genes
chr_8	1527534	1527921	genes
chr_8	1528054	1528295	genes
chr_8	1528688	1528905	genes
chr_8	1529131	1529404	genes
chr_8	1533287	1533718	genes
chr_8	1536857	1537173	genes
chr_8	1538177	1538372	genes
chr_8	1550539	1551150	genes
chr_8	1553741	1553893	genes
chr_8	1556485	1556620	genes
chr_8	1558148	1558281	genes
chr_8	1559803	1559874	genes
chr_8	1560252	1560411	genes
chr_8	1560509	1560642	genes
chr_8	1560760	1560828	genes
chr_8	1561357	1561436	genes
chr_8	1561683	1561743	genes
chr_8	1561833	1562039	genes
chr_8	1568499	1568554	genes
chr_8	1568675	1568768	genes
chr_8	1569707	1569937	genes
chr_8	1572202	1572339	genes
chr_8	1573314	1573556	genes
chr_8	1574777	1575850	genes
chr_8	1577107	1577139	genes
chr_8	1577526	1577592	genes
chr_8	1578190	1578301	genes
chr_8	1578403	1578489	genes
chr_8	1579172	1579274	genes
chr_8	1582985	1583410	genes
chr_8	1585180	1585247	genes
chr_8	1585973	1586102	genes
chr_8	1586195	1586280	genes
chr_8	1588155	1588200	genes
chr_8	1588312	1588431	genes
chr_8	1588537	1588539	genes
chr_8	1591291	1591393	genes
chr_8	1591493	1591579	genes
chr_8	1591830	1591932	genes
chr_8	1593568	1593634	genes
chr_8	1593867	1593893	genes
chr_8	1600698	1600883	genes
chr_8	1601635	1601728	genes
chr_8	1602537	1602781	genes
chr_8	1603438	1603596	genes
chr_8	1604528	1605381	genes
chr_8	1607536	1607743	genes
chr_8	1618119	1618517	genes
chr_8	1624552	1624586	genes
chr_8	1624684	1624706	genes
chr_8	1626843	1626964	genes
chr_8	1627055	1627117	genes
chr_8	1634806	1635248	genes
chr_8	1637316	1637436	genes
chr_8	1637528	1637647	genes
chr_8	1637748	1637978	genes
chr_8	1638200	1638709	genes
chr_8	1641213	1641289	genes
chr_8	1641409	1641584	genes
chr_8	1643966	1644033	genes
chr_8	1644119	1644220	genes
chr_8	1644308	1644463	genes
chr_8	1645207	1645326	genes
chr_8	1645805	1645925	genes
chr_8	1646004	1646122	genes
chr_8	1647140	1647709	genes
chr_8	1648861	1648947	genes
chr_8	1649043	1649150	genes
chr_8	1649246	1649512	genes
chr_8	1650329	1650412	genes
chr_8	1651736	1651952	genes
chr_8	1652064	1652149	genes
chr_8	1653417	1653604	genes
chr_8	1654480	1654609	genes
chr_8	1655886	1656032	genes
chr_8	1657688	1657785	genes
chr_8	1658041	1658197	genes
chr_8	1658282	1658396	genes
chr_8	1659325	1659392	genes
chr_8	1660086	1660229	genes
chr_8	1660552	1660629	genes
chr_8	1660707	1660789	genes
chr_8	1660865	1660904	genes
chr_8	1662427	1662501	genes
chr_8	1662598	1662710	genes
chr_8	1662795	1662887	genes
chr_8	1663370	1663409	genes
chr_8	1665610	1665761	genes
chr_8	1665875	1665929	genes
chr_8	1666038	1666190	genes
chr_8	1669510	1670611	genes
chr_8	1671593	1671624	genes
chr_8	1681362	1682309	genes
chr_8	1685290	1685415	genes
chr_8	1686319	1686495	genes
chr_8	1687069	1687171	genes
chr_8	1687783	1687886	genes
chr_8	1688669	1688805	genes
chr_8	1689590	1689671	genes
chr_8	1692098	1692226	genes
chr_8	1692849	1693028	genes
chr_8	1693551	1693653	genes
chr_8	1694384	1694487	genes
chr_8	1695698	1695834	genes
chr_8	1697669	1697744	genes
chr_8	1693025	1693028	genes
chr_8	1693582	1693653	genes
chr_8	1694384	1694487	genes
chr_8	1695698	1695834	genes
chr_8	1697669	1697744	genes
chr_8	1698612	1698740	genes
chr_8	1699159	1699338	genes
chr_8	1700324	1700426	genes
chr_8	1701166	1701269	genes
chr_8	1701873	1702075	genes
chr_8	1702913	1702976	genes
chr_8	1708022	1708111	genes
chr_8	1708217	1708274	genes
chr_8	1709526	1709593	genes
chr_8	1709676	1709735	genes
chr_8	1709832	1709873	genes
chr_8	1709976	1710019	genes
chr_8	1711181	1711250	genes
chr_8	1712401	1712520	genes
chr_8	1712692	1712710	genes
chr_8	1712892	1712964	genes
chr_8	1714248	1714312	genes
chr_8	1715640	1715941	genes
chr_8	1719570	1720025	genes
chr_8	1722643	1722775	genes
chr_8	1723311	1723375	genes
chr_8	1723492	1723601	genes
chr_8	1724991	1725126	genes
chr_8	1725345	1725446	genes
chr_8	1725554	1725655	genes
chr_8	1726373	1726443	genes
chr_8	1727160	1727246	genes
chr_8	1727405	1727570	genes
chr_8	1723307	1723375	genes
chr_8	1723492	1723601	genes
chr_8	1724991	1725126	genes
chr_8	1725345	1725446	genes
chr_8	1725554	1725655	genes
chr_8	1726373	1726443	genes
chr_8	1727160	1727246	genes
chr_8	1727405	1727570	genes
chr_8	1732370	1732522	genes
chr_8	1733821	1735272	genes
chr_8	1736104	1737690	genes
chr_8	1741857	1741978	genes
chr_8	1743177	1743285	genes
chr_8	1744825	1744869	genes
chr_8	1745419	1745469	genes
chr_8	1746370	1746417	genes
chr_8	1747529	1747648	genes
chr_8	1749208	1749300	genes
chr_8	1749886	1749954	genes
chr_8	1750083	1750287	genes
chr_8	1750717	1750799	genes
chr_8	1750881	1751020	genes
chr_8	1757626	1757671	genes
chr_8	1759405	1759533	genes
chr_8	1759633	1759698	genes
chr_8	1760450	1760542	genes
chr_8	1761123	1761247	genes
chr_8	1761976	1762066	genes
chr_8	1762640	1762939	genes
chr_8	1763124	1763774	genes
chr_8	1767225	1767539	genes
chr_8	1770696	1770992	genes
chr_8	1771605	1771866	genes
chr_8	1771976	1772187	genes
chr_8	1772276	1772538	genes
chr_8	1774189	1774276	genes
chr_8	1783081	1783281	genes
chr_8	1784734	1784795	genes
chr_8	1788785	1788825	genes
chr_8	1791499	1791719	genes
chr_8	1795368	1796834	genes
chr_8	1801207	1802112	genes
chr_8	1802829	1803197	genes
chr_8	1803343	1803609	genes
chr_8	1803703	1803830	genes
chr_8	1804061	1804258	genes
chr_8	1805133	1805490	genes
chr_8	1807708	1807941	genes
chr_8	1809163	1809222	genes
chr_8	1809380	1809586	genes
chr_8	1810881	1810992	genes
chr_8	1811483	1811554	genes
chr_8	1812477	1812539	genes
chr_8	1817196	1817273	genes
chr_8	1817594	1817730	genes
chr_8	1809371	1809586	genes
chr_8	1810881	1810992	genes
chr_8	1811483	1811554	genes
chr_8	1812477	1812539	genes
chr_8	1817196	1817273	genes
chr_8	1817594	1817730	genes
chr_8	1823309	1823512	genes
chr_8	1845152	1846597	genes
chr_8	1847835	1848021	genes
chr_8	1848518	1848606	genes
chr_8	1848803	1849380	genes
chr_8	1849813	1850104	genes
chr_8	1851516	1851695	genes
chr_8	1856761	1857039	genes
chr_8	1860373	1860651	genes
chr_8	1864263	1864544	genes
chr_8	1868630	1868850	genes
chr_8	1869769	1869877	genes
chr_8	1869985	1870050	genes
chr_8	1870188	1870276	genes
chr_8	1870963	1871050	genes
chr_8	1871144	1871290	genes
chr_8	1871382	1871474	genes
chr_8	1872151	1872252	genes
chr_8	1872423	1872449	genes
chr_8	1868630	1868850	genes
chr_8	1869769	1869877	genes
chr_8	1869985	1870050	genes
chr_8	1870188	1870276	genes
chr_8	1870963	1871050	genes
chr_8	1871144	1871290	genes
chr_8	1871382	1871474	genes
chr_8	1872151	1872252	genes
chr_8	1872433	1872924	genes
chr_8	1876342	1876677	genes
chr_8	1878172	1878300	genes
chr_8	1878390	1878467	genes
chr_8	1878970	1879035	genes
chr_8	1879118	1879183	genes
chr_8	1879272	1879952	genes
chr_8	1876342	1876677	genes
chr_8	1878166	1878300	genes
chr_8	1878390	1878467	genes
chr_8	1878970	1879035	genes
chr_8	1879118	1879183	genes
chr_8	1879272	1879952	genes
chr_8	1876342	1876677	genes
chr_8	1878187	1878300	genes
chr_8	1878390	1878467	genes
chr_8	1878970	1879035	genes
chr_8	1879118	1879183	genes
chr_8	1879272	1879952	genes
chr_8	1880496	1881064	genes
chr_8	1881147	1881360	genes
chr_8	1881468	1881579	genes
chr_8	1882231	1882452	genes
chr_8	1882705	1882805	genes
chr_8	1883601	1884108	genes
chr_8	1884643	1884748	genes
chr_8	1885379	1885525	genes
chr_8	1886319	1886416	genes
chr_8	1886522	1886616	genes
chr_8	1888220	1888306	genes
chr_8	1889583	1889926	genes
chr_8	1890016	1890328	genes
chr_8	1890906	1890952	genes
chr_8	1891307	1891479	genes
chr_8	1892772	1892849	genes
chr_8	1893202	1893267	genes
chr_8	1894508	1894580	genes
chr_8	1894856	1894895	genes
chr_8	1895121	1895193	genes
chr_8	1896730	1896861	genes
chr_8	1897074	1898332	genes
chr_8	1898820	1898913	genes
chr_8	1899465	1899502	genes
chr_8	1899618	1899747	genes
chr_8	1900601	1900935	genes
chr_8	1897307	1898332	genes
chr_8	1898820	1898913	genes
chr_8	1899465	1899502	genes
chr_8	1899618	1899747	genes
chr_8	1900601	1900935	genes
chr_8	1902474	1903559	genes
chr_8	1904060	1904551	genes
chr_8	1911553	1911824	genes
chr_8	1912477	1912957	genes
chr_8	1913514	1913728	genes
chr_8	1914332	1914638	genes
chr_8	1915076	1915338	genes
chr_8	1919924	1920139	genes
chr_8	1920556	1920610	genes
chr_8	1922406	1922556	genes
chr_8	1922724	1923444	genes
chr_8	1924503	1924707	genes
chr_8	1930814	1931143	genes
chr_8	1933952	1934060	genes
chr_8	1934152	1934287	genes
chr_8	1935056	1935163	genes
chr_8	1935269	1935365	genes
chr_8	1935487	1935591	genes
chr_8	1935667	1935849	genes
chr_8	1936540	1936599	genes
chr_8	1936722	1936837	genes
chr_8	1938834	1938948	genes
chr_8	1942463	1942579	genes
chr_8	1942683	1942718	genes
chr_8	1943147	1943211	genes
chr_8	1943316	1943394	genes
chr_8	1943570	1943644	genes
chr_8	1943753	1944277	genes
chr_8	1946583	1946744	genes
chr_8	1947033	1947638	genes
chr_8	1949775	1949867	genes
chr_8	1952162	1952230	genes
chr_8	1952348	1952552	genes
chr_8	1952881	1952963	genes
chr_8	1953049	1953188	genes
chr_8	1954298	1954343	genes
chr_8	1957837	1958182	genes
chr_8	1958711	1958949	genes
chr_8	1959074	1959214	genes
chr_8	1960486	1960632	genes
chr_8	1960935	1961087	genes
chr_8	1961919	1962048	genes
chr_8	1962123	1962219	genes
chr_8	1962352	1962472	genes
chr_8	1963614	1963673	genes
chr_8	1964570	1964620	genes
chr_8	1964711	1964806	genes
chr_8	1965095	1965196	genes
chr_8	1965323	1965445	genes
chr_8	1966065	1966208	genes
chr_8	1966325	1966396	genes
chr_8	1966487	1966562	genes
chr_8	1966640	1966782	genes
chr_8	1966866	1966974	genes
chr_8	1967060	1967247	genes
chr_8	1967573	1967662	genes
chr_8	1967779	1967961	genes
chr_8	1968065	1968244	genes
chr_8	1968637	1968708	genes
chr_8	1971882	1971969	genes
chr_8	1972940	1973166	genes
chr_8	1973494	1973520	genes
chr_8	1975897	1976220	genes
chr_8	1976420	1976560	genes
chr_8	1976681	1976806	genes
chr_8	1976902	1977020	genes
chr_8	1977187	1977406	genes
chr_8	1977490	1977608	genes
chr_8	1977898	1977978	genes
chr_8	1978509	1978560	genes
chr_8	1979263	1979334	genes
chr_8	1980222	1980272	genes
chr_8	1987178	1987363	genes
chr_8	1989168	1989437	genes
chr_8	1989559	1989668	genes
chr_8	1989783	1989873	genes
chr_8	1991243	1991512	genes
chr_8	1992949	1993227	genes
chr_8	2002408	2004872	genes
chr_8	2006155	2007022	genes
chr_8	2009754	2009852	genes
chr_8	2012500	2012553	genes
chr_8	2014590	2014597	genes
chr_8	2015418	2015520	genes
chr_8	2016140	2016338	genes
chr_8	2017049	2017128	genes
chr_8	2017525	2017650	genes
chr_8	2018150	2018320	genes
chr_8	2019053	2019186	genes
chr_8	2019288	2019377	genes
chr_8	2019527	2019755	genes
chr_8	2024314	2024385	genes
chr_8	2024461	2024506	genes
chr_8	2025100	2025323	genes
chr_8	2025441	2025623	genes
chr_8	2025709	2025933	genes
chr_8	2026367	2026501	genes
chr_8	2027803	2027887	genes
chr_8	2027983	2028056	genes
chr_8	2032289	2032615	genes
chr_8	2035037	2035392	genes
chr_8	2035783	2035903	genes
chr_8	2038092	2038180	genes
chr_8	2039447	2039531	genes
chr_8	2039961	2040251	genes
chr_8	2040333	2040423	genes
chr_8	2040538	2041438	genes
chr_8	2041576	2041736	genes
chr_8	2041862	2041965	genes
chr_8	2042080	2042245	genes
chr_8	2042351	2042577	genes
chr_8	2042690	2043022	genes
chr_8	2043101	2043391	genes
chr_8	2043490	2043573	genes
chr_8	2044046	2044179	genes
chr_8	2044275	2044502	genes
chr_8	2044579	2044750	genes
chr_8	2044846	2045100	genes
chr_8	2045269	2045538	genes
chr_8	2038104	2038180	genes
chr_8	2039447	2039531	genes
chr_8	2039961	2040251	genes
chr_8	2040333	2040423	genes
chr_8	2040538	2041438	genes
chr_8	2041576	2041736	genes
chr_8	2041862	2041965	genes
chr_8	2042080	2042245	genes
chr_8	2042351	2042577	genes
chr_8	2042690	2043022	genes
chr_8	2043101	2043391	genes
chr_8	2043490	2043573	genes
chr_8	2044046	2044179	genes
chr_8	2044275	2044502	genes
chr_8	2044579	2044750	genes
chr_8	2044846	2045100	genes
chr_8	2045269	2045538	genes
chr_8	2052502	2052716	genes
chr_8	2053406	2053526	genes
chr_8	2055030	2055118	genes
chr_8	2056276	2056360	genes
chr_8	2056533	2056823	genes
chr_8	2056936	2057026	genes
chr_8	2057182	2058079	genes
chr_8	2058327	2058487	genes
chr_8	2058574	2058677	genes
chr_8	2058802	2058967	genes
chr_8	2059273	2059490	genes
chr_8	2059677	2060009	genes
chr_8	2060090	2060380	genes
chr_8	2064579	2064662	genes
chr_8	2064755	2064888	genes
chr_8	2065614	2065841	genes
chr_8	2066470	2066641	genes
chr_8	2067033	2067287	genes
chr_8	2068205	2068474	genes
chr_8	2061643	2062086	genes
chr_8	2070510	2071038	genes
chr_8	2072339	2072406	genes
chr_8	2072555	2072734	genes
chr_8	2073020	2073190	genes
chr_8	2078426	2078558	genes
chr_8	2080363	2080514	genes
chr_8	2081570	2081814	genes
chr_8	2082884	2082982	genes
chr_8	2084465	2084507	genes
chr_8	2086723	2086782	genes
chr_8	2087245	2087325	genes
chr_8	2088105	2088221	genes
chr_8	2088338	2088421	genes
chr_8	2091004	2091125	genes
chr_8	2091288	2091407	genes
chr_8	2092199	2092328	genes
chr_8	2092411	2092521	genes
chr_8	2093776	2093904	genes
chr_8	2094503	2094606	genes
chr_8	2095901	2096045	genes
chr_8	2097777	2097924	genes
chr_8	2098036	2098136	genes
chr_8	2099153	2099230	genes
chr_8	2100832	2100987	genes
chr_8	2101517	2101591	genes
chr_8	2101780	2101986	genes
chr_8	2103161	2103596	genes
chr_8	2105207	2105540	genes
chr_8	2106110	2106307	genes
chr_8	2106753	2107020	genes
chr_8	2126971	2127255	genes
chr_8	2129649	2129759	genes
chr_8	2129913	2129993	genes
chr_8	2130140	2130214	genes
chr_8	2148610	2149395	genes
chr_8	2153239	2153407	genes
chr_8	2154323	2154831	genes
chr_8	2161521	2162171	genes
chr_8	2164178	2164882	genes
chr_8	2164094	2164882	genes
chr_8	2170620	2171021	genes
chr_8	2177282	2177881	genes
chr_8	2208354	2208826	genes
chr_8	2210246	2211503	genes
chr_8	2208354	2208826	genes
chr_8	2210246	2211200	genes
chr_8	2211722	2211733	genes
chr_8	2226643	2227460	genes
chr_8	2227562	2227789	genes
chr_8	2229250	2229277	genes
chr_8	2244307	2244444	genes
chr_8	2244749	2244900	genes
chr_8	2245303	2245547	genes
chr_8	2245736	2245864	genes
chr_8	2245953	2246915	genes
chr_8	2247226	2247356	genes
chr_8	2250339	2251835	genes
chr_8	2262508	2262622	genes
chr_8	2263579	2263646	genes
chr_8	2265018	2265140	genes
chr_8	2266351	2266887	genes
chr_8	2268935	2269510	genes
chr_8	2269625	2269837	genes
chr_8	2268935	2269837	genes
chr_8	2285610	2285825	genes
chr_8	2288399	2289109	genes
chr_8	2296289	2296648	genes
chr_8	2302731	2303768	genes
chr_8	2304607	2304975	genes
chr_8	2302731	2303573	genes
chr_8	2308871	2308979	genes
chr_8	2309067	2309161	genes
chr_8	2310624	2310755	genes
chr_8	2310863	2310931	genes
chr_8	2311673	2311771	genes
chr_8	2311949	2312033	genes
chr_8	2312128	2312228	genes
chr_8	2312315	2312383	genes
chr_8	2314464	2314504	genes
chr_8	2314670	2315053	genes
chr_8	2316307	2316515	genes
chr_8	2318270	2318373	genes
chr_8	2319025	2319169	genes
chr_8	2319263	2319564	genes
chr_8	2320747	2321238	genes
chr_8	2333791	2333915	genes
chr_8	2335426	2335464	genes
chr_8	2335543	2335657	genes
chr_8	2335746	2335811	genes
chr_8	2335972	2336111	genes
chr_8	2336242	2336299	genes
chr_8	2336374	2336410	genes
chr_8	2336705	2337208	genes
chr_8	2337482	2337564	genes
chr_8	2337639	2337675	genes
chr_8	2337788	2337856	genes
chr_8	2337937	2338028	genes
chr_8	2338108	2338192	genes
chr_8	2338316	2338395	genes
chr_8	2338500	2339871	genes
chr_8	2339945	2340035	genes
chr_8	2340356	2340769	genes
chr_8	2340850	2342547	genes
chr_8	2343803	2344484	genes
chr_8	2338341	2339871	genes
chr_8	2339945	2340035	genes
chr_8	2340356	2340769	genes
chr_8	2340850	2342547	genes
chr_8	2343803	2344484	genes
chr_8	2360239	2360638	genes
chr_8	2360732	2360858	genes
chr_8	2361536	2361617	genes
chr_8	2361729	2361815	genes
chr_8	2362462	2362749	genes
chr_8	2364147	2366075	genes
chr_8	2368480	2369169	genes
chr_8	2370907	2371069	genes
chr_8	2371146	2371340	genes
chr_8	2371424	2371623	genes
chr_8	2371700	2371813	genes
chr_8	2372168	2372304	genes
chr_8	2372387	2372497	genes
chr_8	2372630	2372882	genes
chr_8	2374194	2374292	genes
chr_8	2374708	2374998	genes
chr_8	2381056	2381505	genes
chr_8	2383531	2383828	genes
chr_8	2384542	2384623	genes
chr_8	2385074	2385140	genes
chr_8	2385443	2385622	genes
chr_8	2386716	2386776	genes
chr_8	2386874	2387097	genes
chr_8	2388678	2389007	genes
chr_8	2389121	2389282	genes
chr_8	2390037	2390174	genes
chr_8	2391516	2391568	genes
chr_8	2393371	2393791	genes
chr_8	2388678	2389007	genes
chr_8	2389121	2389282	genes
chr_8	2390037	2390174	genes
chr_8	2391516	2391583	genes
chr_8	2393371	2393791	genes
chr_8	2395755	2395993	genes
chr_8	2396089	2396157	genes
chr_8	2397777	2397903	genes
chr_8	2395755	2395993	genes
chr_8	2396089	2396205	genes
chr_8	2397777	2397903	genes
chr_8	2399247	2400152	genes
chr_8	2400546	2401166	genes
chr_8	2403108	2403354	genes
chr_8	2403452	2403532	genes
chr_8	2404052	2404258	genes
chr_8	2404353	2404573	genes
chr_8	2404659	2404786	genes
chr_8	2405107	2405258	genes
chr_8	2405502	2405539	genes
chr_8	2414182	2414428	genes
chr_8	2415429	2415520	genes
chr_8	2415649	2415702	genes
chr_8	2417125	2417269	genes
chr_8	2419318	2420078	genes
chr_8	2413290	2413387	genes
chr_8	2413857	2414027	genes
chr_8	2414193	2414428	genes
chr_8	2415429	2415520	genes
chr_8	2415649	2415702	genes
chr_8	2417125	2417269	genes
chr_8	2419318	2420078	genes
chr_8	2424982	2425050	genes
chr_8	2425152	2425248	genes
chr_8	2425360	2425457	genes
chr_8	2426617	2426772	genes
chr_8	2427904	2427981	genes
chr_8	2428153	2428284	genes
chr_8	2430529	2430609	genes
chr_8	2430688	2430759	genes
chr_8	2430906	2430995	genes
chr_8	2431092	2431236	genes
chr_8	2431420	2431508	genes
chr_8	2431630	2431725	genes
chr_8	2431816	2431883	genes
chr_8	2432235	2432334	genes
chr_8	2433086	2433145	genes
chr_8	2433297	2433449	genes
chr_8	2434953	2436341	genes
chr_8	2441830	2442147	genes
chr_8	2442659	2442777	genes
chr_8	2446757	2447219	genes
chr_8	2450309	2450438	genes
chr_8	2450883	2451211	genes
chr_8	2451714	2451962	genes
chr_8	2455100	2455369	genes
chr_8	2456564	2457143	genes
chr_8	2457236	2457546	genes
chr_8	2461140	2461187	genes
chr_8	2461277	2461714	genes
chr_8	2455100	2455369	genes
chr_8	2456564	2457143	genes
chr_8	2457236	2457546	genes
chr_8	2461140	2461187	genes
chr_8	2461277	2461710	genes
chr_8	2461867	2461921	genes
chr_8	2466733	2466815	genes
chr_8	2468195	2468363	genes
chr_8	2470463	2470579	genes
chr_8	2463164	2463262	genes
chr_8	2463367	2463432	genes
chr_8	2463635	2463709	genes
chr_8	2464951	2464995	genes
chr_8	2465690	2465923	genes
chr_8	2466733	2466815	genes
chr_8	2468195	2468363	genes
chr_8	2470463	2470579	genes
chr_8	2474641	2474695	genes
chr_8	2474807	2475007	genes
chr_8	2475353	2475414	genes
chr_8	2475541	2475586	genes
chr_8	2475690	2475745	genes
chr_8	2476542	2476628	genes
chr_8	2476722	2476772	genes
chr_8	2477136	2477375	genes
chr_8	2479082	2479175	genes
chr_8	2479645	2479785	genes
chr_8	2479899	2479981	genes
chr_8	2474294	2474458	genes
chr_8	2474536	2474695	genes
chr_8	2474807	2475007	genes
chr_8	2475353	2475414	genes
chr_8	2475541	2475586	genes
chr_8	2475690	2475745	genes
chr_8	2476542	2476628	genes
chr_8	2476722	2476772	genes
chr_8	2477136	2477375	genes
chr_8	2479082	2479175	genes
chr_8	2479645	2479785	genes
chr_8	2479899	2479981	genes
chr_8	2484250	2484481	genes
chr_8	2484620	2484693	genes
chr_8	2485294	2487123	genes
chr_8	2485267	2487123	genes
chr_8	2489129	2489209	genes
chr_8	2489560	2489619	genes
chr_8	2489752	2490267	genes
chr_8	2490892	2491227	genes
chr_8	2491308	2491391	genes
chr_8	2491659	2491747	genes
chr_8	2492229	2492343	genes
chr_8	2492467	2492593	genes
chr_8	2492857	2492996	genes
chr_8	2494335	2494396	genes
chr_8	2494494	2494560	genes
chr_8	2496639	2496743	genes
chr_8	2496882	2496959	genes
chr_8	2497057	2497197	genes
chr_8	2497292	2497370	genes
chr_8	2498704	2498741	genes
chr_8	2503788	2504348	genes
chr_8	2506012	2506689	genes
chr_8	2506800	2507148	genes
chr_8	2508003	2508268	genes
chr_8	2510817	2511125	genes
chr_8	2513783	2513877	genes
chr_8	2516536	2516794	genes
chr_8	2516894	2517088	genes
chr_8	2517658	2518053	genes
chr_8	2523381	2523418	genes
chr_8	2524105	2525125	genes
chr_8	2526029	2526799	genes
chr_8	2532356	2533288	genes
chr_8	2533377	2533708	genes
chr_8	2534203	2534481	genes
chr_8	2534569	2534821	genes
chr_8	2535992	2536162	genes
chr_8	2536267	2536359	genes
chr_8	2537696	2537803	genes
chr_8	2538778	2538894	genes
chr_8	2539422	2539511	genes
chr_8	2539643	2539726	genes
chr_8	2528192	2528215	genes
chr_8	2528316	2528438	genes
chr_8	2529641	2529881	genes
chr_8	2530533	2531119	genes
chr_8	2532320	2533288	genes
chr_8	2533377	2533708	genes
chr_8	2534203	2534481	genes
chr_8	2534569	2534821	genes
chr_8	2535992	2536162	genes
chr_8	2536267	2536359	genes
chr_8	2537696	2537803	genes
chr_8	2538778	2538894	genes
chr_8	2539422	2539511	genes
chr_8	2539643	2539726	genes
chr_8	2543182	2543322	genes
chr_8	2543511	2543645	genes
chr_8	2544508	2544625	genes
chr_8	2545069	2545142	genes
chr_8	2545216	2545464	genes
chr_8	2546019	2546225	genes
chr_8	2547852	2548124	genes
chr_8	2548218	2548397	genes
chr_8	2549454	2549903	genes
chr_8	2555971	2556495	genes
chr_8	2562495	2562719	genes
chr_8	2565004	2565213	genes
chr_8	2565566	2565689	genes
chr_8	2567210	2567461	genes
chr_8	2568092	2568190	genes
chr_8	2568517	2568632	genes
chr_8	2569449	2569675	genes
chr_8	2570352	2570464	genes
chr_8	2571459	2571579	genes
chr_8	2572427	2572641	genes
chr_8	2573815	2573998	genes
chr_8	2576305	2576602	genes
chr_8	2579812	2579900	genes
chr_8	2581521	2581607	genes
chr_8	2583030	2583105	genes
chr_8	2598592	2598786	genes
chr_8	2600020	2600154	genes
chr_8	2600906	2601025	genes
chr_8	2601369	2601697	genes
chr_8	2602629	2602818	genes
chr_8	2603777	2603880	genes
chr_8	2604440	2604684	genes
chr_8	2605327	2605520	genes
chr_8	2606317	2606435	genes
chr_8	2607481	2607661	genes
chr_8	2611983	2612143	genes
chr_8	2612738	2612809	genes
chr_8	2613493	2613559	genes
chr_8	2613655	2613751	genes
chr_8	2613856	2613932	genes
chr_8	2614455	2614617	genes
chr_8	2615348	2615575	genes
chr_8	2616004	2616254	genes
chr_8	2616338	2616467	genes
chr_8	2617080	2617333	genes
chr_8	2622658	2622861	genes
chr_8	2623358	2623591	genes
chr_8	2625108	2625173	genes
chr_8	2625646	2626047	genes
chr_8	2626127	2626238	genes
chr_8	2628228	2628313	genes
chr_8	2629208	2629270	genes
chr_8	2622257	2622469	genes
chr_8	2622574	2622861	genes
chr_8	2623358	2623591	genes
chr_8	2625108	2625173	genes
chr_8	2625646	2626047	genes
chr_8	2626127	2626238	genes
chr_8	2628228	2628313	genes
chr_8	2629208	2629270	genes
chr_8	2630425	2630693	genes
chr_8	2632502	2632832	genes
chr_8	2632936	2633025	genes
chr_8	2632551	2632832	genes
chr_8	2632936	2633025	genes
chr_8	2633330	2634070	genes
chr_8	2642184	2642609	genes
chr_8	2665833	2667299	genes
chr_8	2669647	2670453	genes
chr_8	2670561	2670671	genes
chr_8	2670756	2670966	genes
chr_8	2674506	2675116	genes
chr_8	2682749	2682922	genes
chr_8	2683488	2683703	genes
chr_8	2685669	2685872	genes
chr_8	2691056	2691823	genes
chr_8	2695977	2696956	genes
chr_8	2697829	2697892	genes
chr_8	2695977	2696956	genes
chr_8	2697743	2698481	genes
chr_8	2717374	2717655	genes
chr_8	2717798	2718048	genes
chr_8	2718269	2718614	genes
chr_8	2718728	2718973	genes
chr_8	2730953	2731044	genes
chr_8	2731190	2731250	genes
chr_8	2735091	2735160	genes
chr_8	2735291	2735423	genes
chr_8	2736442	2736532	genes
chr_8	2736629	2736706	genes
chr_8	2741989	2743038	genes
chr_8	2744584	2745331	genes
chr_8	2748594	2748658	genes
chr_8	2750563	2750862	genes
chr_8	2757730	2758371	genes
chr_8	2760824	2761387	genes
chr_8	2764443	2765846	genes
chr_8	2766924	2767565	genes
chr_8	2770366	2770905	genes
chr_8	2779834	2780112	genes
chr_8	2781742	2781822	genes
chr_8	2782223	2782260	genes
chr_8	2783221	2783300	genes
chr_8	2784036	2784116	genes
chr_8	2784261	2784369	genes
chr_8	2785120	2785261	genes
chr_8	2788328	2789308	genes
chr_8	2789471	2789542	genes
chr_8	2789640	2789844	genes
chr_8	2789950	2790058	genes
chr_8	2794577	2794660	genes
chr_8	2794834	2794917	genes
chr_8	2795074	2795151	genes
chr_8	2798174	2798266	genes
chr_8	2798456	2798548	genes
chr_8	2798662	2798745	genes
chr_8	2801019	2801100	genes
chr_8	2801182	2801241	genes
chr_8	2801321	2801373	genes
chr_8	2801460	2801626	genes
chr_8	2803520	2803730	genes
chr_8	2804213	2804270	genes
chr_8	2805184	2805186	genes
chr_8	2813662	2814960	genes
chr_8	2816595	2816995	genes
chr_8	2817890	2818061	genes
chr_8	2818483	2818689	genes
chr_8	2818827	2819077	genes
chr_8	2820488	2820704	genes
chr_8	2822337	2822339	genes
chr_8	2822449	2822552	genes
chr_8	2822890	2822938	genes
chr_8	2829615	2829654	genes
chr_8	2829753	2829843	genes
chr_8	2829928	2829982	genes
chr_8	2830081	2830212	genes
chr_8	2830690	2830761	genes
chr_8	2833894	2833984	genes
chr_8	2834081	2834176	genes
chr_8	2836492	2836570	genes
chr_8	2836655	2836718	genes
chr_8	2837418	2837521	genes
chr_8	2837750	2837855	genes
chr_8	2839133	2839222	genes
chr_8	2842038	2842115	genes
chr_8	2842331	2842398	genes
chr_8	2842482	2842581	genes
chr_8	2842677	2842832	genes
chr_8	2844073	2844162	genes
chr_8	2844260	2844325	genes
chr_8	2844568	2844666	genes
chr_8	2844821	2844895	genes
chr_8	2845182	2845241	genes
chr_8	2845906	2845995	genes
chr_8	2846440	2846561	genes
chr_8	2847453	2847582	genes
chr_8	2847677	2847756	genes
chr_8	2848524	2848659	genes
chr_8	2849347	2849428	genes
chr_8	2850776	2850921	genes
chr_8	2851023	2851103	genes
chr_8	2851179	2851279	genes
chr_8	2851732	2851970	genes
chr_8	2853728	2853837	genes
chr_8	2853946	2854074	genes
chr_8	2854162	2854236	genes
chr_8	2855213	2855346	genes
chr_8	2855438	2855510	genes
chr_8	2855615	2855746	genes
chr_8	2856146	2856324	genes
chr_8	2856405	2856527	genes
chr_8	2856640	2856700	genes
chr_8	2856778	2856873	genes
chr_8	2858180	2858280	genes
chr_8	2860134	2860239	genes
chr_8	2861327	2861440	genes
chr_8	2861530	2861604	genes
chr_8	2862415	2862513	genes
chr_8	2862615	2862686	genes
chr_8	2862852	2862937	genes
chr_8	2863035	2863128	genes
chr_8	2863740	2863847	genes
chr_8	2864131	2864289	genes
chr_8	2867305	2868774	genes
chr_8	2873547	2874083	genes
chr_8	2875147	2875554	genes
chr_8	2876860	2877031	genes
chr_8	2877647	2877738	genes
chr_8	2877828	2877906	genes
chr_8	2877989	2878083	genes
chr_8	2878813	2878908	genes
chr_8	2878995	2879072	genes
chr_8	2882755	2882871	genes
chr_8	2884556	2884691	genes
chr_8	2886439	2886590	genes
chr_8	2888181	2888264	genes
chr_8	2888346	2888408	genes
chr_8	2891794	2891934	genes
chr_8	2892017	2892220	genes
chr_8	2892795	2892911	genes
chr_8	2893947	2893993	genes
chr_8	2896367	2896529	genes
chr_8	2896646	2896765	genes
chr_8	2897863	2897985	genes
chr_8	2898127	2898225	genes
chr_8	2898312	2898401	genes
chr_8	2898708	2898792	genes
chr_8	2899839	2899966	genes
chr_8	2900078	2900227	genes
chr_8	2905568	2905678	genes
chr_8	2906312	2906440	genes
chr_8	2906920	2907041	genes
chr_8	2907163	2907228	genes
chr_8	2907734	2907802	genes
chr_8	2908920	2909067	genes
chr_8	2912896	2913288	genes
chr_8	2913533	2913607	genes
chr_8	2913683	2913757	genes
chr_8	2913838	2913903	genes
chr_8	2914002	2914078	genes
chr_8	2917027	2917196	genes
chr_8	2917282	2917433	genes
chr_8	2922676	2923494	genes
chr_8	2939829	2940212	genes
chr_8	2941775	2942155	genes
chr_8	2952054	2952170	genes
chr_8	2952341	2952394	genes
chr_8	2952584	2952751	genes
chr_8	2953122	2953224	genes
chr_8	2954058	2954164	genes
chr_8	2954936	2955153	genes
chr_8	2955603	2955693	genes
chr_8	2966897	2966974	genes
chr_8	2967409	2967462	genes
chr_8	2968387	2968554	genes
chr_8	2968882	2968984	genes
chr_8	2969664	2969773	genes
chr_8	2971091	2971305	genes
chr_8	2971720	2971810	genes
chr_8	2974024	2974122	genes
chr_8	2974247	2974300	genes
chr_8	2974904	2975068	genes
chr_8	2976181	2976283	genes
chr_8	2976413	2976519	genes
chr_8	2977516	2977733	genes
chr_8	2978097	2978172	genes
chr_8	2983729	2983818	genes
chr_8	2984313	2984366	genes
chr_8	2985613	2985777	genes
chr_8	2986494	2986596	genes
chr_8	2986756	2986862	genes
chr_8	2988664	2988881	genes
chr_8	2989365	2989458	genes
chr_8	2993810	2994117	genes
chr_8	2994864	2995116	genes
chr_8	3003059	3003174	genes
chr_8	3005296	3005608	genes
chr_8	3005751	3006140	genes
chr_8	3006273	3006464	genes
chr_8	3006959	3007161	genes
chr_8	3007260	3007452	genes
chr_8	3009218	3009268	genes
chr_8	3011090	3011158	genes
chr_8	3013299	3013409	genes
chr_8	3014029	3014172	genes
chr_8	3016784	3017095	genes
chr_8	3019989	3021161	genes
chr_8	3024549	3024761	genes
chr_8	3029053	3029117	genes
chr_8	3029839	3030136	genes
chr_8	3031138	3031785	genes
chr_8	3028263	3028478	genes
chr_8	3034896	3035006	genes
chr_8	3037463	3038137	genes
chr_8	3040276	3040413	genes
chr_8	3040570	3040854	genes
chr_8	3041316	3041649	genes
chr_8	3041998	3042103	genes
chr_8	3043085	3043306	genes
chr_8	3043837	3043990	genes
chr_8	3046576	3046746	genes
chr_8	3050312	3050450	genes
chr_8	3050525	3050607	genes
chr_8	3053995	3054404	genes
chr_8	3056293	3056368	genes
chr_8	3056483	3056572	genes
chr_8	3056664	3056708	genes
chr_8	3057472	3057573	genes
chr_8	3057952	3058048	genes
chr_8	3058250	3058305	genes
chr_8	3058451	3058561	genes
chr_8	3058645	3058781	genes
chr_8	3060963	3061002	genes
chr_8	3065959	3066021	genes
chr_8	3067629	3067822	genes
chr_8	3070894	3071377	genes
chr_8	3079293	3079665	genes
chr_8	3081726	3081943	genes
chr_8	3083993	3084093	genes
chr_8	3084742	3084964	genes
chr_8	3089523	3089623	genes
chr_8	3090580	3090625	genes
chr_8	3090704	3090873	genes
chr_8	3091026	3091143	genes
chr_8	3091297	3091379	genes
chr_8	3091525	3091584	genes
chr_8	3091773	3092027	genes
chr_8	3092546	3092642	genes
chr_8	3093180	3093230	genes
chr_8	3093353	3093433	genes
chr_8	3093521	3093592	genes
chr_8	3094038	3094100	genes
chr_8	3094967	3095119	genes
chr_8	3095825	3095882	genes
chr_8	3096348	3096400	genes
chr_8	3096501	3096578	genes
chr_8	3091345	3091379	genes
chr_8	3091525	3091584	genes
chr_8	3091773	3092027	genes
chr_8	3092546	3092642	genes
chr_8	3093180	3093230	genes
chr_8	3093353	3093433	genes
chr_8	3093521	3093592	genes
chr_8	3094038	3094100	genes
chr_8	3094967	3095119	genes
chr_8	3095825	3095882	genes
chr_8	3096348	3096400	genes
chr_8	3096501	3096578	genes
chr_8	3097604	3097702	genes
chr_8	3097809	3097860	genes
chr_8	3098078	3098202	genes
chr_8	3098425	3098544	genes
chr_8	3099060	3099113	genes
chr_8	3099250	3099300	genes
chr_8	3099388	3099448	genes
chr_8	3100378	3100576	genes
chr_8	3101420	3101629	genes
chr_8	3101713	3101849	genes
chr_8	3103181	3103300	genes
chr_8	3103404	3103597	genes
chr_8	3114012	3114147	genes
chr_8	3114389	3114518	genes
chr_8	3115113	3115971	genes
chr_8	3124211	3124330	genes
chr_8	3124426	3124519	genes
chr_8	3124781	3124854	genes
chr_8	3124950	3125006	genes
chr_8	3125137	3125238	genes
chr_8	3126322	3126492	genes
chr_8	3127569	3127670	genes
[truncated: 50,932 more rows]
