# Supplementary material for: Domestication shaped the chromatin landscape of grain amaranth
Source: Nat Commun. 2025 Nov 21;16:10407. doi: 10.1038/s41467-025-66445-w (PMC12644504; doi:10.1038/s41467-025-66445-w)
Supplement: Supplementary file 4 — Source Data [file 41467_2025_66445_MOESM4_ESM.zip › Figure1B_genomic_regions.csv]

rn	percentage	group
2kb_upstream	10.718253077388505	Whole genome
2kb_downstream	10.089508280062198	Whole genome
Exons	8.318840008491895	Whole genome
Introns	20.035519835816377	Whole genome
Intergenic	50.2333829408755	Whole genome
2kb_upstream	43.05536521858298	All tissues
2kb_downstream	20.052761408798133	All tissues
Exons	3.415787309853364	All tissues
Introns	4.895847608606276	All tissues
Intergenic	28.556255995614634	All tissues
2kb_upstream	44.2298937784522	Leaf
2kb_downstream	19.635811836115323	Leaf
Exons	3.6570561456752655	Leaf
Introns	4.66236722306525	Leaf
Intergenic	27.792109256449166	Leaf
2kb_upstream	41.2824179646736	Seedling
2kb_downstream	20.73976732501063	Seedling
Exons	3.938468673907162	Seedling
Introns	5.874850229969466	Seedling
Intergenic	28.137440575116916	Seedling
2kb_upstream	9.853786285005947	Methylation
2kb_downstream	10.152063591650762	Methylation
Exons	9.208222086251087	Methylation
Introns	19.583227883112567	Methylation
Intergenic	50.81983418780589	Methylation
