# Supplementary material for: Domestication shaped the chromatin landscape of grain amaranth
Source: Nat Commun. 2025 Nov 21;16:10407. doi: 10.1038/s41467-025-66445-w (PMC12644504; doi:10.1038/s41467-025-66445-w)
Supplement: Supplementary file 4 — Source Data [file 41467_2025_66445_MOESM4_ESM.zip › Figure1C.csv]

leaf_ACRs	overlap	seedling_ACRs	leaf_percent	seedling_percent	total_percent
8559	13258	4920	0.320118188	0.184014661	0.49586715
