# Supplementary material for: Domestication shaped the chromatin landscape of grain amaranth
Source: Nat Commun. 2025 Nov 21;16:10407. doi: 10.1038/s41467-025-66445-w (PMC12644504; doi:10.1038/s41467-025-66445-w)
Supplement: Supplementary file 4 — Source Data [file 41467_2025_66445_MOESM4_ESM.zip › Figure1D]

fraction	state	superfamily
10.841834887609958	Enriched	TIR_CACTA
5.733024492983241	Enriched	LTR_Copia
3.3397894541013238	Depleted	LTR_Gypsy
4.301836721530931	Depleted	LINE_L1
8.16041968039245	Enriched	LTR
7.16401054464911	Enriched	TIR_Mutator
15.526856776893444	Enriched	TIR_PIF_Harbinger
22.66128151948477	Enriched	Penelope
20.519297959104982	Enriched	LINE_RTE
40.6586122427032	Enriched	TIR_Tc1_Mariner
30.83859237381081	Enriched	TIR_hAT
34.02385884173839	Enriched	Helitron
1.6661246341280362	Depleted	Polinton
