# Supplementary material for: Domestication shaped the chromatin landscape of grain amaranth
Source: Nat Commun. 2025 Nov 21;16:10407. doi: 10.1038/s41467-025-66445-w (PMC12644504; doi:10.1038/s41467-025-66445-w)
Supplement: Supplementary file 4 — Source Data [file 41467_2025_66445_MOESM4_ESM.zip › Figure2A.csv]

position	depth	type
2000	1433	ACRs
1999	1430	ACRs
1998	1429	ACRs
1997	1427	ACRs
1996	1427	ACRs
1995	1428	ACRs
1994	1428	ACRs
1993	1428	ACRs
1992	1428	ACRs
1991	1431	ACRs
1990	1429	ACRs
1989	1429	ACRs
1988	1428	ACRs
1987	1425	ACRs
1986	1424	ACRs
1985	1426	ACRs
1984	1427	ACRs
1983	1424	ACRs
1982	1423	ACRs
1981	1425	ACRs
1980	1423	ACRs
1979	1424	ACRs
1978	1424	ACRs
1977	1424	ACRs
1976	1423	ACRs
1975	1423	ACRs
1974	1423	ACRs
1973	1421	ACRs
1972	1422	ACRs
1971	1420	ACRs
1970	1421	ACRs
1969	1422	ACRs
1968	1424	ACRs
1967	1422	ACRs
1966	1424	ACRs
1965	1424	ACRs
1964	1421	ACRs
1963	1421	ACRs
1962	1422	ACRs
1961	1424	ACRs
1960	1426	ACRs
1959	1428	ACRs
1958	1432	ACRs
1957	1432	ACRs
1956	1427	ACRs
1955	1429	ACRs
1954	1427	ACRs
1953	1426	ACRs
1952	1429	ACRs
1951	1429	ACRs
1950	1428	ACRs
1949	1427	ACRs
1948	1428	ACRs
1947	1428	ACRs
1946	1431	ACRs
1945	1428	ACRs
1944	1431	ACRs
1943	1431	ACRs
1942	1431	ACRs
1941	1428	ACRs
1940	1426	ACRs
1939	1427	ACRs
1938	1428	ACRs
1937	1426	ACRs
1936	1430	ACRs
1935	1429	ACRs
1934	1428	ACRs
1933	1428	ACRs
1932	1428	ACRs
1931	1429	ACRs
1930	1430	ACRs
1929	1431	ACRs
1928	1430	ACRs
1927	1432	ACRs
1926	1432	ACRs
1925	1433	ACRs
1924	1434	ACRs
1923	1433	ACRs
1922	1435	ACRs
1921	1433	ACRs
1920	1434	ACRs
1919	1435	ACRs
1918	1435	ACRs
1917	1435	ACRs
1916	1436	ACRs
1915	1435	ACRs
1914	1433	ACRs
1913	1433	ACRs
1912	1437	ACRs
1911	1435	ACRs
1910	1438	ACRs
1909	1436	ACRs
1908	1440	ACRs
1907	1442	ACRs
1906	1445	ACRs
1905	1442	ACRs
1904	1442	ACRs
1903	1445	ACRs
1902	1444	ACRs
1901	1442	ACRs
1900	1443	ACRs
1899	1442	ACRs
1898	1442	ACRs
1897	1443	ACRs
1896	1443	ACRs
1895	1446	ACRs
1894	1446	ACRs
1893	1446	ACRs
1892	1446	ACRs
1891	1447	ACRs
1890	1444	ACRs
1889	1446	ACRs
1888	1445	ACRs
1887	1447	ACRs
1886	1448	ACRs
1885	1451	ACRs
1884	1450	ACRs
1883	1450	ACRs
1882	1452	ACRs
1881	1453	ACRs
1880	1451	ACRs
1879	1453	ACRs
1878	1455	ACRs
1877	1453	ACRs
1876	1454	ACRs
1875	1454	ACRs
1874	1454	ACRs
1873	1453	ACRs
1872	1452	ACRs
1871	1451	ACRs
1870	1453	ACRs
1869	1454	ACRs
1868	1452	ACRs
1867	1452	ACRs
1866	1453	ACRs
1865	1449	ACRs
1864	1446	ACRs
1863	1448	ACRs
1862	1448	ACRs
1861	1447	ACRs
1860	1448	ACRs
1859	1448	ACRs
1858	1446	ACRs
1857	1448	ACRs
1856	1447	ACRs
1855	1449	ACRs
1854	1449	ACRs
1853	1449	ACRs
1852	1448	ACRs
1851	1450	ACRs
1850	1451	ACRs
1849	1449	ACRs
1848	1448	ACRs
1847	1449	ACRs
1846	1452	ACRs
1845	1451	ACRs
1844	1448	ACRs
1843	1448	ACRs
1842	1453	ACRs
1841	1451	ACRs
1840	1450	ACRs
1839	1451	ACRs
1838	1450	ACRs
1837	1453	ACRs
1836	1453	ACRs
1835	1453	ACRs
1834	1451	ACRs
1833	1454	ACRs
1832	1454	ACRs
1831	1452	ACRs
1830	1450	ACRs
1829	1451	ACRs
1828	1453	ACRs
1827	1456	ACRs
1826	1456	ACRs
1825	1456	ACRs
1824	1456	ACRs
1823	1455	ACRs
1822	1454	ACRs
1821	1453	ACRs
1820	1454	ACRs
1819	1457	ACRs
1818	1458	ACRs
1817	1457	ACRs
1816	1455	ACRs
1815	1454	ACRs
1814	1454	ACRs
1813	1454	ACRs
1812	1454	ACRs
1811	1453	ACRs
1810	1453	ACRs
1809	1455	ACRs
1808	1453	ACRs
1807	1455	ACRs
1806	1457	ACRs
1805	1457	ACRs
1804	1457	ACRs
1803	1454	ACRs
1802	1450	ACRs
1801	1451	ACRs
1800	1451	ACRs
1799	1451	ACRs
1798	1451	ACRs
1797	1448	ACRs
1796	1447	ACRs
1795	1447	ACRs
1794	1446	ACRs
1793	1447	ACRs
1792	1447	ACRs
1791	1444	ACRs
1790	1447	ACRs
1789	1447	ACRs
1788	1445	ACRs
1787	1443	ACRs
1786	1445	ACRs
1785	1443	ACRs
1784	1439	ACRs
1783	1438	ACRs
1782	1438	ACRs
1781	1435	ACRs
1780	1436	ACRs
1779	1437	ACRs
1778	1440	ACRs
1777	1443	ACRs
1776	1444	ACRs
1775	1447	ACRs
1774	1446	ACRs
1773	1444	ACRs
1772	1442	ACRs
1771	1444	ACRs
1770	1443	ACRs
1769	1443	ACRs
1768	1442	ACRs
1767	1442	ACRs
1766	1441	ACRs
1765	1443	ACRs
1764	1442	ACRs
1763	1438	ACRs
1762	1440	ACRs
1761	1442	ACRs
1760	1442	ACRs
1759	1440	ACRs
1758	1444	ACRs
1757	1443	ACRs
1756	1442	ACRs
1755	1443	ACRs
1754	1445	ACRs
1753	1445	ACRs
1752	1443	ACRs
1751	1445	ACRs
1750	1443	ACRs
1749	1443	ACRs
1748	1441	ACRs
1747	1441	ACRs
1746	1441	ACRs
1745	1442	ACRs
1744	1442	ACRs
1743	1444	ACRs
1742	1446	ACRs
1741	1445	ACRs
1740	1446	ACRs
1739	1445	ACRs
1738	1446	ACRs
1737	1446	ACRs
1736	1447	ACRs
1735	1446	ACRs
1734	1445	ACRs
1733	1444	ACRs
1732	1445	ACRs
1731	1447	ACRs
1730	1444	ACRs
1729	1445	ACRs
1728	1449	ACRs
1727	1449	ACRs
1726	1449	ACRs
1725	1448	ACRs
1724	1445	ACRs
1723	1448	ACRs
1722	1447	ACRs
1721	1445	ACRs
1720	1443	ACRs
1719	1442	ACRs
1718	1442	ACRs
1717	1442	ACRs
1716	1443	ACRs
1715	1438	ACRs
1714	1437	ACRs
1713	1439	ACRs
1712	1439	ACRs
1711	1443	ACRs
1710	1444	ACRs
1709	1447	ACRs
1708	1448	ACRs
1707	1449	ACRs
1706	1446	ACRs
1705	1449	ACRs
1704	1449	ACRs
1703	1448	ACRs
1702	1449	ACRs
1701	1449	ACRs
1700	1454	ACRs
1699	1453	ACRs
1698	1454	ACRs
1697	1457	ACRs
1696	1459	ACRs
1695	1458	ACRs
1694	1457	ACRs
1693	1458	ACRs
1692	1460	ACRs
1691	1463	ACRs
1690	1464	ACRs
1689	1463	ACRs
1688	1463	ACRs
1687	1462	ACRs
1686	1464	ACRs
1685	1465	ACRs
1684	1465	ACRs
1683	1462	ACRs
1682	1462	ACRs
1681	1464	ACRs
1680	1463	ACRs
1679	1463	ACRs
1678	1462	ACRs
1677	1465	ACRs
1676	1462	ACRs
1675	1460	ACRs
1674	1461	ACRs
1673	1461	ACRs
1672	1464	ACRs
1671	1464	ACRs
1670	1465	ACRs
1669	1466	ACRs
1668	1467	ACRs
1667	1469	ACRs
1666	1470	ACRs
1665	1471	ACRs
1664	1472	ACRs
1663	1472	ACRs
1662	1473	ACRs
1661	1471	ACRs
1660	1472	ACRs
1659	1472	ACRs
1658	1473	ACRs
1657	1473	ACRs
1656	1474	ACRs
1655	1474	ACRs
1654	1476	ACRs
1653	1478	ACRs
1652	1476	ACRs
1651	1476	ACRs
1650	1477	ACRs
1649	1477	ACRs
1648	1478	ACRs
1647	1480	ACRs
1646	1480	ACRs
1645	1481	ACRs
1644	1481	ACRs
1643	1482	ACRs
1642	1482	ACRs
1641	1480	ACRs
1640	1478	ACRs
1639	1479	ACRs
1638	1475	ACRs
1637	1474	ACRs
1636	1476	ACRs
1635	1476	ACRs
1634	1475	ACRs
1633	1477	ACRs
1632	1481	ACRs
1631	1483	ACRs
1630	1482	ACRs
1629	1483	ACRs
1628	1481	ACRs
1627	1485	ACRs
1626	1485	ACRs
1625	1488	ACRs
1624	1489	ACRs
1623	1491	ACRs
1622	1492	ACRs
1621	1492	ACRs
1620	1491	ACRs
1619	1495	ACRs
1618	1496	ACRs
1617	1497	ACRs
1616	1496	ACRs
1615	1498	ACRs
1614	1498	ACRs
1613	1501	ACRs
1612	1503	ACRs
1611	1505	ACRs
1610	1507	ACRs
1609	1506	ACRs
1608	1502	ACRs
1607	1501	ACRs
1606	1501	ACRs
1605	1501	ACRs
1604	1497	ACRs
1603	1497	ACRs
1602	1498	ACRs
1601	1499	ACRs
1600	1501	ACRs
1599	1500	ACRs
1598	1502	ACRs
1597	1500	ACRs
1596	1503	ACRs
1595	1505	ACRs
1594	1505	ACRs
1593	1507	ACRs
1592	1507	ACRs
1591	1507	ACRs
1590	1505	ACRs
1589	1506	ACRs
1588	1507	ACRs
1587	1507	ACRs
1586	1505	ACRs
1585	1505	ACRs
1584	1502	ACRs
1583	1505	ACRs
1582	1507	ACRs
1581	1508	ACRs
1580	1511	ACRs
1579	1508	ACRs
1578	1508	ACRs
1577	1510	ACRs
1576	1510	ACRs
1575	1512	ACRs
1574	1515	ACRs
1573	1518	ACRs
1572	1514	ACRs
1571	1515	ACRs
1570	1514	ACRs
1569	1517	ACRs
1568	1518	ACRs
1567	1516	ACRs
1566	1514	ACRs
1565	1513	ACRs
1564	1512	ACRs
1563	1510	ACRs
1562	1514	ACRs
1561	1513	ACRs
1560	1514	ACRs
1559	1514	ACRs
1558	1519	ACRs
1557	1522	ACRs
1556	1524	ACRs
1555	1523	ACRs
1554	1523	ACRs
1553	1523	ACRs
1552	1523	ACRs
1551	1523	ACRs
1550	1524	ACRs
1549	1524	ACRs
1548	1526	ACRs
1547	1529	ACRs
1546	1530	ACRs
1545	1530	ACRs
1544	1528	ACRs
1543	1532	ACRs
1542	1532	ACRs
1541	1532	ACRs
1540	1531	ACRs
1539	1531	ACRs
1538	1532	ACRs
1537	1532	ACRs
1536	1531	ACRs
1535	1532	ACRs
1534	1534	ACRs
1533	1535	ACRs
1532	1537	ACRs
1531	1540	ACRs
1530	1540	ACRs
1529	1539	ACRs
1528	1538	ACRs
1527	1541	ACRs
1526	1543	ACRs
1525	1545	ACRs
1524	1545	ACRs
1523	1544	ACRs
1522	1541	ACRs
1521	1540	ACRs
1520	1542	ACRs
1519	1541	ACRs
1518	1536	ACRs
1517	1536	ACRs
1516	1536	ACRs
1515	1540	ACRs
1514	1539	ACRs
1513	1540	ACRs
1512	1540	ACRs
1511	1542	ACRs
1510	1543	ACRs
1509	1543	ACRs
1508	1543	ACRs
1507	1542	ACRs
1506	1541	ACRs
1505	1543	ACRs
1504	1541	ACRs
1503	1542	ACRs
1502	1543	ACRs
1501	1544	ACRs
1500	1545	ACRs
1499	1549	ACRs
1498	1545	ACRs
1497	1546	ACRs
1496	1545	ACRs
1495	1546	ACRs
1494	1546	ACRs
1493	1546	ACRs
1492	1547	ACRs
1491	1548	ACRs
1490	1544	ACRs
1489	1547	ACRs
1488	1550	ACRs
1487	1550	ACRs
1486	1548	ACRs
1485	1549	ACRs
1484	1549	ACRs
1483	1549	ACRs
1482	1549	ACRs
1481	1546	ACRs
1480	1544	ACRs
1479	1545	ACRs
1478	1544	ACRs
1477	1545	ACRs
1476	1544	ACRs
1475	1545	ACRs
1474	1547	ACRs
1473	1550	ACRs
1472	1546	ACRs
1471	1549	ACRs
1470	1550	ACRs
1469	1549	ACRs
1468	1546	ACRs
1467	1543	ACRs
1466	1545	ACRs
1465	1546	ACRs
1464	1544	ACRs
1463	1545	ACRs
1462	1550	ACRs
1461	1551	ACRs
1460	1553	ACRs
1459	1552	ACRs
1458	1553	ACRs
1457	1554	ACRs
1456	1550	ACRs
1455	1550	ACRs
1454	1550	ACRs
1453	1550	ACRs
1452	1553	ACRs
1451	1554	ACRs
1450	1552	ACRs
1449	1552	ACRs
1448	1552	ACRs
1447	1552	ACRs
1446	1553	ACRs
1445	1557	ACRs
1444	1557	ACRs
1443	1561	ACRs
1442	1560	ACRs
1441	1559	ACRs
1440	1561	ACRs
1439	1562	ACRs
1438	1566	ACRs
1437	1562	ACRs
1436	1558	ACRs
1435	1557	ACRs
1434	1558	ACRs
1433	1557	ACRs
1432	1557	ACRs
1431	1556	ACRs
1430	1556	ACRs
1429	1559	ACRs
1428	1557	ACRs
1427	1558	ACRs
1426	1557	ACRs
1425	1556	ACRs
1424	1552	ACRs
1423	1550	ACRs
1422	1549	ACRs
1421	1549	ACRs
1420	1549	ACRs
1419	1546	ACRs
1418	1544	ACRs
1417	1546	ACRs
1416	1545	ACRs
1415	1547	ACRs
1414	1549	ACRs
1413	1550	ACRs
1412	1550	ACRs
1411	1550	ACRs
1410	1548	ACRs
1409	1545	ACRs
1408	1546	ACRs
1407	1541	ACRs
1406	1545	ACRs
1405	1544	ACRs
1404	1540	ACRs
1403	1539	ACRs
1402	1539	ACRs
1401	1540	ACRs
1400	1543	ACRs
1399	1541	ACRs
1398	1543	ACRs
1397	1542	ACRs
1396	1540	ACRs
1395	1542	ACRs
1394	1540	ACRs
1393	1541	ACRs
1392	1542	ACRs
1391	1542	ACRs
1390	1541	ACRs
1389	1542	ACRs
1388	1544	ACRs
1387	1541	ACRs
1386	1544	ACRs
1385	1546	ACRs
1384	1547	ACRs
1383	1551	ACRs
1382	1552	ACRs
1381	1550	ACRs
1380	1549	ACRs
1379	1546	ACRs
1378	1547	ACRs
1377	1549	ACRs
1376	1553	ACRs
1375	1554	ACRs
1374	1557	ACRs
1373	1558	ACRs
1372	1562	ACRs
1371	1562	ACRs
1370	1564	ACRs
1369	1567	ACRs
1368	1566	ACRs
1367	1568	ACRs
1366	1568	ACRs
1365	1567	ACRs
1364	1570	ACRs
1363	1567	ACRs
1362	1566	ACRs
1361	1566	ACRs
1360	1567	ACRs
1359	1570	ACRs
1358	1571	ACRs
1357	1572	ACRs
1356	1573	ACRs
1355	1571	ACRs
1354	1576	ACRs
1353	1576	ACRs
1352	1576	ACRs
1351	1576	ACRs
1350	1577	ACRs
1349	1577	ACRs
1348	1579	ACRs
1347	1579	ACRs
1346	1582	ACRs
1345	1583	ACRs
1344	1586	ACRs
1343	1587	ACRs
1342	1588	ACRs
1341	1585	ACRs
1340	1584	ACRs
1339	1587	ACRs
1338	1588	ACRs
1337	1586	ACRs
1336	1587	ACRs
1335	1591	ACRs
1334	1592	ACRs
1333	1591	ACRs
1332	1590	ACRs
1331	1592	ACRs
1330	1593	ACRs
1329	1593	ACRs
1328	1592	ACRs
1327	1592	ACRs
1326	1592	ACRs
1325	1593	ACRs
1324	1592	ACRs
1323	1593	ACRs
1322	1592	ACRs
1321	1589	ACRs
1320	1592	ACRs
1319	1591	ACRs
1318	1591	ACRs
1317	1592	ACRs
1316	1594	ACRs
1315	1595	ACRs
1314	1592	ACRs
1313	1592	ACRs
1312	1589	ACRs
1311	1587	ACRs
1310	1588	ACRs
1309	1588	ACRs
1308	1590	ACRs
1307	1592	ACRs
1306	1590	ACRs
1305	1590	ACRs
1304	1589	ACRs
1303	1586	ACRs
1302	1591	ACRs
1301	1592	ACRs
1300	1594	ACRs
1299	1594	ACRs
1298	1591	ACRs
1297	1589	ACRs
1296	1590	ACRs
1295	1593	ACRs
1294	1590	ACRs
1293	1590	ACRs
1292	1590	ACRs
1291	1589	ACRs
1290	1591	ACRs
1289	1590	ACRs
1288	1589	ACRs
1287	1589	ACRs
1286	1588	ACRs
1285	1592	ACRs
1284	1595	ACRs
1283	1598	ACRs
1282	1597	ACRs
1281	1596	ACRs
1280	1600	ACRs
1279	1601	ACRs
1278	1601	ACRs
1277	1602	ACRs
1276	1603	ACRs
1275	1602	ACRs
1274	1602	ACRs
1273	1603	ACRs
1272	1601	ACRs
1271	1601	ACRs
1270	1603	ACRs
1269	1604	ACRs
1268	1605	ACRs
1267	1603	ACRs
1266	1606	ACRs
1265	1608	ACRs
1264	1608	ACRs
1263	1609	ACRs
1262	1603	ACRs
1261	1603	ACRs
1260	1607	ACRs
1259	1608	ACRs
1258	1608	ACRs
1257	1610	ACRs
1256	1609	ACRs
1255	1611	ACRs
1254	1612	ACRs
1253	1615	ACRs
1252	1615	ACRs
1251	1616	ACRs
1250	1615	ACRs
1249	1613	ACRs
1248	1614	ACRs
1247	1613	ACRs
1246	1613	ACRs
1245	1615	ACRs
1244	1616	ACRs
1243	1616	ACRs
1242	1615	ACRs
1241	1617	ACRs
1240	1619	ACRs
1239	1619	ACRs
1238	1626	ACRs
1237	1629	ACRs
1236	1630	ACRs
1235	1632	ACRs
1234	1632	ACRs
1233	1635	ACRs
1232	1635	ACRs
1231	1635	ACRs
1230	1639	ACRs
1229	1639	ACRs
1228	1640	ACRs
1227	1642	ACRs
1226	1643	ACRs
1225	1644	ACRs
1224	1645	ACRs
1223	1644	ACRs
1222	1647	ACRs
1221	1649	ACRs
1220	1652	ACRs
1219	1652	ACRs
1218	1654	ACRs
1217	1654	ACRs
1216	1657	ACRs
1215	1658	ACRs
1214	1657	ACRs
1213	1656	ACRs
1212	1656	ACRs
1211	1659	ACRs
1210	1657	ACRs
1209	1656	ACRs
1208	1657	ACRs
1207	1662	ACRs
1206	1666	ACRs
1205	1666	ACRs
1204	1669	ACRs
1203	1671	ACRs
1202	1673	ACRs
1201	1671	ACRs
1200	1673	ACRs
1199	1675	ACRs
1198	1677	ACRs
1197	1677	ACRs
1196	1677	ACRs
1195	1677	ACRs
1194	1678	ACRs
1193	1681	ACRs
1192	1681	ACRs
1191	1681	ACRs
1190	1685	ACRs
1189	1688	ACRs
1188	1689	ACRs
1187	1690	ACRs
1186	1691	ACRs
1185	1691	ACRs
1184	1690	ACRs
1183	1693	ACRs
1182	1694	ACRs
1181	1695	ACRs
1180	1698	ACRs
1179	1699	ACRs
1178	1702	ACRs
1177	1703	ACRs
1176	1703	ACRs
1175	1705	ACRs
1174	1704	ACRs
1173	1705	ACRs
1172	1705	ACRs
1171	1706	ACRs
1170	1709	ACRs
1169	1712	ACRs
1168	1714	ACRs
1167	1715	ACRs
1166	1717	ACRs
1165	1720	ACRs
1164	1723	ACRs
1163	1725	ACRs
1162	1728	ACRs
1161	1730	ACRs
1160	1732	ACRs
1159	1729	ACRs
1158	1728	ACRs
1157	1726	ACRs
1156	1727	ACRs
1155	1732	ACRs
1154	1731	ACRs
1153	1732	ACRs
1152	1733	ACRs
1151	1735	ACRs
1150	1736	ACRs
1149	1739	ACRs
1148	1741	ACRs
1147	1740	ACRs
1146	1741	ACRs
1145	1742	ACRs
1144	1742	ACRs
1143	1740	ACRs
1142	1741	ACRs
1141	1739	ACRs
1140	1741	ACRs
1139	1744	ACRs
1138	1743	ACRs
1137	1747	ACRs
1136	1745	ACRs
1135	1746	ACRs
1134	1748	ACRs
1133	1749	ACRs
1132	1747	ACRs
1131	1752	ACRs
1130	1753	ACRs
1129	1752	ACRs
1128	1754	ACRs
1127	1753	ACRs
1126	1755	ACRs
1125	1755	ACRs
1124	1755	ACRs
1123	1756	ACRs
1122	1757	ACRs
1121	1758	ACRs
1120	1758	ACRs
1119	1764	ACRs
1118	1768	ACRs
1117	1766	ACRs
1116	1765	ACRs
1115	1761	ACRs
1114	1764	ACRs
1113	1767	ACRs
1112	1766	ACRs
1111	1766	ACRs
1110	1766	ACRs
1109	1766	ACRs
1108	1769	ACRs
1107	1769	ACRs
1106	1773	ACRs
1105	1774	ACRs
1104	1774	ACRs
1103	1774	ACRs
1102	1776	ACRs
1101	1776	ACRs
1100	1779	ACRs
1099	1777	ACRs
1098	1778	ACRs
1097	1780	ACRs
1096	1782	ACRs
1095	1784	ACRs
1094	1782	ACRs
1093	1782	ACRs
1092	1782	ACRs
1091	1781	ACRs
1090	1781	ACRs
1089	1782	ACRs
1088	1779	ACRs
1087	1781	ACRs
1086	1785	ACRs
1085	1788	ACRs
1084	1791	ACRs
1083	1790	ACRs
1082	1790	ACRs
1081	1793	ACRs
1080	1792	ACRs
1079	1792	ACRs
1078	1795	ACRs
1077	1796	ACRs
1076	1798	ACRs
1075	1795	ACRs
1074	1796	ACRs
1073	1796	ACRs
1072	1796	ACRs
1071	1797	ACRs
1070	1802	ACRs
1069	1802	ACRs
1068	1802	ACRs
1067	1801	ACRs
1066	1800	ACRs
1065	1798	ACRs
1064	1800	ACRs
1063	1799	ACRs
1062	1801	ACRs
1061	1801	ACRs
1060	1806	ACRs
1059	1807	ACRs
1058	1807	ACRs
1057	1812	ACRs
1056	1811	ACRs
1055	1814	ACRs
1054	1816	ACRs
1053	1817	ACRs
1052	1821	ACRs
1051	1826	ACRs
1050	1825	ACRs
1049	1830	ACRs
1048	1834	ACRs
1047	1837	ACRs
1046	1835	ACRs
1045	1833	ACRs
1044	1842	ACRs
1043	1844	ACRs
1042	1845	ACRs
1041	1847	ACRs
1040	1848	ACRs
1039	1847	ACRs
1038	1847	ACRs
1037	1849	ACRs
1036	1851	ACRs
1035	1853	ACRs
1034	1853	ACRs
1033	1858	ACRs
1032	1861	ACRs
1031	1862	ACRs
1030	1863	ACRs
1029	1865	ACRs
1028	1867	ACRs
1027	1869	ACRs
1026	1868	ACRs
1025	1870	ACRs
1024	1876	ACRs
1023	1875	ACRs
1022	1877	ACRs
1021	1878	ACRs
1020	1876	ACRs
1019	1877	ACRs
1018	1875	ACRs
1017	1875	ACRs
1016	1873	ACRs
1015	1876	ACRs
1014	1875	ACRs
1013	1874	ACRs
1012	1874	ACRs
1011	1874	ACRs
1010	1877	ACRs
1009	1879	ACRs
1008	1876	ACRs
1007	1879	ACRs
1006	1879	ACRs
1005	1879	ACRs
1004	1881	ACRs
1003	1885	ACRs
1002	1889	ACRs
1001	1887	ACRs
1000	1890	ACRs
999	1888	ACRs
998	1891	ACRs
997	1889	ACRs
996	1891	ACRs
995	1893	ACRs
994	1893	ACRs
993	1895	ACRs
992	1894	ACRs
991	1896	ACRs
990	1900	ACRs
989	1901	ACRs
988	1902	ACRs
987	1905	ACRs
986	1906	ACRs
985	1907	ACRs
984	1910	ACRs
983	1912	ACRs
982	1917	ACRs
981	1920	ACRs
980	1921	ACRs
979	1921	ACRs
978	1924	ACRs
977	1928	ACRs
976	1924	ACRs
975	1924	ACRs
974	1925	ACRs
973	1928	ACRs
972	1931	ACRs
971	1939	ACRs
970	1939	ACRs
969	1940	ACRs
968	1945	ACRs
967	1947	ACRs
966	1949	ACRs
965	1947	ACRs
964	1946	ACRs
963	1945	ACRs
962	1949	ACRs
961	1951	ACRs
960	1952	ACRs
959	1951	ACRs
958	1949	ACRs
957	1950	ACRs
956	1952	ACRs
955	1949	ACRs
954	1948	ACRs
953	1949	ACRs
952	1954	ACRs
951	1954	ACRs
950	1956	ACRs
949	1958	ACRs
948	1960	ACRs
947	1961	ACRs
946	1960	ACRs
945	1963	ACRs
944	1963	ACRs
943	1963	ACRs
942	1968	ACRs
941	1969	ACRs
940	1971	ACRs
939	1976	ACRs
938	1979	ACRs
937	1981	ACRs
936	1984	ACRs
935	1988	ACRs
934	1986	ACRs
933	1988	ACRs
932	1989	ACRs
931	1994	ACRs
930	1995	ACRs
929	1997	ACRs
928	1999	ACRs
927	2001	ACRs
926	2001	ACRs
925	2000	ACRs
924	2001	ACRs
923	2002	ACRs
922	2000	ACRs
921	1999	ACRs
920	2004	ACRs
919	2003	ACRs
918	2005	ACRs
917	2006	ACRs
916	2009	ACRs
915	2010	ACRs
914	2013	ACRs
913	2016	ACRs
912	2017	ACRs
911	2018	ACRs
910	2023	ACRs
909	2025	ACRs
908	2027	ACRs
907	2031	ACRs
906	2029	ACRs
905	2029	ACRs
904	2030	ACRs
903	2031	ACRs
902	2031	ACRs
901	2034	ACRs
900	2034	ACRs
899	2035	ACRs
898	2037	ACRs
897	2040	ACRs
896	2045	ACRs
895	2044	ACRs
894	2043	ACRs
893	2040	ACRs
892	2039	ACRs
891	2039	ACRs
890	2038	ACRs
889	2039	ACRs
888	2042	ACRs
887	2046	ACRs
886	2048	ACRs
885	2051	ACRs
884	2052	ACRs
883	2052	ACRs
882	2053	ACRs
881	2051	ACRs
880	2053	ACRs
879	2053	ACRs
878	2058	ACRs
877	2057	ACRs
876	2062	ACRs
875	2063	ACRs
874	2071	ACRs
873	2075	ACRs
872	2077	ACRs
871	2079	ACRs
870	2082	ACRs
869	2086	ACRs
868	2089	ACRs
867	2094	ACRs
866	2096	ACRs
865	2098	ACRs
864	2098	ACRs
863	2100	ACRs
862	2102	ACRs
861	2102	ACRs
860	2105	ACRs
859	2105	ACRs
858	2104	ACRs
857	2105	ACRs
856	2108	ACRs
855	2110	ACRs
854	2112	ACRs
853	2113	ACRs
852	2115	ACRs
851	2117	ACRs
850	2118	ACRs
849	2120	ACRs
848	2124	ACRs
847	2130	ACRs
846	2133	ACRs
845	2132	ACRs
844	2135	ACRs
843	2134	ACRs
842	2137	ACRs
841	2140	ACRs
840	2139	ACRs
839	2138	ACRs
838	2139	ACRs
837	2140	ACRs
836	2144	ACRs
835	2144	ACRs
834	2142	ACRs
833	2142	ACRs
832	2143	ACRs
831	2144	ACRs
830	2144	ACRs
829	2147	ACRs
828	2150	ACRs
827	2150	ACRs
826	2148	ACRs
825	2150	ACRs
824	2154	ACRs
823	2156	ACRs
822	2160	ACRs
821	2166	ACRs
820	2166	ACRs
819	2167	ACRs
818	2165	ACRs
817	2167	ACRs
816	2168	ACRs
815	2173	ACRs
814	2177	ACRs
813	2177	ACRs
812	2177	ACRs
811	2181	ACRs
810	2183	ACRs
809	2188	ACRs
808	2190	ACRs
807	2192	ACRs
806	2194	ACRs
805	2194	ACRs
804	2198	ACRs
803	2200	ACRs
802	2201	ACRs
801	2202	ACRs
800	2206	ACRs
799	2207	ACRs
798	2209	ACRs
797	2212	ACRs
796	2218	ACRs
795	2219	ACRs
794	2224	ACRs
793	2223	ACRs
792	2226	ACRs
791	2226	ACRs
790	2228	ACRs
789	2230	ACRs
788	2233	ACRs
787	2233	ACRs
786	2237	ACRs
785	2236	ACRs
784	2239	ACRs
783	2245	ACRs
782	2247	ACRs
781	2252	ACRs
780	2253	ACRs
779	2255	ACRs
778	2253	ACRs
777	2253	ACRs
776	2256	ACRs
775	2255	ACRs
774	2259	ACRs
773	2262	ACRs
772	2267	ACRs
771	2268	ACRs
770	2276	ACRs
769	2278	ACRs
768	2280	ACRs
767	2284	ACRs
766	2286	ACRs
765	2286	ACRs
764	2289	ACRs
763	2290	ACRs
762	2296	ACRs
761	2302	ACRs
760	2300	ACRs
759	2304	ACRs
758	2307	ACRs
757	2308	ACRs
756	2308	ACRs
755	2312	ACRs
754	2317	ACRs
753	2319	ACRs
752	2322	ACRs
751	2324	ACRs
750	2329	ACRs
749	2328	ACRs
748	2329	ACRs
747	2331	ACRs
746	2331	ACRs
745	2337	ACRs
744	2342	ACRs
743	2345	ACRs
742	2344	ACRs
741	2345	ACRs
740	2347	ACRs
739	2354	ACRs
738	2351	ACRs
737	2352	ACRs
736	2349	ACRs
735	2352	ACRs
734	2361	ACRs
733	2366	ACRs
732	2367	ACRs
731	2373	ACRs
730	2376	ACRs
729	2376	ACRs
728	2380	ACRs
727	2386	ACRs
726	2391	ACRs
725	2393	ACRs
724	2398	ACRs
723	2399	ACRs
722	2401	ACRs
721	2405	ACRs
720	2412	ACRs
719	2418	ACRs
718	2424	ACRs
717	2426	ACRs
716	2430	ACRs
715	2435	ACRs
714	2438	ACRs
713	2436	ACRs
712	2441	ACRs
711	2447	ACRs
710	2453	ACRs
709	2453	ACRs
708	2459	ACRs
707	2464	ACRs
706	2466	ACRs
705	2463	ACRs
704	2464	ACRs
703	2463	ACRs
702	2466	ACRs
701	2474	ACRs
700	2475	ACRs
699	2482	ACRs
698	2484	ACRs
697	2489	ACRs
696	2488	ACRs
695	2492	ACRs
694	2494	ACRs
693	2498	ACRs
692	2505	ACRs
691	2507	ACRs
690	2514	ACRs
689	2517	ACRs
688	2521	ACRs
687	2527	ACRs
686	2530	ACRs
685	2533	ACRs
684	2541	ACRs
683	2545	ACRs
682	2548	ACRs
681	2553	ACRs
680	2555	ACRs
679	2561	ACRs
678	2563	ACRs
677	2564	ACRs
676	2567	ACRs
675	2578	ACRs
674	2579	ACRs
673	2580	ACRs
672	2585	ACRs
671	2587	ACRs
670	2592	ACRs
669	2596	ACRs
668	2601	ACRs
667	2609	ACRs
666	2610	ACRs
665	2615	ACRs
664	2618	ACRs
663	2618	ACRs
662	2623	ACRs
661	2622	ACRs
660	2625	ACRs
659	2627	ACRs
658	2629	ACRs
657	2635	ACRs
656	2637	ACRs
655	2641	ACRs
654	2643	ACRs
653	2648	ACRs
652	2650	ACRs
651	2654	ACRs
650	2658	ACRs
649	2662	ACRs
648	2666	ACRs
647	2669	ACRs
646	2673	ACRs
645	2675	ACRs
644	2682	ACRs
643	2688	ACRs
642	2688	ACRs
641	2693	ACRs
640	2698	ACRs
639	2701	ACRs
638	2702	ACRs
637	2701	ACRs
636	2705	ACRs
635	2707	ACRs
634	2708	ACRs
633	2709	ACRs
632	2707	ACRs
631	2711	ACRs
630	2712	ACRs
629	2715	ACRs
628	2718	ACRs
627	2723	ACRs
626	2730	ACRs
625	2735	ACRs
624	2739	ACRs
623	2742	ACRs
622	2742	ACRs
621	2744	ACRs
620	2743	ACRs
619	2749	ACRs
618	2753	ACRs
617	2758	ACRs
616	2758	ACRs
615	2757	ACRs
614	2762	ACRs
613	2767	ACRs
612	2769	ACRs
611	2777	ACRs
610	2780	ACRs
609	2782	ACRs
608	2789	ACRs
607	2791	ACRs
606	2795	ACRs
605	2795	ACRs
604	2800	ACRs
603	2802	ACRs
602	2809	ACRs
601	2816	ACRs
600	2818	ACRs
599	2821	ACRs
598	2825	ACRs
597	2829	ACRs
596	2830	ACRs
595	2835	ACRs
594	2843	ACRs
593	2848	ACRs
592	2849	ACRs
591	2860	ACRs
590	2864	ACRs
589	2868	ACRs
588	2871	ACRs
587	2872	ACRs
586	2875	ACRs
585	2878	ACRs
584	2882	ACRs
583	2883	ACRs
582	2891	ACRs
581	2896	ACRs
580	2905	ACRs
579	2908	ACRs
578	2914	ACRs
577	2921	ACRs
576	2926	ACRs
575	2930	ACRs
574	2932	ACRs
573	2932	ACRs
572	2940	ACRs
571	2946	ACRs
570	2949	ACRs
569	2952	ACRs
568	2956	ACRs
567	2957	ACRs
566	2966	ACRs
565	2975	ACRs
564	2980	ACRs
563	2985	ACRs
562	2987	ACRs
561	2991	ACRs
560	3000	ACRs
559	3007	ACRs
558	3017	ACRs
557	3020	ACRs
556	3022	ACRs
555	3027	ACRs
554	3035	ACRs
553	3042	ACRs
552	3043	ACRs
551	3052	ACRs
550	3053	ACRs
549	3057	ACRs
548	3062	ACRs
547	3063	ACRs
546	3069	ACRs
545	3075	ACRs
544	3078	ACRs
543	3082	ACRs
542	3085	ACRs
541	3094	ACRs
540	3101	ACRs
539	3102	ACRs
538	3103	ACRs
537	3114	ACRs
536	3117	ACRs
535	3124	ACRs
534	3127	ACRs
533	3133	ACRs
532	3136	ACRs
531	3137	ACRs
530	3146	ACRs
529	3158	ACRs
528	3167	ACRs
527	3175	ACRs
526	3180	ACRs
525	3187	ACRs
524	3194	ACRs
523	3200	ACRs
522	3207	ACRs
521	3214	ACRs
520	3220	ACRs
519	3222	ACRs
518	3227	ACRs
517	3234	ACRs
516	3239	ACRs
515	3243	ACRs
514	3246	ACRs
513	3249	ACRs
512	3258	ACRs
511	3264	ACRs
510	3273	ACRs
509	3279	ACRs
508	3284	ACRs
507	3283	ACRs
506	3285	ACRs
505	3293	ACRs
504	3299	ACRs
503	3305	ACRs
502	3307	ACRs
501	3312	ACRs
500	3318	ACRs
499	3326	ACRs
498	3329	ACRs
497	3337	ACRs
496	3342	ACRs
495	3349	ACRs
494	3356	ACRs
493	3363	ACRs
492	3371	ACRs
491	3376	ACRs
490	3379	ACRs
489	3384	ACRs
488	3390	ACRs
487	3399	ACRs
486	3403	ACRs
485	3414	ACRs
484	3417	ACRs
483	3424	ACRs
482	3431	ACRs
481	3435	ACRs
480	3442	ACRs
479	3447	ACRs
478	3458	ACRs
477	3466	ACRs
476	3474	ACRs
475	3476	ACRs
474	3481	ACRs
473	3482	ACRs
472	3491	ACRs
471	3493	ACRs
470	3496	ACRs
469	3503	ACRs
468	3512	ACRs
467	3515	ACRs
466	3520	ACRs
465	3528	ACRs
464	3532	ACRs
463	3536	ACRs
462	3544	ACRs
461	3550	ACRs
460	3561	ACRs
459	3572	ACRs
458	3579	ACRs
457	3581	ACRs
456	3592	ACRs
455	3600	ACRs
454	3605	ACRs
453	3610	ACRs
452	3615	ACRs
451	3620	ACRs
450	3632	ACRs
449	3639	ACRs
448	3645	ACRs
447	3651	ACRs
446	3659	ACRs
445	3665	ACRs
444	3670	ACRs
443	3671	ACRs
442	3677	ACRs
441	3684	ACRs
440	3689	ACRs
439	3696	ACRs
438	3704	ACRs
437	3708	ACRs
436	3711	ACRs
435	3719	ACRs
434	3727	ACRs
433	3738	ACRs
432	3747	ACRs
431	3756	ACRs
430	3764	ACRs
429	3774	ACRs
428	3785	ACRs
427	3794	ACRs
426	3809	ACRs
425	3817	ACRs
424	3823	ACRs
423	3827	ACRs
422	3829	ACRs
421	3842	ACRs
420	3853	ACRs
419	3859	ACRs
418	3867	ACRs
417	3877	ACRs
416	3884	ACRs
415	3896	ACRs
414	3907	ACRs
413	3919	ACRs
412	3923	ACRs
411	3927	ACRs
410	3934	ACRs
409	3942	ACRs
408	3951	ACRs
407	3965	ACRs
406	3973	ACRs
405	3980	ACRs
404	3989	ACRs
403	3996	ACRs
402	4007	ACRs
401	4012	ACRs
400	4020	ACRs
399	4031	ACRs
398	4041	ACRs
397	4054	ACRs
396	4062	ACRs
395	4072	ACRs
394	4088	ACRs
393	4098	ACRs
392	4107	ACRs
391	4118	ACRs
390	4126	ACRs
389	4140	ACRs
388	4158	ACRs
387	4171	ACRs
386	4177	ACRs
385	4184	ACRs
384	4191	ACRs
383	4201	ACRs
382	4215	ACRs
381	4226	ACRs
380	4229	ACRs
379	4236	ACRs
378	4252	ACRs
377	4264	ACRs
376	4274	ACRs
375	4280	ACRs
374	4289	ACRs
373	4299	ACRs
372	4310	ACRs
371	4313	ACRs
370	4325	ACRs
369	4339	ACRs
368	4347	ACRs
367	4354	ACRs
366	4360	ACRs
365	4369	ACRs
364	4380	ACRs
363	4388	ACRs
362	4395	ACRs
361	4408	ACRs
360	4418	ACRs
359	4427	ACRs
358	4432	ACRs
357	4449	ACRs
356	4453	ACRs
355	4461	ACRs
354	4474	ACRs
353	4483	ACRs
352	4490	ACRs
351	4502	ACRs
350	4512	ACRs
349	4526	ACRs
348	4533	ACRs
347	4540	ACRs
346	4547	ACRs
345	4556	ACRs
344	4565	ACRs
343	4577	ACRs
342	4586	ACRs
341	4597	ACRs
340	4605	ACRs
339	4614	ACRs
338	4621	ACRs
337	4629	ACRs
336	4636	ACRs
335	4645	ACRs
334	4656	ACRs
333	4666	ACRs
332	4678	ACRs
331	4689	ACRs
330	4698	ACRs
329	4704	ACRs
328	4712	ACRs
327	4726	ACRs
326	4733	ACRs
325	4740	ACRs
324	4745	ACRs
323	4754	ACRs
322	4759	ACRs
321	4765	ACRs
320	4770	ACRs
319	4782	ACRs
318	4790	ACRs
317	4796	ACRs
316	4801	ACRs
315	4808	ACRs
314	4814	ACRs
313	4819	ACRs
312	4833	ACRs
311	4838	ACRs
310	4847	ACRs
309	4853	ACRs
308	4862	ACRs
307	4866	ACRs
306	4874	ACRs
305	4882	ACRs
304	4888	ACRs
303	4899	ACRs
302	4909	ACRs
301	4913	ACRs
300	4924	ACRs
299	4930	ACRs
298	4940	ACRs
297	4946	ACRs
296	4952	ACRs
295	4961	ACRs
294	4964	ACRs
293	4978	ACRs
292	4992	ACRs
291	5003	ACRs
290	5014	ACRs
289	5021	ACRs
288	5029	ACRs
287	5044	ACRs
286	5056	ACRs
285	5060	ACRs
284	5073	ACRs
283	5083	ACRs
282	5089	ACRs
281	5100	ACRs
280	5103	ACRs
279	5116	ACRs
278	5124	ACRs
277	5129	ACRs
276	5137	ACRs
275	5146	ACRs
274	5153	ACRs
273	5162	ACRs
272	5171	ACRs
271	5182	ACRs
270	5186	ACRs
269	5198	ACRs
268	5206	ACRs
267	5214	ACRs
266	5226	ACRs
265	5237	ACRs
264	5245	ACRs
263	5252	ACRs
262	5258	ACRs
261	5274	ACRs
260	5284	ACRs
259	5303	ACRs
258	5312	ACRs
257	5321	ACRs
256	5339	ACRs
255	5346	ACRs
254	5352	ACRs
253	5362	ACRs
252	5376	ACRs
251	5386	ACRs
250	5397	ACRs
249	5408	ACRs
248	5423	ACRs
247	5437	ACRs
246	5446	ACRs
245	5459	ACRs
244	5467	ACRs
243	5478	ACRs
242	5485	ACRs
241	5494	ACRs
240	5504	ACRs
239	5512	ACRs
238	5527	ACRs
237	5542	ACRs
236	5552	ACRs
235	5555	ACRs
234	5559	ACRs
233	5570	ACRs
232	5581	ACRs
231	5589	ACRs
230	5604	ACRs
229	5611	ACRs
228	5627	ACRs
227	5639	ACRs
226	5652	ACRs
225	5663	ACRs
224	5667	ACRs
223	5677	ACRs
222	5685	ACRs
221	5688	ACRs
220	5700	ACRs
219	5703	ACRs
218	5710	ACRs
217	5722	ACRs
216	5728	ACRs
215	5740	ACRs
214	5756	ACRs
213	5764	ACRs
212	5769	ACRs
211	5779	ACRs
210	5796	ACRs
209	5803	ACRs
208	5806	ACRs
207	5820	ACRs
206	5830	ACRs
205	5837	ACRs
204	5846	ACRs
203	5854	ACRs
202	5861	ACRs
201	5869	ACRs
200	5874	ACRs
199	5882	ACRs
198	5887	ACRs
197	5896	ACRs
196	5899	ACRs
195	5901	ACRs
194	5907	ACRs
193	5910	ACRs
192	5919	ACRs
191	5928	ACRs
190	5931	ACRs
189	5939	ACRs
188	5949	ACRs
187	5952	ACRs
186	5955	ACRs
185	5963	ACRs
184	5974	ACRs
183	5979	ACRs
182	5985	ACRs
181	5984	ACRs
180	5992	ACRs
179	5996	ACRs
178	5999	ACRs
177	6003	ACRs
176	6005	ACRs
175	6009	ACRs
174	6014	ACRs
173	6027	ACRs
172	6032	ACRs
171	6039	ACRs
170	6041	ACRs
169	6046	ACRs
168	6047	ACRs
167	6052	ACRs
166	6060	ACRs
165	6059	ACRs
164	6066	ACRs
163	6071	ACRs
162	6078	ACRs
161	6084	ACRs
160	6086	ACRs
159	6094	ACRs
158	6094	ACRs
157	6098	ACRs
156	6104	ACRs
155	6105	ACRs
154	6109	ACRs
153	6115	ACRs
152	6122	ACRs
151	6128	ACRs
150	6131	ACRs
149	6137	ACRs
148	6142	ACRs
147	6148	ACRs
146	6154	ACRs
145	6153	ACRs
144	6157	ACRs
143	6159	ACRs
142	6159	ACRs
141	6161	ACRs
140	6164	ACRs
139	6169	ACRs
138	6174	ACRs
137	6179	ACRs
136	6189	ACRs
135	6194	ACRs
134	6201	ACRs
133	6209	ACRs
132	6216	ACRs
131	6220	ACRs
130	6227	ACRs
129	6230	ACRs
128	6238	ACRs
127	6241	ACRs
126	6248	ACRs
125	6255	ACRs
124	6261	ACRs
123	6262	ACRs
122	6264	ACRs
121	6260	ACRs
120	6265	ACRs
119	6268	ACRs
118	6270	ACRs
117	6273	ACRs
116	6279	ACRs
115	6280	ACRs
114	6284	ACRs
113	6289	ACRs
112	6289	ACRs
111	6291	ACRs
110	6302	ACRs
109	6308	ACRs
108	6317	ACRs
107	6321	ACRs
106	6328	ACRs
105	6330	ACRs
104	6330	ACRs
103	6331	ACRs
102	6335	ACRs
101	6337	ACRs
100	6334	ACRs
99	6342	ACRs
98	6344	ACRs
97	6344	ACRs
96	6344	ACRs
95	6348	ACRs
94	6348	ACRs
93	6353	ACRs
92	6357	ACRs
91	6358	ACRs
90	6362	ACRs
89	6363	ACRs
88	6363	ACRs
87	6365	ACRs
86	6365	ACRs
85	6363	ACRs
84	6366	ACRs
83	6368	ACRs
82	6371	ACRs
81	6378	ACRs
80	6379	ACRs
79	6382	ACRs
78	6385	ACRs
77	6388	ACRs
76	6389	ACRs
75	6389	ACRs
74	6390	ACRs
73	6386	ACRs
72	6394	ACRs
71	6394	ACRs
70	6397	ACRs
69	6397	ACRs
68	6398	ACRs
67	6396	ACRs
66	6399	ACRs
65	6396	ACRs
64	6397	ACRs
63	6400	ACRs
62	6402	ACRs
61	6399	ACRs
60	6406	ACRs
59	6406	ACRs
58	6413	ACRs
57	6416	ACRs
56	6416	ACRs
55	6417	ACRs
54	6419	ACRs
53	6422	ACRs
52	6425	ACRs
51	6424	ACRs
50	6428	ACRs
49	6422	ACRs
48	6423	ACRs
47	6422	ACRs
46	6426	ACRs
45	6428	ACRs
44	6434	ACRs
43	6431	ACRs
42	6432	ACRs
41	6426	ACRs
40	6423	ACRs
39	6425	ACRs
38	6429	ACRs
37	6426	ACRs
36	6425	ACRs
35	6426	ACRs
34	6431	ACRs
33	6432	ACRs
32	6430	ACRs
31	6431	ACRs
30	6431	ACRs
29	6429	ACRs
28	6426	ACRs
27	6429	ACRs
26	6426	ACRs
25	6426	ACRs
24	6427	ACRs
23	6426	ACRs
22	6426	ACRs
21	6428	ACRs
20	6429	ACRs
19	6424	ACRs
18	6427	ACRs
17	6430	ACRs
16	6426	ACRs
15	6422	ACRs
14	6418	ACRs
13	6417	ACRs
12	6417	ACRs
11	6411	ACRs
10	6408	ACRs
9	6408	ACRs
8	6408	ACRs
7	6404	ACRs
6	6402	ACRs
5	6401	ACRs
4	6402	ACRs
3	6403	ACRs
2	6407	ACRs
[truncated: 6,001 more rows]
