# Supplementary material for: Domestication shaped the chromatin landscape of grain amaranth
Source: Nat Commun. 2025 Nov 21;16:10407. doi: 10.1038/s41467-025-66445-w (PMC12644504; doi:10.1038/s41467-025-66445-w)
Supplement: Supplementary file 4 — Source Data [file 41467_2025_66445_MOESM4_ESM.zip › Figure2B.xls]

## Sheet: Figure2B
genes	tissue	tpm	state	tissue_state
AHq000002	Leaf	0.672225	Open	Leaf_Open
AHq000003	Leaf	0.581726	Open	Leaf_Open
AHq000004	Leaf	0.771725	Open	Leaf_Open
AHq000007	Leaf	1.01308	Open	Leaf_Open
AHq000009	Leaf	0.580347	Open	Leaf_Open
AHq000011	Leaf	-0.752619	Open	Leaf_Open
AHq000012	Leaf	1.68508	Open	Leaf_Open
AHq000013	Leaf	1.1763	Open	Leaf_Open
AHq000016	Leaf	0.738698	Open	Leaf_Open
AHq000017	Leaf	0.950481	Open	Leaf_Open
AHq000020	Leaf	1.43139	Open	Leaf_Open
AHq000021	Leaf	0.435754	Open	Leaf_Open
AHq000022	Leaf	0.278007	Open	Leaf_Open
AHq000024	Leaf	1.2973	Open	Leaf_Open
AHq000025	Leaf	0.766965	Open	Leaf_Open
AHq000026	Leaf	1.97625	Open	Leaf_Open
AHq000028	Leaf	1.01333	Open	Leaf_Open
AHq000030	Leaf	0.286591	Open	Leaf_Open
AHq000031	Leaf	3.28516	Open	Leaf_Open
AHq000033	Leaf	0.560258	Open	Leaf_Open
AHq000037	Leaf	0.733263	Open	Leaf_Open
AHq000038	Leaf	1.45072	Open	Leaf_Open
AHq000040	Leaf	0.174287	Open	Leaf_Open
AHq000043	Leaf	1.36017	Open	Leaf_Open
AHq000044	Leaf	1.14464	Open	Leaf_Open
AHq000047	Leaf	1.23348	Open	Leaf_Open
AHq000048	Leaf	0.885791	Open	Leaf_Open
AHq000054	Leaf	1.36009	Open	Leaf_Open
AHq000055	Leaf	0.67578	Open	Leaf_Open
AHq000056	Leaf	0.402801	Open	Leaf_Open
AHq000058	Leaf	1.73129	Open	Leaf_Open
AHq000059	Leaf	0.0640652	Open	Leaf_Open
AHq000063	Leaf	0.286674	Open	Leaf_Open
AHq000064	Leaf	1.01865	Open	Leaf_Open
AHq000069	Leaf	0.808726	Open	Leaf_Open
AHq000071	Leaf	1.5172	Open	Leaf_Open
AHq000075	Leaf	0.932646	Open	Leaf_Open
AHq000076	Leaf	0.5931	Open	Leaf_Open
AHq000077	Leaf	-0.707334	Open	Leaf_Open
AHq000081	Leaf	1.15719	Open	Leaf_Open
AHq000082	Leaf	1.0123	Open	Leaf_Open
AHq000088	Leaf	1.0151	Open	Leaf_Open
AHq000089	Leaf	1.23832	Open	Leaf_Open
AHq000092	Leaf	1.1183	Open	Leaf_Open
AHq000093	Leaf	1.50642	Open	Leaf_Open
AHq000101	Leaf	1.9075	Open	Leaf_Open
AHq000103	Leaf	1.20674	Open	Leaf_Open
AHq000105	Leaf	0.759103	Open	Leaf_Open
AHq000106	Leaf	0.106922	Open	Leaf_Open
AHq000108	Leaf	0.984029	Open	Leaf_Open
AHq000109	Leaf	1.17234	Open	Leaf_Open
AHq000110	Leaf	0.284942	Open	Leaf_Open
AHq000111	Leaf	0.58483	Open	Leaf_Open
AHq000113	Leaf	1.19729	Open	Leaf_Open
AHq000115	Leaf	0.193455	Open	Leaf_Open
AHq000116	Leaf	0.483374	Open	Leaf_Open
AHq000118	Leaf	0.823365	Open	Leaf_Open
AHq000119	Leaf	1.44507	Open	Leaf_Open
AHq000120	Leaf	1.04565	Open	Leaf_Open
AHq000123	Leaf	1.7738	Open	Leaf_Open
AHq000125	Leaf	0.87178	Open	Leaf_Open
AHq000126	Leaf	0.11269	Open	Leaf_Open
AHq000127	Leaf	1.17441	Open	Leaf_Open
AHq000128	Leaf	0.413452	Open	Leaf_Open
AHq000130	Leaf	0.900803	Open	Leaf_Open
AHq000132	Leaf	0.903247	Open	Leaf_Open
AHq000135	Leaf	0.430429	Open	Leaf_Open
AHq000137	Leaf	0.503224	Open	Leaf_Open
AHq000142	Leaf	1.48372	Open	Leaf_Open
AHq000143	Leaf	1.35935	Open	Leaf_Open
AHq000147	Leaf	0.528554	Open	Leaf_Open
AHq000148	Leaf	0.902294	Open	Leaf_Open
AHq000150	Leaf	0.656063	Open	Leaf_Open
AHq000151	Leaf	1.04954	Open	Leaf_Open
AHq000155	Leaf	0.820643	Open	Leaf_Open
AHq000156	Leaf	0.238323	Open	Leaf_Open
AHq000159	Leaf	1.10097	Open	Leaf_Open
AHq000160	Leaf	0.370928	Open	Leaf_Open
AHq000167	Leaf	1.12536	Open	Leaf_Open
AHq000172	Leaf	2.18854	Open	Leaf_Open
AHq000174	Leaf	0.537062	Open	Leaf_Open
AHq000175	Leaf	1.15833	Open	Leaf_Open
AHq000179	Leaf	0.572817	Open	Leaf_Open
AHq000180	Leaf	1.14636	Open	Leaf_Open
AHq000183	Leaf	2.25243	Open	Leaf_Open
AHq000187	Leaf	1.01527	Open	Leaf_Open
AHq000190	Leaf	0.80552	Open	Leaf_Open
AHq000192	Leaf	1.48693	Open	Leaf_Open
AHq000195	Leaf	1.0336	Open	Leaf_Open
AHq000201	Leaf	0.48307	Open	Leaf_Open
AHq000206	Leaf	0.870405	Open	Leaf_Open
AHq000207	Leaf	2.99895	Open	Leaf_Open
AHq000212	Leaf	0.917199	Open	Leaf_Open
AHq000216	Leaf	1.07952	Open	Leaf_Open
AHq000218	Leaf	2.12036	Open	Leaf_Open
AHq000221	Leaf	1.37695	Open	Leaf_Open
AHq000223	Leaf	0.146612	Open	Leaf_Open
AHq000224	Leaf	1.12184	Open	Leaf_Open
AHq000226	Leaf	0.807553	Open	Leaf_Open
AHq000233	Leaf	0.452615	Open	Leaf_Open
AHq000234	Leaf	1.21915	Open	Leaf_Open
AHq000235	Leaf	1.99059	Open	Leaf_Open
AHq000236	Leaf	0.649337	Open	Leaf_Open
AHq000243	Leaf	1.27287	Open	Leaf_Open
AHq000244	Leaf	1.80313	Open	Leaf_Open
AHq000246	Leaf	0.774144	Open	Leaf_Open
AHq000247	Leaf	0.833482	Open	Leaf_Open
AHq000249	Leaf	1.16119	Open	Leaf_Open
AHq000253	Leaf	0.430419	Open	Leaf_Open
AHq000257	Leaf	-0.144309	Open	Leaf_Open
AHq000266	Leaf	1.66334	Open	Leaf_Open
AHq000267	Leaf	0.103434	Open	Leaf_Open
AHq000274	Leaf	1.03707	Open	Leaf_Open
AHq000275	Leaf	0.743427	Open	Leaf_Open
AHq000278	Leaf	0.84994	Open	Leaf_Open
AHq000279	Leaf	1.74502	Open	Leaf_Open
AHq000280	Leaf	1.11329	Open	Leaf_Open
AHq000281	Leaf	2.27251	Open	Leaf_Open
AHq000285	Leaf	0.757505	Open	Leaf_Open
AHq000286	Leaf	0.602524	Open	Leaf_Open
AHq000295	Leaf	1.72192	Open	Leaf_Open
AHq000296	Leaf	0.82312	Open	Leaf_Open
AHq000300	Leaf	1.44406	Open	Leaf_Open
AHq000305	Leaf	0.412619	Open	Leaf_Open
AHq000307	Leaf	0.219782	Open	Leaf_Open
AHq000308	Leaf	1.89174	Open	Leaf_Open
AHq000313	Leaf	0.792044	Open	Leaf_Open
AHq000315	Leaf	1.75256	Open	Leaf_Open
AHq000323	Leaf	0.369868	Open	Leaf_Open
AHq000325	Leaf	1.02837	Open	Leaf_Open
AHq000327	Leaf	2.63272	Open	Leaf_Open
AHq000329	Leaf	0.697048	Open	Leaf_Open
AHq000331	Leaf	0.909328	Open	Leaf_Open
AHq000332	Leaf	1.14604	Open	Leaf_Open
AHq000334	Leaf	1.20325	Open	Leaf_Open
AHq000337	Leaf	1.27024	Open	Leaf_Open
AHq000338	Leaf	0.830261	Open	Leaf_Open
AHq000339	Leaf	1.20218	Open	Leaf_Open
AHq000340	Leaf	0.370596	Open	Leaf_Open
AHq000343	Leaf	-0.204881	Open	Leaf_Open
AHq000345	Leaf	0.93159	Open	Leaf_Open
AHq000352	Leaf	0.668037	Open	Leaf_Open
AHq000355	Leaf	1.77177	Open	Leaf_Open
AHq000356	Leaf	1.0513	Open	Leaf_Open
AHq000358	Leaf	1.20576	Open	Leaf_Open
AHq000361	Leaf	0.785751	Open	Leaf_Open
AHq000362	Leaf	0.594457	Open	Leaf_Open
AHq000363	Leaf	0.905728	Open	Leaf_Open
AHq000366	Leaf	1.75886	Open	Leaf_Open
AHq000368	Leaf	1.03321	Open	Leaf_Open
AHq000370	Leaf	0.0446031	Open	Leaf_Open
AHq000371	Leaf	1.34322	Open	Leaf_Open
AHq000373	Leaf	0.96053	Open	Leaf_Open
AHq000374	Leaf	-0.109899	Open	Leaf_Open
AHq000375	Leaf	-0.581195	Open	Leaf_Open
AHq000377	Leaf	0.96415	Open	Leaf_Open
AHq000378	Leaf	0.835765	Open	Leaf_Open
AHq000379	Leaf	1.12266	Open	Leaf_Open
AHq000381	Leaf	0.483786	Open	Leaf_Open
AHq000382	Leaf	-0.237605	Open	Leaf_Open
AHq000384	Leaf	0.636533	Open	Leaf_Open
AHq000385	Leaf	0.329004	Open	Leaf_Open
AHq000388	Leaf	-3	Open	Leaf_Open
AHq000389	Leaf	0.876928	Open	Leaf_Open
AHq000396	Leaf	0.860773	Open	Leaf_Open
AHq000398	Leaf	1.45733	Open	Leaf_Open
AHq000403	Leaf	3.05714	Open	Leaf_Open
AHq000404	Leaf	0.335933	Open	Leaf_Open
AHq000405	Leaf	1.21187	Open	Leaf_Open
AHq000406	Leaf	0.460402	Open	Leaf_Open
AHq000407	Leaf	0.471881	Open	Leaf_Open
AHq000408	Leaf	0.456046	Open	Leaf_Open
AHq000409	Leaf	0.975583	Open	Leaf_Open
AHq000414	Leaf	-0.195014	Open	Leaf_Open
AHq000415	Leaf	0.707413	Open	Leaf_Open
AHq000416	Leaf	0.0470298	Open	Leaf_Open
AHq000417	Leaf	-0.108426	Open	Leaf_Open
AHq000419	Leaf	-0.163561	Open	Leaf_Open
AHq000420	Leaf	1.89147	Open	Leaf_Open
AHq000422	Leaf	-0.329725	Open	Leaf_Open
AHq000426	Leaf	0.567309	Open	Leaf_Open
AHq000427	Leaf	-0.0199294	Open	Leaf_Open
AHq000435	Leaf	0.813068	Open	Leaf_Open
AHq000436	Leaf	1.24544	Open	Leaf_Open
AHq000437	Leaf	2.18876	Open	Leaf_Open
AHq000438	Leaf	-0.084709	Open	Leaf_Open
AHq000439	Leaf	0.84268	Open	Leaf_Open
AHq000440	Leaf	-0.299314	Open	Leaf_Open
AHq000442	Leaf	0.89496	Open	Leaf_Open
AHq000446	Leaf	2.29464	Open	Leaf_Open
AHq000447	Leaf	-0.445166	Open	Leaf_Open
AHq000448	Leaf	1.82713	Open	Leaf_Open
AHq000450	Leaf	0.694695	Open	Leaf_Open
AHq000451	Leaf	0.645841	Open	Leaf_Open
AHq000454	Leaf	1.64875	Open	Leaf_Open
AHq000459	Leaf	1.3107	Open	Leaf_Open
AHq000462	Leaf	0.797758	Open	Leaf_Open
AHq000467	Leaf	0.901742	Open	Leaf_Open
AHq000471	Leaf	1.01113	Open	Leaf_Open
AHq000472	Leaf	0.201599	Open	Leaf_Open
AHq000474	Leaf	0.24021	Open	Leaf_Open
AHq000475	Leaf	0.479031	Open	Leaf_Open
AHq000476	Leaf	1.20346	Open	Leaf_Open
AHq000479	Leaf	0.701929	Open	Leaf_Open
AHq000480	Leaf	1.13272	Open	Leaf_Open
AHq000481	Leaf	1.03541	Open	Leaf_Open
AHq000483	Leaf	1.22951	Open	Leaf_Open
AHq000484	Leaf	0.482952	Open	Leaf_Open
AHq000487	Leaf	1.10886	Open	Leaf_Open
AHq000497	Leaf	0.179521	Open	Leaf_Open
AHq000502	Leaf	0.971454	Open	Leaf_Open
AHq000504	Leaf	0.493766	Open	Leaf_Open
AHq000505	Leaf	0.811225	Open	Leaf_Open
AHq000507	Leaf	1.59336	Open	Leaf_Open
AHq000508	Leaf	0.398793	Open	Leaf_Open
AHq000511	Leaf	0.797903	Open	Leaf_Open
AHq000512	Leaf	0.826555	Open	Leaf_Open
AHq000513	Leaf	0.490824	Open	Leaf_Open
AHq000514	Leaf	1.03803	Open	Leaf_Open
AHq000517	Leaf	1.28543	Open	Leaf_Open
AHq000533	Leaf	2.19018	Open	Leaf_Open
AHq000534	Leaf	-0.139019	Open	Leaf_Open
AHq000536	Leaf	1.50511	Open	Leaf_Open
AHq000542	Leaf	0.857779	Open	Leaf_Open
AHq000544	Leaf	0.517114	Open	Leaf_Open
AHq000545	Leaf	1.01387	Open	Leaf_Open
AHq000546	Leaf	1.24884	Open	Leaf_Open
AHq000549	Leaf	1.80136	Open	Leaf_Open
AHq000550	Leaf	0.682795	Open	Leaf_Open
AHq000551	Leaf	1.04392	Open	Leaf_Open
AHq000556	Leaf	1.25954	Open	Leaf_Open
AHq000559	Leaf	0.334889	Open	Leaf_Open
AHq000560	Leaf	0.729906	Open	Leaf_Open
AHq000567	Leaf	1.65394	Open	Leaf_Open
AHq000569	Leaf	0.693118	Open	Leaf_Open
AHq000573	Leaf	1.11373	Open	Leaf_Open
AHq000576	Leaf	0.853171	Open	Leaf_Open
AHq000577	Leaf	0.37061	Open	Leaf_Open
AHq000578	Leaf	1.08995	Open	Leaf_Open
AHq000579	Leaf	1.15943	Open	Leaf_Open
AHq000581	Leaf	1.87951	Open	Leaf_Open
AHq000582	Leaf	1.22505	Open	Leaf_Open
AHq000583	Leaf	0.871917	Open	Leaf_Open
AHq000584	Leaf	2.78192	Open	Leaf_Open
AHq000586	Leaf	-0.232859	Open	Leaf_Open
AHq000588	Leaf	0.768311	Open	Leaf_Open
AHq000590	Leaf	2.05768	Open	Leaf_Open
AHq000591	Leaf	1.20721	Open	Leaf_Open
AHq000592	Leaf	1.3611	Open	Leaf_Open
AHq000593	Leaf	0.922276	Open	Leaf_Open
AHq000594	Leaf	1.66513	Open	Leaf_Open
AHq000595	Leaf	-0.470792	Open	Leaf_Open
AHq000604	Leaf	0.911426	Open	Leaf_Open
AHq000605	Leaf	0.649566	Open	Leaf_Open
AHq000606	Leaf	0.375464	Open	Leaf_Open
AHq000607	Leaf	2.71158	Open	Leaf_Open
AHq000608	Leaf	-0.924306	Open	Leaf_Open
AHq000609	Leaf	0.315452	Open	Leaf_Open
AHq000616	Leaf	0.676995	Open	Leaf_Open
AHq000619	Leaf	1.25754	Open	Leaf_Open
AHq000620	Leaf	0.663073	Open	Leaf_Open
AHq000623	Leaf	0.22321	Open	Leaf_Open
AHq000624	Leaf	-0.0692282	Open	Leaf_Open
AHq000625	Leaf	-0.0854647	Open	Leaf_Open
AHq000641	Leaf	0.602615	Open	Leaf_Open
AHq000642	Leaf	0.218202	Open	Leaf_Open
AHq000644	Leaf	1.15135	Open	Leaf_Open
AHq000645	Leaf	0.974272	Open	Leaf_Open
AHq000646	Leaf	0.441845	Open	Leaf_Open
AHq000648	Leaf	0.553755	Open	Leaf_Open
AHq000649	Leaf	1.68116	Open	Leaf_Open
AHq000656	Leaf	0.267352	Open	Leaf_Open
AHq000658	Leaf	0.566639	Open	Leaf_Open
AHq000660	Leaf	1.68445	Open	Leaf_Open
AHq000661	Leaf	0.442852	Open	Leaf_Open
AHq000662	Leaf	1.88769	Open	Leaf_Open
AHq000664	Leaf	0.953184	Open	Leaf_Open
AHq000665	Leaf	0.385871	Open	Leaf_Open
AHq000667	Leaf	1.16619	Open	Leaf_Open
AHq000668	Leaf	1.47514	Open	Leaf_Open
AHq000669	Leaf	0.825035	Open	Leaf_Open
AHq000670	Leaf	0.389738	Open	Leaf_Open
AHq000671	Leaf	0.43011	Open	Leaf_Open
AHq000672	Leaf	-0.24325	Open	Leaf_Open
AHq000673	Leaf	1.22589	Open	Leaf_Open
AHq000674	Leaf	1.56762	Open	Leaf_Open
AHq000675	Leaf	1.82957	Open	Leaf_Open
AHq000677	Leaf	0.569356	Open	Leaf_Open
AHq000678	Leaf	1.19773	Open	Leaf_Open
AHq000679	Leaf	1.79513	Open	Leaf_Open
AHq000684	Leaf	0.843483	Open	Leaf_Open
AHq000685	Leaf	0.932699	Open	Leaf_Open
AHq000687	Leaf	1.16222	Open	Leaf_Open
AHq000688	Leaf	0.679191	Open	Leaf_Open
AHq000689	Leaf	0.903878	Open	Leaf_Open
AHq000690	Leaf	0.540188	Open	Leaf_Open
AHq000691	Leaf	0.679051	Open	Leaf_Open
AHq000694	Leaf	-2.59295	Open	Leaf_Open
AHq000699	Leaf	1.38127	Open	Leaf_Open
AHq000700	Leaf	0.234391	Open	Leaf_Open
AHq000701	Leaf	-0.637479	Open	Leaf_Open
AHq000703	Leaf	1.02819	Open	Leaf_Open
AHq000707	Leaf	0.69067	Open	Leaf_Open
AHq000710	Leaf	0.436128	Open	Leaf_Open
AHq000711	Leaf	0.888677	Open	Leaf_Open
AHq000714	Leaf	0.856125	Open	Leaf_Open
AHq000715	Leaf	0.462023	Open	Leaf_Open
AHq000716	Leaf	0.256002	Open	Leaf_Open
AHq000719	Leaf	1.39238	Open	Leaf_Open
AHq000720	Leaf	0.944494	Open	Leaf_Open
AHq000722	Leaf	0.728218	Open	Leaf_Open
AHq000725	Leaf	-1.00373	Open	Leaf_Open
AHq000727	Leaf	2.04432	Open	Leaf_Open
AHq000728	Leaf	0.787207	Open	Leaf_Open
AHq000735	Leaf	1.01274	Open	Leaf_Open
AHq000738	Leaf	1.22783	Open	Leaf_Open
AHq000741	Leaf	0.0799878	Open	Leaf_Open
AHq000743	Leaf	-0.546784	Open	Leaf_Open
AHq000744	Leaf	0.731117	Open	Leaf_Open
AHq000745	Leaf	0.557546	Open	Leaf_Open
AHq000746	Leaf	-0.80466	Open	Leaf_Open
AHq000747	Leaf	-0.443033	Open	Leaf_Open
AHq000752	Leaf	1.11137	Open	Leaf_Open
AHq000754	Leaf	1.40657	Open	Leaf_Open
AHq000757	Leaf	1.02795	Open	Leaf_Open
AHq000758	Leaf	-0.291243	Open	Leaf_Open
AHq000759	Leaf	0.545498	Open	Leaf_Open
AHq000761	Leaf	0.951941	Open	Leaf_Open
AHq000765	Leaf	-1.10945	Open	Leaf_Open
AHq000769	Leaf	2.08486	Open	Leaf_Open
AHq000770	Leaf	0.813532	Open	Leaf_Open
AHq000776	Leaf	0.0771462	Open	Leaf_Open
AHq000777	Leaf	0.583922	Open	Leaf_Open
AHq000778	Leaf	1.08479	Open	Leaf_Open
AHq000780	Leaf	-1.5559	Open	Leaf_Open
AHq000781	Leaf	0.362409	Open	Leaf_Open
AHq000786	Leaf	0.0501044	Open	Leaf_Open
AHq000789	Leaf	0.362761	Open	Leaf_Open
AHq000790	Leaf	-0.0786048	Open	Leaf_Open
AHq000791	Leaf	1.31541	Open	Leaf_Open
AHq000792	Leaf	0.804766	Open	Leaf_Open
AHq000793	Leaf	-0.106827	Open	Leaf_Open
AHq000795	Leaf	0.525854	Open	Leaf_Open
AHq000797	Leaf	0.0132082	Open	Leaf_Open
AHq000798	Leaf	0.552196	Open	Leaf_Open
AHq000799	Leaf	0.315268	Open	Leaf_Open
AHq000800	Leaf	1.1426	Open	Leaf_Open
AHq000802	Leaf	1.35772	Open	Leaf_Open
AHq000803	Leaf	0.422144	Open	Leaf_Open
AHq000804	Leaf	-0.375691	Open	Leaf_Open
AHq000805	Leaf	-1.97453	Open	Leaf_Open
AHq000806	Leaf	-0.254523	Open	Leaf_Open
AHq000807	Leaf	0.823611	Open	Leaf_Open
AHq000808	Leaf	0.720662	Open	Leaf_Open
AHq000813	Leaf	1.35299	Open	Leaf_Open
AHq000814	Leaf	0.279144	Open	Leaf_Open
AHq000815	Leaf	0.818862	Open	Leaf_Open
AHq000817	Leaf	1.18712	Open	Leaf_Open
AHq000818	Leaf	2.13832	Open	Leaf_Open
AHq000819	Leaf	1.833	Open	Leaf_Open
AHq000820	Leaf	0.681799	Open	Leaf_Open
AHq000822	Leaf	-0.370603	Open	Leaf_Open
AHq000823	Leaf	1.28331	Open	Leaf_Open
AHq000824	Leaf	0.833563	Open	Leaf_Open
AHq000825	Leaf	1.77984	Open	Leaf_Open
AHq000826	Leaf	1.14435	Open	Leaf_Open
AHq000828	Leaf	0.0314449	Open	Leaf_Open
AHq000829	Leaf	-0.874675	Open	Leaf_Open
AHq000830	Leaf	-3	Open	Leaf_Open
AHq000831	Leaf	1.26786	Open	Leaf_Open
AHq000833	Leaf	0.405294	Open	Leaf_Open
AHq000836	Leaf	0.605803	Open	Leaf_Open
AHq000841	Leaf	-0.00261772	Open	Leaf_Open
AHq000843	Leaf	1.21029	Open	Leaf_Open
AHq000845	Leaf	0.543853	Open	Leaf_Open
AHq000847	Leaf	1.61456	Open	Leaf_Open
AHq000848	Leaf	0.419578	Open	Leaf_Open
AHq000850	Leaf	1.22349	Open	Leaf_Open
AHq000852	Leaf	1.72942	Open	Leaf_Open
AHq000859	Leaf	2.01938	Open	Leaf_Open
AHq000861	Leaf	0.0103276	Open	Leaf_Open
AHq000864	Leaf	0.6422	Open	Leaf_Open
AHq000866	Leaf	-0.59669	Open	Leaf_Open
AHq000871	Leaf	0.971287	Open	Leaf_Open
AHq000875	Leaf	-0.0366117	Open	Leaf_Open
AHq000877	Leaf	-0.491873	Open	Leaf_Open
AHq000878	Leaf	0.948205	Open	Leaf_Open
AHq000882	Leaf	-0.134832	Open	Leaf_Open
AHq000883	Leaf	0.86886	Open	Leaf_Open
AHq000884	Leaf	0.639074	Open	Leaf_Open
AHq000886	Leaf	1.63943	Open	Leaf_Open
AHq000887	Leaf	2.20315	Open	Leaf_Open
AHq000888	Leaf	1.69203	Open	Leaf_Open
AHq000889	Leaf	0.921915	Open	Leaf_Open
AHq000890	Leaf	1.02361	Open	Leaf_Open
AHq000891	Leaf	0.958624	Open	Leaf_Open
AHq000892	Leaf	1.57091	Open	Leaf_Open
AHq000896	Leaf	-0.283552	Open	Leaf_Open
AHq000897	Leaf	0.616401	Open	Leaf_Open
AHq000899	Leaf	0.663175	Open	Leaf_Open
AHq000904	Leaf	1.32678	Open	Leaf_Open
AHq000905	Leaf	-0.488143	Open	Leaf_Open
AHq000906	Leaf	0.921143	Open	Leaf_Open
AHq000909	Leaf	0.111187	Open	Leaf_Open
AHq000911	Leaf	1.75889	Open	Leaf_Open
AHq000912	Leaf	0.313497	Open	Leaf_Open
AHq000913	Leaf	1.19439	Open	Leaf_Open
AHq000915	Leaf	0.426263	Open	Leaf_Open
AHq000916	Leaf	0.987702	Open	Leaf_Open
AHq000919	Leaf	1.12142	Open	Leaf_Open
AHq000920	Leaf	0.583695	Open	Leaf_Open
AHq000922	Leaf	1.25895	Open	Leaf_Open
AHq000923	Leaf	0.773213	Open	Leaf_Open
AHq000924	Leaf	0.390868	Open	Leaf_Open
AHq000927	Leaf	0.98556	Open	Leaf_Open
AHq000930	Leaf	1.53983	Open	Leaf_Open
AHq000931	Leaf	0.357804	Open	Leaf_Open
AHq000932	Leaf	1.19596	Open	Leaf_Open
AHq000934	Leaf	-0.592509	Open	Leaf_Open
AHq000936	Leaf	-0.298345	Open	Leaf_Open
AHq000942	Leaf	1.58505	Open	Leaf_Open
AHq000943	Leaf	0.712593	Open	Leaf_Open
AHq000944	Leaf	0.825933	Open	Leaf_Open
AHq000947	Leaf	0.670948	Open	Leaf_Open
AHq000951	Leaf	0.891683	Open	Leaf_Open
AHq000952	Leaf	1.11285	Open	Leaf_Open
AHq000954	Leaf	0.706655	Open	Leaf_Open
AHq000955	Leaf	-2.25565	Open	Leaf_Open
AHq000957	Leaf	0.960218	Open	Leaf_Open
AHq000959	Leaf	-0.013478	Open	Leaf_Open
AHq000960	Leaf	0.840753	Open	Leaf_Open
AHq000961	Leaf	0.702179	Open	Leaf_Open
AHq000968	Leaf	1.22923	Open	Leaf_Open
AHq000969	Leaf	0.43763	Open	Leaf_Open
AHq000970	Leaf	1.01391	Open	Leaf_Open
AHq000973	Leaf	0.59203	Open	Leaf_Open
AHq000980	Leaf	-3	Open	Leaf_Open
AHq000981	Leaf	-0.729285	Open	Leaf_Open
AHq000983	Leaf	1.12307	Open	Leaf_Open
AHq000985	Leaf	1.28733	Open	Leaf_Open
AHq000986	Leaf	-0.671655	Open	Leaf_Open
AHq000988	Leaf	1.20214	Open	Leaf_Open
AHq000991	Leaf	0.335622	Open	Leaf_Open
AHq000992	Leaf	0.437292	Open	Leaf_Open
AHq000994	Leaf	0.194806	Open	Leaf_Open
AHq000995	Leaf	0.533178	Open	Leaf_Open
AHq000996	Leaf	1.5536	Open	Leaf_Open
AHq000997	Leaf	-2.00146	Open	Leaf_Open
AHq001000	Leaf	-0.288453	Open	Leaf_Open
AHq001002	Leaf	0.80541	Open	Leaf_Open
AHq001006	Leaf	2.14787	Open	Leaf_Open
AHq001008	Leaf	1.01217	Open	Leaf_Open
AHq001011	Leaf	1.30095	Open	Leaf_Open
AHq001016	Leaf	0.914303	Open	Leaf_Open
AHq001017	Leaf	-0.451796	Open	Leaf_Open
AHq001018	Leaf	-3	Open	Leaf_Open
AHq001019	Leaf	0.973922	Open	Leaf_Open
AHq001021	Leaf	-1.48069	Open	Leaf_Open
AHq001026	Leaf	0.608376	Open	Leaf_Open
AHq001027	Leaf	-0.256386	Open	Leaf_Open
AHq001028	Leaf	1.29952	Open	Leaf_Open
AHq001029	Leaf	0.72451	Open	Leaf_Open
AHq001030	Leaf	0.96101	Open	Leaf_Open
AHq001033	Leaf	0.743513	Open	Leaf_Open
AHq001035	Leaf	1.68746	Open	Leaf_Open
AHq001038	Leaf	0.221316	Open	Leaf_Open
AHq001041	Leaf	0.644975	Open	Leaf_Open
AHq001044	Leaf	0.772129	Open	Leaf_Open
AHq001045	Leaf	-3	Open	Leaf_Open
AHq001046	Leaf	1.30985	Open	Leaf_Open
AHq001047	Leaf	1.40646	Open	Leaf_Open
AHq001049	Leaf	-3	Open	Leaf_Open
AHq001050	Leaf	0.96622	Open	Leaf_Open
AHq001052	Leaf	-0.962946	Open	Leaf_Open
AHq001053	Leaf	1.55048	Open	Leaf_Open
AHq001054	Leaf	0.50135	Open	Leaf_Open
AHq001055	Leaf	0.258469	Open	Leaf_Open
AHq001056	Leaf	0.791711	Open	Leaf_Open
AHq001057	Leaf	3.28711	Open	Leaf_Open
AHq001058	Leaf	1.48653	Open	Leaf_Open
AHq001063	Leaf	1.11574	Open	Leaf_Open
AHq001064	Leaf	-0.431967	Open	Leaf_Open
AHq001065	Leaf	1.0756	Open	Leaf_Open
AHq001066	Leaf	-0.77755	Open	Leaf_Open
AHq001067	Leaf	-0.889366	Open	Leaf_Open
AHq001069	Leaf	0.42191	Open	Leaf_Open
AHq001074	Leaf	0.922407	Open	Leaf_Open
AHq001075	Leaf	1.0407	Open	Leaf_Open
AHq001076	Leaf	1.98145	Open	Leaf_Open
AHq001077	Leaf	0.716441	Open	Leaf_Open
AHq001079	Leaf	0.46162	Open	Leaf_Open
AHq001084	Leaf	0.20192	Open	Leaf_Open
AHq001088	Leaf	0.378379	Open	Leaf_Open
AHq001090	Leaf	0.116155	Open	Leaf_Open
AHq001092	Leaf	0.175318	Open	Leaf_Open
AHq001100	Leaf	-0.321216	Open	Leaf_Open
AHq001102	Leaf	0.652969	Open	Leaf_Open
AHq001103	Leaf	1.34656	Open	Leaf_Open
AHq001104	Leaf	0.136096	Open	Leaf_Open
AHq001107	Leaf	0.881433	Open	Leaf_Open
AHq001109	Leaf	0.718535	Open	Leaf_Open
AHq001115	Leaf	0.723462	Open	Leaf_Open
AHq001119	Leaf	1.11171	Open	Leaf_Open
AHq001126	Leaf	0.813316	Open	Leaf_Open
AHq001134	Leaf	1.77204	Open	Leaf_Open
AHq001135	Leaf	-0.956025	Open	Leaf_Open
AHq001137	Leaf	0.71414	Open	Leaf_Open
AHq001139	Leaf	0.742708	Open	Leaf_Open
AHq001140	Leaf	0.589244	Open	Leaf_Open
AHq001141	Leaf	0.403755	Open	Leaf_Open
AHq001142	Leaf	0.805172	Open	Leaf_Open
AHq001143	Leaf	0.648584	Open	Leaf_Open
AHq001144	Leaf	0.501331	Open	Leaf_Open
AHq001145	Leaf	-0.043144	Open	Leaf_Open
AHq001146	Leaf	1.555	Open	Leaf_Open
AHq001147	Leaf	0.478306	Open	Leaf_Open
AHq001148	Leaf	1.99762	Open	Leaf_Open
AHq001153	Leaf	-1.01347	Open	Leaf_Open
AHq001154	Leaf	0.38617	Open	Leaf_Open
AHq001155	Leaf	0.780884	Open	Leaf_Open
AHq001156	Leaf	0.138742	Open	Leaf_Open
AHq001158	Leaf	0.92066	Open	Leaf_Open
AHq001159	Leaf	0.719885	Open	Leaf_Open
AHq001160	Leaf	0.403201	Open	Leaf_Open
AHq001162	Leaf	-1.36014	Open	Leaf_Open
AHq001163	Leaf	0.311595	Open	Leaf_Open
AHq001167	Leaf	0.686392	Open	Leaf_Open
AHq001168	Leaf	-0.0546935	Open	Leaf_Open
AHq001174	Leaf	0.987421	Open	Leaf_Open
AHq001175	Leaf	0.784887	Open	Leaf_Open
AHq001176	Leaf	-0.833973	Open	Leaf_Open
AHq001177	Leaf	0.0446952	Open	Leaf_Open
AHq001178	Leaf	0.302749	Open	Leaf_Open
AHq001179	Leaf	-0.281366	Open	Leaf_Open
AHq001183	Leaf	0.331791	Open	Leaf_Open
AHq001186	Leaf	0.129436	Open	Leaf_Open
AHq001190	Leaf	0.442348	Open	Leaf_Open
AHq001191	Leaf	0.575518	Open	Leaf_Open
AHq001192	Leaf	1.67232	Open	Leaf_Open
AHq001203	Leaf	0.28962	Open	Leaf_Open
AHq001204	Leaf	0.812686	Open	Leaf_Open
AHq001207	Leaf	1.02259	Open	Leaf_Open
AHq001210	Leaf	-0.0563957	Open	Leaf_Open
AHq001211	Leaf	0.119978	Open	Leaf_Open
AHq001212	Leaf	0.505774	Open	Leaf_Open
AHq001213	Leaf	1.19119	Open	Leaf_Open
AHq001215	Leaf	1.35064	Open	Leaf_Open
AHq001216	Leaf	-0.0712617	Open	Leaf_Open
AHq001217	Leaf	0.778583	Open	Leaf_Open
AHq001219	Leaf	0.614011	Open	Leaf_Open
AHq001225	Leaf	1.07851	Open	Leaf_Open
AHq001231	Leaf	0.117257	Open	Leaf_Open
AHq001236	Leaf	0.8977	Open	Leaf_Open
AHq001237	Leaf	0.0213154	Open	Leaf_Open
AHq001238	Leaf	0.985955	Open	Leaf_Open
AHq001240	Leaf	0.738766	Open	Leaf_Open
AHq001241	Leaf	0.330527	Open	Leaf_Open
AHq001242	Leaf	1.12612	Open	Leaf_Open
AHq001243	Leaf	0.364136	Open	Leaf_Open
AHq001245	Leaf	0.260088	Open	Leaf_Open
AHq001251	Leaf	0.954824	Open	Leaf_Open
AHq001253	Leaf	0.681754	Open	Leaf_Open
AHq001255	Leaf	-0.478299	Open	Leaf_Open
AHq001258	Leaf	0.869176	Open	Leaf_Open
AHq001260	Leaf	1.25215	Open	Leaf_Open
AHq001261	Leaf	0.435995	Open	Leaf_Open
AHq001262	Leaf	1.1264	Open	Leaf_Open
AHq001264	Leaf	-1.25694	Open	Leaf_Open
AHq001265	Leaf	0.767716	Open	Leaf_Open
AHq001266	Leaf	-0.225538	Open	Leaf_Open
AHq001267	Leaf	0.81153	Open	Leaf_Open
AHq001268	Leaf	0.774282	Open	Leaf_Open
AHq001272	Leaf	0.604949	Open	Leaf_Open
AHq001273	Leaf	0.86731	Open	Leaf_Open
AHq001274	Leaf	0.836011	Open	Leaf_Open
AHq001277	Leaf	2.41418	Open	Leaf_Open
AHq001278	Leaf	0.475408	Open	Leaf_Open
AHq001279	Leaf	0.39349	Open	Leaf_Open
AHq001281	Leaf	-0.408232	Open	Leaf_Open
AHq001284	Leaf	0.306151	Open	Leaf_Open
AHq001286	Leaf	0.926702	Open	Leaf_Open
AHq001287	Leaf	0.245301	Open	Leaf_Open
AHq001288	Leaf	0.675877	Open	Leaf_Open
AHq001289	Leaf	0.653118	Open	Leaf_Open
AHq001290	Leaf	1.28711	Open	Leaf_Open
AHq001293	Leaf	0.5035	Open	Leaf_Open
AHq001294	Leaf	0.414177	Open	Leaf_Open
AHq001299	Leaf	1.64217	Open	Leaf_Open
AHq001302	Leaf	1.02194	Open	Leaf_Open
AHq001303	Leaf	0.779359	Open	Leaf_Open
AHq001304	Leaf	1.50545	Open	Leaf_Open
AHq001305	Leaf	1.12678	Open	Leaf_Open
AHq001308	Leaf	0.55594	Open	Leaf_Open
AHq001309	Leaf	0.255889	Open	Leaf_Open
AHq001310	Leaf	0.7299	Open	Leaf_Open
AHq001311	Leaf	0.0977462	Open	Leaf_Open
AHq001313	Leaf	1.40367	Open	Leaf_Open
AHq001314	Leaf	0.626351	Open	Leaf_Open
AHq001315	Leaf	0.508569	Open	Leaf_Open
AHq001318	Leaf	-1.75124	Open	Leaf_Open
AHq001322	Leaf	0.237846	Open	Leaf_Open
AHq001325	Leaf	-0.255456	Open	Leaf_Open
AHq001328	Leaf	0.784526	Open	Leaf_Open
AHq001330	Leaf	0.67057	Open	Leaf_Open
AHq001333	Leaf	0.0988771	Open	Leaf_Open
AHq001336	Leaf	1.78624	Open	Leaf_Open
AHq001337	Leaf	0.973092	Open	Leaf_Open
AHq001338	Leaf	1.19848	Open	Leaf_Open
AHq001341	Leaf	2.5638	Open	Leaf_Open
AHq001342	Leaf	0.577365	Open	Leaf_Open
AHq001344	Leaf	2.52656	Open	Leaf_Open
AHq001345	Leaf	1.26411	Open	Leaf_Open
AHq001346	Leaf	1.08877	Open	Leaf_Open
AHq001347	Leaf	0.332411	Open	Leaf_Open
AHq001348	Leaf	0.236506	Open	Leaf_Open
AHq001349	Leaf	0.0466644	Open	Leaf_Open
AHq001351	Leaf	0.24284	Open	Leaf_Open
AHq001352	Leaf	1.86947	Open	Leaf_Open
AHq001354	Leaf	1.18442	Open	Leaf_Open
AHq001355	Leaf	1.21365	Open	Leaf_Open
AHq001357	Leaf	1.92857	Open	Leaf_Open
AHq001359	Leaf	0.53553	Open	Leaf_Open
AHq001361	Leaf	0.688881	Open	Leaf_Open
AHq001362	Leaf	0.435415	Open	Leaf_Open
AHq001365	Leaf	0.249974	Open	Leaf_Open
AHq001367	Leaf	0.532646	Open	Leaf_Open
AHq001372	Leaf	0.891054	Open	Leaf_Open
AHq001374	Leaf	1.23078	Open	Leaf_Open
AHq001379	Leaf	0.202087	Open	Leaf_Open
AHq001380	Leaf	1.12477	Open	Leaf_Open
AHq001382	Leaf	1.81036	Open	Leaf_Open
AHq001383	Leaf	2.0182	Open	Leaf_Open
AHq001385	Leaf	2.18477	Open	Leaf_Open
AHq001386	Leaf	0.883933	Open	Leaf_Open
AHq001389	Leaf	0.851004	Open	Leaf_Open
AHq001390	Leaf	1.10431	Open	Leaf_Open
AHq001392	Leaf	1.08096	Open	Leaf_Open
AHq001393	Leaf	0.504032	Open	Leaf_Open
AHq001394	Leaf	0.34544	Open	Leaf_Open
AHq001395	Leaf	1.7372	Open	Leaf_Open
AHq001396	Leaf	1.09676	Open	Leaf_Open
AHq001397	Leaf	0.667187	Open	Leaf_Open
AHq001398	Leaf	0.840928	Open	Leaf_Open
AHq001399	Leaf	0.150357	Open	Leaf_Open
AHq001405	Leaf	0.981144	Open	Leaf_Open
AHq001411	Leaf	0.325501	Open	Leaf_Open
AHq001412	Leaf	-1.22868	Open	Leaf_Open
AHq001413	Leaf	1.15127	Open	Leaf_Open
AHq001415	Leaf	0.130015	Open	Leaf_Open
AHq001417	Leaf	0.945026	Open	Leaf_Open
AHq001419	Leaf	0.346048	Open	Leaf_Open
AHq001421	Leaf	1.1813	Open	Leaf_Open
AHq001422	Leaf	1.60485	Open	Leaf_Open
AHq001426	Leaf	0.410955	Open	Leaf_Open
AHq001429	Leaf	1.43771	Open	Leaf_Open
AHq001431	Leaf	0.851219	Open	Leaf_Open
AHq001432	Leaf	1.06254	Open	Leaf_Open
AHq001433	Leaf	1.10194	Open	Leaf_Open
AHq001434	Leaf	0.730343	Open	Leaf_Open
AHq001435	Leaf	0.312287	Open	Leaf_Open
AHq001436	Leaf	1.08487	Open	Leaf_Open
AHq001437	Leaf	1.22092	Open	Leaf_Open
AHq001439	Leaf	0.0651598	Open	Leaf_Open
AHq001442	Leaf	1.00486	Open	Leaf_Open
AHq001443	Leaf	-0.0772884	Open	Leaf_Open
AHq001444	Leaf	1.70747	Open	Leaf_Open
AHq001451	Leaf	1.30294	Open	Leaf_Open
AHq001452	Leaf	1.56322	Open	Leaf_Open
AHq001453	Leaf	0.510891	Open	Leaf_Open
AHq001454	Leaf	0.823123	Open	Leaf_Open
AHq001457	Leaf	1.34566	Open	Leaf_Open
AHq001465	Leaf	0.811282	Open	Leaf_Open
AHq001468	Leaf	0.036584	Open	Leaf_Open
AHq001469	Leaf	1.08871	Open	Leaf_Open
AHq001470	Leaf	0.810531	Open	Leaf_Open
AHq001471	Leaf	1.34977	Open	Leaf_Open
AHq001472	Leaf	1.30729	Open	Leaf_Open
AHq001473	Leaf	1.51764	Open	Leaf_Open
AHq001479	Leaf	0.724654	Open	Leaf_Open
AHq001480	Leaf	0.414106	Open	Leaf_Open
AHq001482	Leaf	1.09541	Open	Leaf_Open
AHq001491	Leaf	0.396934	Open	Leaf_Open
AHq001498	Leaf	1.59143	Open	Leaf_Open
AHq001499	Leaf	2.04017	Open	Leaf_Open
AHq001502	Leaf	0.75513	Open	Leaf_Open
AHq001504	Leaf	0.85968	Open	Leaf_Open
AHq001507	Leaf	0.836166	Open	Leaf_Open
AHq001508	Leaf	1.90935	Open	Leaf_Open
AHq001509	Leaf	0.451333	Open	Leaf_Open
AHq001511	Leaf	0.970726	Open	Leaf_Open
AHq001516	Leaf	1.40384	Open	Leaf_Open
AHq001520	Leaf	0.361503	Open	Leaf_Open
AHq001522	Leaf	0.918124	Open	Leaf_Open
AHq001525	Leaf	1.51099	Open	Leaf_Open
AHq001527	Leaf	0.865855	Open	Leaf_Open
AHq001528	Leaf	0.523219	Open	Leaf_Open
AHq001529	Leaf	1.15614	Open	Leaf_Open
AHq001531	Leaf	1.74103	Open	Leaf_Open
AHq001533	Leaf	0.571224	Open	Leaf_Open
AHq001534	Leaf	1.18924	Open	Leaf_Open
AHq001535	Leaf	0.836029	Open	Leaf_Open
AHq001542	Leaf	0.93766	Open	Leaf_Open
AHq001543	Leaf	-0.0851024	Open	Leaf_Open
AHq001548	Leaf	0.374449	Open	Leaf_Open
AHq001549	Leaf	1.59818	Open	Leaf_Open
AHq001550	Leaf	0.466326	Open	Leaf_Open
AHq001551	Leaf	0.225625	Open	Leaf_Open
AHq001555	Leaf	0.668062	Open	Leaf_Open
AHq001556	Leaf	0.709024	Open	Leaf_Open
AHq001557	Leaf	0.394238	Open	Leaf_Open
AHq001565	Leaf	1.67731	Open	Leaf_Open
AHq001571	Leaf	1.96048	Open	Leaf_Open
AHq001576	Leaf	-0.12616	Open	Leaf_Open
AHq001577	Leaf	0.414992	Open	Leaf_Open
AHq001582	Leaf	1.1165	Open	Leaf_Open
AHq001583	Leaf	-1.37114	Open	Leaf_Open
AHq001584	Leaf	-0.422608	Open	Leaf_Open
AHq001586	Leaf	0.00156547	Open	Leaf_Open
AHq001587	Leaf	1.05393	Open	Leaf_Open
AHq001589	Leaf	0.230923	Open	Leaf_Open
AHq001590	Leaf	0.280091	Open	Leaf_Open
AHq001591	Leaf	0.521325	Open	Leaf_Open
AHq001594	Leaf	-0.765797	Open	Leaf_Open
AHq001595	Leaf	0.420097	Open	Leaf_Open
AHq001599	Leaf	0.628582	Open	Leaf_Open
AHq001602	Leaf	0.986992	Open	Leaf_Open
AHq001604	Leaf	1.17059	Open	Leaf_Open
AHq001606	Leaf	0.540324	Open	Leaf_Open
AHq001607	Leaf	1.3562	Open	Leaf_Open
AHq001609	Leaf	1.96329	Open	Leaf_Open
AHq001611	Leaf	1.30693	Open	Leaf_Open
AHq001612	Leaf	0.685597	Open	Leaf_Open
AHq001614	Leaf	0.508512	Open	Leaf_Open
AHq001617	Leaf	0.673714	Open	Leaf_Open
AHq001619	Leaf	1.21568	Open	Leaf_Open
AHq001620	Leaf	0.596438	Open	Leaf_Open
AHq001624	Leaf	-0.105152	Open	Leaf_Open
AHq001625	Leaf	0.968257	Open	Leaf_Open
AHq001626	Leaf	0.55809	Open	Leaf_Open
AHq001629	Leaf	0.179296	Open	Leaf_Open
AHq001636	Leaf	0.564099	Open	Leaf_Open
AHq001638	Leaf	-0.394966	Open	Leaf_Open
AHq001644	Leaf	1.86001	Open	Leaf_Open
AHq001645	Leaf	1.23014	Open	Leaf_Open
AHq001648	Leaf	1.6526	Open	Leaf_Open
AHq001649	Leaf	1.07374	Open	Leaf_Open
AHq001650	Leaf	1.79298	Open	Leaf_Open
AHq001651	Leaf	1.13366	Open	Leaf_Open
AHq001657	Leaf	-0.18825	Open	Leaf_Open
AHq001658	Leaf	0.770304	Open	Leaf_Open
AHq001659	Leaf	-3	Open	Leaf_Open
AHq001660	Leaf	0.867459	Open	Leaf_Open
AHq001662	Leaf	-0.137259	Open	Leaf_Open
AHq001664	Leaf	1.21099	Open	Leaf_Open
AHq001665	Leaf	-0.347087	Open	Leaf_Open
AHq001667	Leaf	1.89385	Open	Leaf_Open
AHq001669	Leaf	0.36829	Open	Leaf_Open
AHq001670	Leaf	1.06809	Open	Leaf_Open
AHq001672	Leaf	0.0441792	Open	Leaf_Open
AHq001674	Leaf	0.415626	Open	Leaf_Open
AHq001675	Leaf	0.722909	Open	Leaf_Open
AHq001676	Leaf	1.54039	Open	Leaf_Open
AHq001680	Leaf	0.380727	Open	Leaf_Open
AHq001681	Leaf	0.684565	Open	Leaf_Open
AHq001684	Leaf	0.291908	Open	Leaf_Open
AHq001686	Leaf	2.84206	Open	Leaf_Open
AHq001687	Leaf	1.77257	Open	Leaf_Open
AHq001691	Leaf	1.05588	Open	Leaf_Open
AHq001692	Leaf	0.329137	Open	Leaf_Open
AHq001693	Leaf	1.27446	Open	Leaf_Open
AHq001694	Leaf	1.15565	Open	Leaf_Open
AHq001697	Leaf	-2.24288	Open	Leaf_Open
AHq001698	Leaf	1.11939	Open	Leaf_Open
AHq001700	Leaf	1.0057	Open	Leaf_Open
AHq001706	Leaf	0.427247	Open	Leaf_Open
AHq001707	Leaf	1.40104	Open	Leaf_Open
AHq001708	Leaf	0.603831	Open	Leaf_Open
AHq001710	Leaf	0.844318	Open	Leaf_Open
AHq001711	Leaf	1.8584	Open	Leaf_Open
AHq001712	Leaf	-0.49526	Open	Leaf_Open
AHq001714	Leaf	-0.154185	Open	Leaf_Open
AHq001723	Leaf	0.702144	Open	Leaf_Open
AHq001725	Leaf	0.819447	Open	Leaf_Open
AHq001727	Leaf	0.482758	Open	Leaf_Open
AHq001729	Leaf	0.685238	Open	Leaf_Open
AHq001733	Leaf	0.0608808	Open	Leaf_Open
AHq001734	Leaf	1.05902	Open	Leaf_Open
AHq001741	Leaf	1.05778	Open	Leaf_Open
AHq001746	Leaf	0.39069	Open	Leaf_Open
AHq001747	Leaf	0.717776	Open	Leaf_Open
AHq001748	Leaf	0.487085	Open	Leaf_Open
AHq001749	Leaf	-0.215876	Open	Leaf_Open
AHq001750	Leaf	0.270146	Open	Leaf_Open
AHq001751	Leaf	2.25736	Open	Leaf_Open
AHq001752	Leaf	0.831896	Open	Leaf_Open
AHq001753	Leaf	1.75807	Open	Leaf_Open
AHq001754	Leaf	-3	Open	Leaf_Open
AHq001756	Leaf	1.60289	Open	Leaf_Open
AHq001757	Leaf	1.24607	Open	Leaf_Open
AHq001759	Leaf	1.63109	Open	Leaf_Open
AHq001763	Leaf	0.962298	Open	Leaf_Open
AHq001764	Leaf	1.22794	Open	Leaf_Open
AHq001766	Leaf	0.139492	Open	Leaf_Open
AHq001773	Leaf	1.42692	Open	Leaf_Open
AHq001774	Leaf	0.762663	Open	Leaf_Open
AHq001775	Leaf	0.0941535	Open	Leaf_Open
AHq001776	Leaf	0.060696	Open	Leaf_Open
AHq001779	Leaf	0.936182	Open	Leaf_Open
AHq001782	Leaf	1.01663	Open	Leaf_Open
AHq001786	Leaf	1.56268	Open	Leaf_Open
AHq001787	Leaf	-0.217655	Open	Leaf_Open
AHq001789	Leaf	0.211807	Open	Leaf_Open
AHq001790	Leaf	0.960272	Open	Leaf_Open
AHq001791	Leaf	1.08547	Open	Leaf_Open
AHq001792	Leaf	0.918552	Open	Leaf_Open
AHq001793	Leaf	0.322311	Open	Leaf_Open
AHq001798	Leaf	-0.642646	Open	Leaf_Open
AHq001801	Leaf	0.627441	Open	Leaf_Open
AHq001802	Leaf	2.06915	Open	Leaf_Open
AHq001806	Leaf	0.951827	Open	Leaf_Open
AHq001807	Leaf	1.2958	Open	Leaf_Open
AHq001808	Leaf	-0.446643	Open	Leaf_Open
AHq001809	Leaf	1.51028	Open	Leaf_Open
AHq001810	Leaf	0.981395	Open	Leaf_Open
AHq001811	Leaf	1.27539	Open	Leaf_Open
AHq001814	Leaf	0.0637292	Open	Leaf_Open
AHq001817	Leaf	-0.0515219	Open	Leaf_Open
AHq001819	Leaf	1.44423	Open	Leaf_Open
AHq001823	Leaf	1.36341	Open	Leaf_Open
AHq001830	Leaf	1.0372	Open	Leaf_Open
AHq001832	Leaf	1.15029	Open	Leaf_Open
AHq001833	Leaf	1.15178	Open	Leaf_Open
AHq001834	Leaf	0.499654	Open	Leaf_Open
AHq001839	Leaf	1.2244	Open	Leaf_Open
AHq001840	Leaf	1.74683	Open	Leaf_Open
AHq001841	Leaf	1.50185	Open	Leaf_Open
AHq001853	Leaf	0.854474	Open	Leaf_Open
AHq001857	Leaf	1.74118	Open	Leaf_Open
AHq001858	Leaf	1.45403	Open	Leaf_Open
AHq001859	Leaf	1.95488	Open	Leaf_Open
AHq001861	Leaf	0.177175	Open	Leaf_Open
AHq001863	Leaf	2.9512	Open	Leaf_Open
AHq001864	Leaf	-0.613988	Open	Leaf_Open
AHq001865	Leaf	1.59459	Open	Leaf_Open
AHq001866	Leaf	1.08452	Open	Leaf_Open
AHq001869	Leaf	1.13324	Open	Leaf_Open
AHq001870	Leaf	2.44518	Open	Leaf_Open
AHq001874	Leaf	0.24697	Open	Leaf_Open
AHq001876	Leaf	0.143199	Open	Leaf_Open
AHq001882	Leaf	1.43334	Open	Leaf_Open
AHq001883	Leaf	1.12175	Open	Leaf_Open
AHq001885	Leaf	0.416293	Open	Leaf_Open
AHq001889	Leaf	0.335204	Open	Leaf_Open
AHq001897	Leaf	1.27636	Open	Leaf_Open
AHq001900	Leaf	1.37525	Open	Leaf_Open
AHq001905	Leaf	0.08298	Open	Leaf_Open
AHq001910	Leaf	3.10061	Open	Leaf_Open
AHq001912	Leaf	0.580037	Open	Leaf_Open
AHq001917	Leaf	0.569031	Open	Leaf_Open
AHq001918	Leaf	0.650805	Open	Leaf_Open
AHq001922	Leaf	0.105297	Open	Leaf_Open
AHq001923	Leaf	0.808495	Open	Leaf_Open
AHq001926	Leaf	1.49218	Open	Leaf_Open
AHq001928	Leaf	0.896176	Open	Leaf_Open
AHq001930	Leaf	0.754928	Open	Leaf_Open
AHq001931	Leaf	1.33318	Open	Leaf_Open
AHq001934	Leaf	1.28028	Open	Leaf_Open
AHq001945	Leaf	0.544794	Open	Leaf_Open
AHq001947	Leaf	1.77436	Open	Leaf_Open
AHq001954	Leaf	0.594919	Open	Leaf_Open
AHq001955	Leaf	1.14848	Open	Leaf_Open
AHq001963	Leaf	0.218426	Open	Leaf_Open
AHq001966	Leaf	0.396874	Open	Leaf_Open
AHq001972	Leaf	0.153468	Open	Leaf_Open
AHq001973	Leaf	0.356957	Open	Leaf_Open
AHq001974	Leaf	0.266264	Open	Leaf_Open
AHq001976	Leaf	0.943928	Open	Leaf_Open
AHq001977	Leaf	0.446422	Open	Leaf_Open
AHq001978	Leaf	0.428815	Open	Leaf_Open
AHq001982	Leaf	1.32899	Open	Leaf_Open
AHq001983	Leaf	0.416296	Open	Leaf_Open
AHq001984	Leaf	1.11809	Open	Leaf_Open
AHq001986	Leaf	1.04048	Open	Leaf_Open
AHq001988	Leaf	0.268037	Open	Leaf_Open
AHq001991	Leaf	2.18112	Open	Leaf_Open
AHq001992	Leaf	2.94155	Open	Leaf_Open
AHq001993	Leaf	2.0796	Open	Leaf_Open
AHq001996	Leaf	0.247887	Open	Leaf_Open
AHq001997	Leaf	1.04391	Open	Leaf_Open
AHq002004	Leaf	1.85958	Open	Leaf_Open
AHq002011	Leaf	-0.309614	Open	Leaf_Open
AHq002012	Leaf	2.8838	Open	Leaf_Open
AHq002014	Leaf	1.66814	Open	Leaf_Open
AHq002015	Leaf	0.985153	Open	Leaf_Open
AHq002018	Leaf	1.07652	Open	Leaf_Open
AHq002020	Leaf	0.94896	Open	Leaf_Open
AHq002024	Leaf	0.141338	Open	Leaf_Open
AHq002025	Leaf	1.22805	Open	Leaf_Open
AHq002026	Leaf	0.713616	Open	Leaf_Open
AHq002027	Leaf	0.687692	Open	Leaf_Open
AHq002028	Leaf	0.544104	Open	Leaf_Open
AHq002029	Leaf	-0.525735	Open	Leaf_Open
AHq002030	Leaf	-0.216668	Open	Leaf_Open
AHq002031	Leaf	1.30208	Open	Leaf_Open
AHq002032	Leaf	1.00866	Open	Leaf_Open
AHq002033	Leaf	0.0217589	Open	Leaf_Open
AHq002035	Leaf	-1.27129	Open	Leaf_Open
AHq002040	Leaf	0.450584	Open	Leaf_Open
AHq002044	Leaf	0.885647	Open	Leaf_Open
AHq002047	Leaf	1.27214	Open	Leaf_Open
AHq002048	Leaf	0.784444	Open	Leaf_Open
AHq002049	Leaf	0.316301	Open	Leaf_Open
AHq002050	Leaf	0.58568	Open	Leaf_Open
AHq002051	Leaf	0.653486	Open	Leaf_Open
AHq002053	Leaf	0.0946952	Open	Leaf_Open
AHq002054	Leaf	0.340293	Open	Leaf_Open
AHq002058	Leaf	0.645471	Open	Leaf_Open
AHq002060	Leaf	1.49741	Open	Leaf_Open
AHq002061	Leaf	1.08887	Open	Leaf_Open
AHq002073	Leaf	0.623403	Open	Leaf_Open
AHq002075	Leaf	0.890226	Open	Leaf_Open
AHq002083	Leaf	1.09268	Open	Leaf_Open
AHq002087	Leaf	1.21437	Open	Leaf_Open
AHq002088	Leaf	1.84024	Open	Leaf_Open
AHq002089	Leaf	-0.186343	Open	Leaf_Open
AHq002092	Leaf	0.738431	Open	Leaf_Open
AHq002094	Leaf	1.05974	Open	Leaf_Open
AHq002099	Leaf	0.489062	Open	Leaf_Open
AHq002100	Leaf	0.109442	Open	Leaf_Open
AHq002106	Leaf	1.29097	Open	Leaf_Open
AHq002108	Leaf	0.92689	Open	Leaf_Open
AHq002109	Leaf	1.79602	Open	Leaf_Open
AHq002118	Leaf	1.11905	Open	Leaf_Open
AHq002129	Leaf	2.6289	Open	Leaf_Open
AHq002147	Leaf	0.649823	Open	Leaf_Open
AHq002148	Leaf	0.851936	Open	Leaf_Open
AHq002149	Leaf	0.465843	Open	Leaf_Open
AHq002157	Leaf	1.25473	Open	Leaf_Open
AHq002162	Leaf	0.415498	Open	Leaf_Open
AHq002165	Leaf	0.375603	Open	Leaf_Open
AHq002169	Leaf	0.137399	Open	Leaf_Open
AHq002170	Leaf	1.57595	Open	Leaf_Open
AHq002171	Leaf	0.693517	Open	Leaf_Open
AHq002174	Leaf	0.934923	Open	Leaf_Open
AHq002178	Leaf	-1.21841	Open	Leaf_Open
AHq002180	Leaf	0.911739	Open	Leaf_Open
AHq002183	Leaf	0.557299	Open	Leaf_Open
AHq002184	Leaf	1.00139	Open	Leaf_Open
AHq002185	Leaf	0.983982	Open	Leaf_Open
AHq002201	Leaf	4.23277	Open	Leaf_Open
AHq002205	Leaf	0.905117	Open	Leaf_Open
AHq002207	Leaf	2.64269	Open	Leaf_Open
AHq002209	Leaf	0.543597	Open	Leaf_Open
AHq002223	Leaf	0.718116	Open	Leaf_Open
AHq002224	Leaf	2.57541	Open	Leaf_Open
AHq002225	Leaf	1.81548	Open	Leaf_Open
AHq002226	Leaf	0.784714	Open	Leaf_Open
AHq002230	Leaf	0.645013	Open	Leaf_Open
AHq002232	Leaf	0.179347	Open	Leaf_Open
AHq002233	Leaf	0.819859	Open	Leaf_Open
AHq002236	Leaf	0.473151	Open	Leaf_Open
AHq002237	Leaf	0.730978	Open	Leaf_Open
AHq002239	Leaf	1.82544	Open	Leaf_Open
AHq002241	Leaf	0.452219	Open	Leaf_Open
AHq002247	Leaf	1.99877	Open	Leaf_Open
AHq002250	Leaf	0.337834	Open	Leaf_Open
AHq002256	Leaf	0.600249	Open	Leaf_Open
AHq002263	Leaf	1.16745	Open	Leaf_Open
AHq002264	Leaf	0.782559	Open	Leaf_Open
AHq002268	Leaf	1.24891	Open	Leaf_Open
AHq002271	Leaf	0.996887	Open	Leaf_Open
AHq002283	Leaf	1.14679	Open	Leaf_Open
AHq002284	Leaf	1.15068	Open	Leaf_Open
AHq002286	Leaf	2.23007	Open	Leaf_Open
AHq002287	Leaf	0.54672	Open	Leaf_Open
AHq002290	Leaf	0.608272	Open	Leaf_Open
AHq002291	Leaf	0.423404	Open	Leaf_Open
AHq002294	Leaf	-0.95233	Open	Leaf_Open
AHq002295	Leaf	-0.190298	Open	Leaf_Open
AHq002298	Leaf	0.431592	Open	Leaf_Open
AHq002299	Leaf	0.761496	Open	Leaf_Open
AHq002306	Leaf	0.0995981	Open	Leaf_Open
AHq002307	Leaf	0.451259	Open	Leaf_Open
AHq002310	Leaf	0.858001	Open	Leaf_Open
AHq002311	Leaf	0.862013	Open	Leaf_Open
AHq002314	Leaf	1.12948	Open	Leaf_Open
AHq002323	Leaf	1.54192	Open	Leaf_Open
AHq002324	Leaf	-0.0377034	Open	Leaf_Open
AHq002325	Leaf	0.259529	Open	Leaf_Open
AHq002327	Leaf	0.982299	Open	Leaf_Open
AHq002329	Leaf	1.24495	Open	Leaf_Open
AHq002330	Leaf	1.04381	Open	Leaf_Open
AHq002332	Leaf	1.04107	Open	Leaf_Open
AHq002334	Leaf	0.71148	Open	Leaf_Open
AHq002336	Leaf	-1.04269	Open	Leaf_Open
AHq002348	Leaf	2.79384	Open	Leaf_Open
AHq002352	Leaf	0.289525	Open	Leaf_Open
AHq002357	Leaf	0.786628	Open	Leaf_Open
AHq002359	Leaf	0.765449	Open	Leaf_Open
AHq002361	Leaf	-1.3853	Open	Leaf_Open
AHq002370	Leaf	1.12464	Open	Leaf_Open
AHq002371	Leaf	1.47976	Open	Leaf_Open
AHq002374	Leaf	0.318767	Open	Leaf_Open
AHq002382	Leaf	1.26319	Open	Leaf_Open
AHq002383	Leaf	0.882614	Open	Leaf_Open
AHq002390	Leaf	1.39766	Open	Leaf_Open
AHq002391	Leaf	0.908574	Open	Leaf_Open
AHq002394	Leaf	0.832661	Open	Leaf_Open
AHq002395	Leaf	0.827371	Open	Leaf_Open
AHq002398	Leaf	1.35657	Open	Leaf_Open
AHq002399	Leaf	2.18249	Open	Leaf_Open
AHq002400	Leaf	1.02706	Open	Leaf_Open
AHq002401	Leaf	1.97653	Open	Leaf_Open
AHq002402	Leaf	1.21729	Open	Leaf_Open
AHq002403	Leaf	0.705372	Open	Leaf_Open
AHq002404	Leaf	0.0811104	Open	Leaf_Open
AHq002405	Leaf	0.922669	Open	Leaf_Open
AHq002409	Leaf	0.115292	Open	Leaf_Open
AHq002414	Leaf	0.735674	Open	Leaf_Open
AHq002417	Leaf	0.413731	Open	Leaf_Open
AHq002419	Leaf	1.0368	Open	Leaf_Open
AHq002424	Leaf	-0.243608	Open	Leaf_Open
AHq002425	Leaf	1.09417	Open	Leaf_Open
AHq002436	Leaf	1.16691	Open	Leaf_Open
AHq002438	Leaf	-0.230425	Open	Leaf_Open
AHq002447	Leaf	1.44721	Open	Leaf_Open
AHq002448	Leaf	0.683883	Open	Leaf_Open
AHq002456	Leaf	0.339142	Open	Leaf_Open
AHq002460	Leaf	-0.0255859	Open	Leaf_Open
AHq002461	Leaf	0.337473	Open	Leaf_Open
AHq002470	Leaf	0.930351	Open	Leaf_Open
AHq002472	Leaf	0.714178	Open	Leaf_Open
AHq002479	Leaf	0.917758	Open	Leaf_Open
AHq002480	Leaf	0.895411	Open	Leaf_Open
AHq002481	Leaf	0.348913	Open	Leaf_Open
AHq002482	Leaf	0.596708	Open	Leaf_Open
AHq002486	Leaf	0.850894	Open	Leaf_Open
AHq002487	Leaf	0.111325	Open	Leaf_Open
AHq002488	Leaf	0.749081	Open	Leaf_Open
AHq002490	Leaf	-0.197228	Open	Leaf_Open
AHq002491	Leaf	-0.223794	Open	Leaf_Open
AHq002493	Leaf	1.00951	Open	Leaf_Open
AHq002495	Leaf	0.796674	Open	Leaf_Open
AHq002500	Leaf	1.26307	Open	Leaf_Open
AHq002502	Leaf	0.589283	Open	Leaf_Open
AHq002507	Leaf	0.68314	Open	Leaf_Open
AHq002514	Leaf	0.0999181	Open	Leaf_Open
AHq002516	Leaf	0.579701	Open	Leaf_Open
AHq002517	Leaf	1.17083	Open	Leaf_Open
AHq002521	Leaf	1.22798	Open	Leaf_Open
AHq002524	Leaf	0.873543	Open	Leaf_Open
AHq002525	Leaf	0.999822	Open	Leaf_Open
AHq002527	Leaf	0.00619019	Open	Leaf_Open
AHq002529	Leaf	0.965867	Open	Leaf_Open
AHq002533	Leaf	1.15532	Open	Leaf_Open
AHq002534	Leaf	1.73033	Open	Leaf_Open
AHq002535	Leaf	1.75785	Open	Leaf_Open
AHq002536	Leaf	1.27008	Open	Leaf_Open
AHq002537	Leaf	0.120177	Open	Leaf_Open
AHq002549	Leaf	0.873373	Open	Leaf_Open
AHq002550	Leaf	1.11217	Open	Leaf_Open
AHq002551	Leaf	2.40737	Open	Leaf_Open
AHq002552	Leaf	1.71784	Open	Leaf_Open
AHq002553	Leaf	0.573992	Open	Leaf_Open
AHq002561	Leaf	1.10714	Open	Leaf_Open
AHq002563	Leaf	0.773276	Open	Leaf_Open
AHq002564	Leaf	0.695647	Open	Leaf_Open
AHq002567	Leaf	1.29598	Open	Leaf_Open
AHq002574	Leaf	0.408375	Open	Leaf_Open
AHq002576	Leaf	0.911796	Open	Leaf_Open
AHq002578	Leaf	-1.02054	Open	Leaf_Open
AHq002579	Leaf	1.02167	Open	Leaf_Open
AHq002594	Leaf	1.1697	Open	Leaf_Open
AHq002599	Leaf	0.961649	Open	Leaf_Open
AHq002601	Leaf	0.582564	Open	Leaf_Open
AHq002602	Leaf	2.15129	Open	Leaf_Open
AHq002604	Leaf	0.83347	Open	Leaf_Open
AHq002606	Leaf	2.77824	Open	Leaf_Open
AHq002609	Leaf	1.61711	Open	Leaf_Open
AHq002611	Leaf	0.454256	Open	Leaf_Open
AHq002612	Leaf	0.213394	Open	Leaf_Open
AHq002613	Leaf	0.660636	Open	Leaf_Open
AHq002614	Leaf	1.03205	Open	Leaf_Open
AHq002616	Leaf	0.143355	Open	Leaf_Open
AHq002617	Leaf	0.0412834	Open	Leaf_Open
AHq002620	Leaf	1.28331	Open	Leaf_Open
AHq002621	Leaf	1.01073	Open	Leaf_Open
AHq002624	Leaf	0.27333	Open	Leaf_Open
AHq002625	Leaf	0.633254	Open	Leaf_Open
AHq002626	Leaf	1.07051	Open	Leaf_Open
AHq002627	Leaf	0.479685	Open	Leaf_Open
AHq002628	Leaf	0.93655	Open	Leaf_Open
AHq002629	Leaf	-0.510472	Open	Leaf_Open
AHq002632	Leaf	0.351558	Open	Leaf_Open
AHq002634	Leaf	0.571383	Open	Leaf_Open
AHq002636	Leaf	0.643829	Open	Leaf_Open
AHq002637	Leaf	0.37919	Open	Leaf_Open
AHq002642	Leaf	0.312913	Open	Leaf_Open
AHq002645	Leaf	1.66734	Open	Leaf_Open
AHq002648	Leaf	0.467304	Open	Leaf_Open
AHq002649	Leaf	0.826898	Open	Leaf_Open
AHq002650	Leaf	0.512821	Open	Leaf_Open
AHq002651	Leaf	0.493488	Open	Leaf_Open
AHq002658	Leaf	1.43928	Open	Leaf_Open
AHq002659	Leaf	0.83454	Open	Leaf_Open
AHq002662	Leaf	0.0820119	Open	Leaf_Open
AHq002663	Leaf	0.286794	Open	Leaf_Open
AHq002664	Leaf	1.21857	Open	Leaf_Open
AHq002665	Leaf	0.0576685	Open	Leaf_Open
AHq002666	Leaf	0.365277	Open	Leaf_Open
AHq002670	Leaf	0.239268	Open	Leaf_Open
AHq002673	Leaf	0.12841	Open	Leaf_Open
AHq002675	Leaf	0.404842	Open	Leaf_Open
AHq002676	Leaf	1.21414	Open	Leaf_Open
AHq002677	Leaf	1.55823	Open	Leaf_Open
AHq002679	Leaf	1.30729	Open	Leaf_Open
AHq002683	Leaf	0.862156	Open	Leaf_Open
AHq002690	Leaf	0.074279	Open	Leaf_Open
AHq002691	Leaf	1.16992	Open	Leaf_Open
AHq002693	Leaf	0.524225	Open	Leaf_Open
AHq002705	Leaf	1.12639	Open	Leaf_Open
AHq002706	Leaf	0.895107	Open	Leaf_Open
AHq002707	Leaf	2.55268	Open	Leaf_Open
AHq002708	Leaf	1.40213	Open	Leaf_Open
AHq002710	Leaf	2.6937	Open	Leaf_Open
AHq002711	Leaf	2.75033	Open	Leaf_Open
AHq002712	Leaf	-0.221908	Open	Leaf_Open
AHq002716	Leaf	0.32387	Open	Leaf_Open
AHq002726	Leaf	-0.383687	Open	Leaf_Open
AHq002727	Leaf	0.468309	Open	Leaf_Open
AHq002728	Leaf	-0.47267	Open	Leaf_Open
AHq002731	Leaf	0.968876	Open	Leaf_Open
AHq002733	Leaf	1.57616	Open	Leaf_Open
AHq002734	Leaf	0.842492	Open	Leaf_Open
AHq002735	Leaf	-0.618403	Open	Leaf_Open
AHq002737	Leaf	-0.476171	Open	Leaf_Open
AHq002740	Leaf	1.09498	Open	Leaf_Open
AHq002743	Leaf	1.65065	Open	Leaf_Open
AHq002745	Leaf	0.956636	Open	Leaf_Open
AHq002746	Leaf	1.21792	Open	Leaf_Open
AHq002749	Leaf	1.00578	Open	Leaf_Open
AHq002751	Leaf	1.55844	Open	Leaf_Open
AHq002759	Leaf	-0.248115	Open	Leaf_Open
AHq002768	Leaf	0.927106	Open	Leaf_Open
AHq002773	Leaf	0.285051	Open	Leaf_Open
AHq002775	Leaf	0.965286	Open	Leaf_Open
AHq002786	Leaf	0.228401	Open	Leaf_Open
AHq002787	Leaf	0.68411	Open	Leaf_Open
AHq002789	Leaf	0.102457	Open	Leaf_Open
AHq002797	Leaf	1.23547	Open	Leaf_Open
AHq002800	Leaf	3.30904	Open	Leaf_Open
AHq002801	Leaf	0.691005	Open	Leaf_Open
AHq002803	Leaf	0.681334	Open	Leaf_Open
AHq002804	Leaf	0.62125	Open	Leaf_Open
AHq002810	Leaf	0.662752	Open	Leaf_Open
AHq002812	Leaf	-0.0964431	Open	Leaf_Open
AHq002813	Leaf	0.758295	Open	Leaf_Open
AHq002814	Leaf	1.47718	Open	Leaf_Open
AHq002816	Leaf	0.370681	Open	Leaf_Open
AHq002817	Leaf	0.585846	Open	Leaf_Open
AHq002818	Leaf	0.329645	Open	Leaf_Open
AHq002819	Leaf	-0.161902	Open	Leaf_Open
AHq002821	Leaf	1.70832	Open	Leaf_Open
AHq002822	Leaf	1.82999	Open	Leaf_Open
AHq002823	Leaf	0.73444	Open	Leaf_Open
AHq002826	Leaf	0.811419	Open	Leaf_Open
AHq002827	Leaf	1.83384	Open	Leaf_Open
AHq002828	Leaf	1.90885	Open	Leaf_Open
AHq002833	Leaf	0.513409	Open	Leaf_Open
AHq002836	Leaf	-0.0972443	Open	Leaf_Open
AHq002837	Leaf	0.914299	Open	Leaf_Open
AHq002845	Leaf	1.02741	Open	Leaf_Open
AHq002846	Leaf	0.816177	Open	Leaf_Open
AHq002850	Leaf	-0.590373	Open	Leaf_Open
AHq002855	Leaf	1.20715	Open	Leaf_Open
AHq002856	Leaf	0.112684	Open	Leaf_Open
AHq002857	Leaf	0.858406	Open	Leaf_Open
AHq002863	Leaf	0.235166	Open	Leaf_Open
AHq002864	Leaf	0.513627	Open	Leaf_Open
AHq002866	Leaf	1.25738	Open	Leaf_Open
AHq002868	Leaf	1.35218	Open	Leaf_Open
AHq002873	Leaf	-0.294146	Open	Leaf_Open
AHq002874	Leaf	1.47728	Open	Leaf_Open
AHq002877	Leaf	1.23931	Open	Leaf_Open
AHq002879	Leaf	0.674445	Open	Leaf_Open
AHq002880	Leaf	-0.365835	Open	Leaf_Open
AHq002885	Leaf	1.255	Open	Leaf_Open
AHq002886	Leaf	1.45833	Open	Leaf_Open
AHq002887	Leaf	-1.19758	Open	Leaf_Open
AHq002889	Leaf	0.755003	Open	Leaf_Open
AHq002890	Leaf	2.37935	Open	Leaf_Open
AHq002891	Leaf	0.379889	Open	Leaf_Open
AHq002894	Leaf	0.379577	Open	Leaf_Open
AHq002895	Leaf	0.816105	Open	Leaf_Open
AHq002897	Leaf	0.161361	Open	Leaf_Open
AHq002898	Leaf	0.599926	Open	Leaf_Open
AHq002899	Leaf	1.19462	Open	Leaf_Open
AHq002900	Leaf	1.71075	Open	Leaf_Open
AHq002909	Leaf	0.94192	Open	Leaf_Open
AHq002911	Leaf	2.40168	Open	Leaf_Open
AHq002912	Leaf	1.08788	Open	Leaf_Open
AHq002913	Leaf	1.68118	Open	Leaf_Open
AHq002914	Leaf	1.19173	Open	Leaf_Open
AHq002919	Leaf	1.0495	Open	Leaf_Open
AHq002921	Leaf	0.78739	Open	Leaf_Open
AHq002923	Leaf	0.723952	Open	Leaf_Open
AHq002925	Leaf	0.836267	Open	Leaf_Open
AHq002927	Leaf	1.69639	Open	Leaf_Open
AHq002930	Leaf	1.24451	Open	Leaf_Open
AHq002931	Leaf	1.5307	Open	Leaf_Open
AHq002933	Leaf	1.32156	Open	Leaf_Open
AHq002934	Leaf	1.11789	Open	Leaf_Open
AHq002941	Leaf	1.49333	Open	Leaf_Open
AHq002946	Leaf	0.432759	Open	Leaf_Open
AHq002947	Leaf	1.49929	Open	Leaf_Open
AHq002948	Leaf	0.517705	Open	Leaf_Open
AHq002949	Leaf	0.489788	Open	Leaf_Open
AHq002955	Leaf	0.439467	Open	Leaf_Open
AHq002956	Leaf	-0.307828	Open	Leaf_Open
AHq002958	Leaf	-1.1844	Open	Leaf_Open
AHq002959	Leaf	1.92106	Open	Leaf_Open
AHq002960	Leaf	1.27273	Open	Leaf_Open
AHq002961	Leaf	1.08862	Open	Leaf_Open
AHq002967	Leaf	0.663723	Open	Leaf_Open
AHq002969	Leaf	1.02858	Open	Leaf_Open
AHq002972	Leaf	1.73015	Open	Leaf_Open
AHq002973	Leaf	0.459517	Open	Leaf_Open
AHq002974	Leaf	1.10052	Open	Leaf_Open
AHq002978	Leaf	0.272063	Open	Leaf_Open
AHq002983	Leaf	1.39878	Open	Leaf_Open
AHq002984	Leaf	1.37149	Open	Leaf_Open
AHq002985	Leaf	0.73046	Open	Leaf_Open
AHq002986	Leaf	-0.1516	Open	Leaf_Open
AHq002987	Leaf	1.58715	Open	Leaf_Open
AHq002988	Leaf	0.71588	Open	Leaf_Open
AHq002989	Leaf	0.946196	Open	Leaf_Open
AHq002991	Leaf	0.681511	Open	Leaf_Open
AHq002993	Leaf	1.10114	Open	Leaf_Open
AHq002994	Leaf	0.957921	Open	Leaf_Open
AHq002995	Leaf	0.699249	Open	Leaf_Open
AHq003004	Leaf	0.460883	Open	Leaf_Open
AHq003005	Leaf	0.808124	Open	Leaf_Open
AHq003006	Leaf	0.109195	Open	Leaf_Open
AHq003007	Leaf	0.363398	Open	Leaf_Open
AHq003016	Leaf	1.92843	Open	Leaf_Open
AHq003021	Leaf	0.254267	Open	Leaf_Open
AHq003027	Leaf	0.68026	Open	Leaf_Open
AHq003028	Leaf	0.594009	Open	Leaf_Open
AHq003029	Leaf	1.15709	Open	Leaf_Open
AHq003036	Leaf	0.590363	Open	Leaf_Open
AHq003037	Leaf	1.84123	Open	Leaf_Open
AHq003038	Leaf	-1.07788	Open	Leaf_Open
AHq003040	Leaf	0.159198	Open	Leaf_Open
AHq003042	Leaf	1.11317	Open	Leaf_Open
AHq003046	Leaf	1.13493	Open	Leaf_Open
AHq003053	Leaf	0.973342	Open	Leaf_Open
AHq003057	Leaf	-0.208588	Open	Leaf_Open
AHq003058	Leaf	-0.373334	Open	Leaf_Open
AHq003067	Leaf	-0.171963	Open	Leaf_Open
AHq003074	Leaf	1.17757	Open	Leaf_Open
AHq003077	Leaf	1.35335	Open	Leaf_Open
AHq003078	Leaf	0.625918	Open	Leaf_Open
AHq003080	Leaf	-0.51514	Open	Leaf_Open
AHq003082	Leaf	1.22188	Open	Leaf_Open
AHq003089	Leaf	1.15919	Open	Leaf_Open
AHq003093	Leaf	0.553811	Open	Leaf_Open
AHq003094	Leaf	0.138088	Open	Leaf_Open
AHq003095	Leaf	1.51438	Open	Leaf_Open
AHq003096	Leaf	0.863646	Open	Leaf_Open
AHq003097	Leaf	1.44826	Open	Leaf_Open
AHq003101	Leaf	0.0522364	Open	Leaf_Open
AHq003104	Leaf	1.09446	Open	Leaf_Open
AHq003105	Leaf	0.571265	Open	Leaf_Open
AHq003106	Leaf	0.802069	Open	Leaf_Open
AHq003108	Leaf	-0.551702	Open	Leaf_Open
AHq003110	Leaf	1.02359	Open	Leaf_Open
AHq003116	Leaf	1.011	Open	Leaf_Open
AHq003118	Leaf	3.07122	Open	Leaf_Open
AHq003119	Leaf	1.36385	Open	Leaf_Open
AHq003121	Leaf	0.992101	Open	Leaf_Open
AHq003126	Leaf	1.23746	Open	Leaf_Open
AHq003130	Leaf	0.846506	Open	Leaf_Open
AHq003135	Leaf	0.451345	Open	Leaf_Open
AHq003136	Leaf	0.157566	Open	Leaf_Open
AHq003137	Leaf	-0.609732	Open	Leaf_Open
AHq003138	Leaf	0.868395	Open	Leaf_Open
AHq003139	Leaf	0.486091	Open	Leaf_Open
AHq003141	Leaf	0.753037	Open	Leaf_Open
AHq003142	Leaf	0.660999	Open	Leaf_Open
AHq003146	Leaf	2.16602	Open	Leaf_Open
AHq003149	Leaf	0.363715	Open	Leaf_Open
AHq003151	Leaf	0.702945	Open	Leaf_Open
AHq003152	Leaf	1.22195	Open	Leaf_Open
AHq003154	Leaf	0.656883	Open	Leaf_Open
AHq003155	Leaf	1.011	Open	Leaf_Open
AHq003158	Leaf	0.905024	Open	Leaf_Open
AHq003162	Leaf	2.19489	Open	Leaf_Open
AHq003163	Leaf	0.880882	Open	Leaf_Open
AHq003164	Leaf	1.70752	Open	Leaf_Open
AHq003167	Leaf	2.47736	Open	Leaf_Open
AHq003168	Leaf	1.90681	Open	Leaf_Open
AHq003170	Leaf	0.573828	Open	Leaf_Open
AHq003173	Leaf	0.0738344	Open	Leaf_Open
AHq003174	Leaf	0.949453	Open	Leaf_Open
AHq003177	Leaf	1.97216	Open	Leaf_Open
AHq003178	Leaf	0.81854	Open	Leaf_Open
AHq003187	Leaf	0.802142	Open	Leaf_Open
AHq003188	Leaf	1.2491	Open	Leaf_Open
AHq003189	Leaf	1.23123	Open	Leaf_Open
AHq003190	Leaf	1.42193	Open	Leaf_Open
AHq003191	Leaf	0.974749	Open	Leaf_Open
AHq003195	Leaf	-1.20698	Open	Leaf_Open
AHq003196	Leaf	0.769345	Open	Leaf_Open
AHq003197	Leaf	1.39101	Open	Leaf_Open
AHq003198	Leaf	0.942912	Open	Leaf_Open
AHq003208	Leaf	0.437341	Open	Leaf_Open
AHq003209	Leaf	0.741767	Open	Leaf_Open
AHq003210	Leaf	1.4683	Open	Leaf_Open
AHq003211	Leaf	0.0297041	Open	Leaf_Open
AHq003214	Leaf	1.1083	Open	Leaf_Open
AHq003215	Leaf	0.959598	Open	Leaf_Open
AHq003216	Leaf	0.597992	Open	Leaf_Open
AHq003217	Leaf	-0.0410301	Open	Leaf_Open
AHq003220	Leaf	0.414252	Open	Leaf_Open
AHq003221	Leaf	2.02721	Open	Leaf_Open
AHq003225	Leaf	-0.277496	Open	Leaf_Open
AHq003226	Leaf	0.374923	Open	Leaf_Open
AHq003228	Leaf	1.43917	Open	Leaf_Open
AHq003229	Leaf	0.959227	Open	Leaf_Open
AHq003237	Leaf	0.328885	Open	Leaf_Open
AHq003245	Leaf	-0.858186	Open	Leaf_Open
AHq003247	Leaf	0.303861	Open	Leaf_Open
AHq003248	Leaf	0.00327388	Open	Leaf_Open
AHq003253	Leaf	1.05056	Open	Leaf_Open
AHq003255	Leaf	0.521343	Open	Leaf_Open
AHq003258	Leaf	0.449036	Open	Leaf_Open
AHq003260	Leaf	0.502286	Open	Leaf_Open
AHq003261	Leaf	0.707832	Open	Leaf_Open
AHq003262	Leaf	-0.0890921	Open	Leaf_Open
AHq003263	Leaf	0.549024	Open	Leaf_Open
AHq003265	Leaf	0.242696	Open	Leaf_Open
AHq003266	Leaf	0.925937	Open	Leaf_Open
AHq003271	Leaf	-0.226256	Open	Leaf_Open
AHq003274	Leaf	1.6765	Open	Leaf_Open
AHq003276	Leaf	0.372369	Open	Leaf_Open
AHq003277	Leaf	0.274132	Open	Leaf_Open
AHq003279	Leaf	0.306277	Open	Leaf_Open
AHq003280	Leaf	0.779314	Open	Leaf_Open
AHq003281	Leaf	-1.66086	Open	Leaf_Open
AHq003282	Leaf	0.347412	Open	Leaf_Open
AHq003285	Leaf	0.266982	Open	Leaf_Open
AHq003287	Leaf	0.784348	Open	Leaf_Open
AHq003288	Leaf	0.534715	Open	Leaf_Open
AHq003290	Leaf	0.626241	Open	Leaf_Open
AHq003292	Leaf	0.577009	Open	Leaf_Open
AHq003293	Leaf	0.242977	Open	Leaf_Open
AHq003294	Leaf	0.974978	Open	Leaf_Open
AHq003295	Leaf	-0.331998	Open	Leaf_Open
AHq003298	Leaf	1.26697	Open	Leaf_Open
AHq003299	Leaf	0.382923	Open	Leaf_Open
AHq003302	Leaf	1.23906	Open	Leaf_Open
AHq003303	Leaf	1.37125	Open	Leaf_Open
AHq003304	Leaf	0.84835	Open	Leaf_Open
AHq003307	Leaf	-0.111476	Open	Leaf_Open
AHq003308	Leaf	-0.359798	Open	Leaf_Open
AHq003310	Leaf	0.169465	Open	Leaf_Open
AHq003312	Leaf	0.752166	Open	Leaf_Open
AHq003314	Leaf	2.27418	Open	Leaf_Open
AHq003315	Leaf	0.759358	Open	Leaf_Open
AHq003316	Leaf	-0.0384652	Open	Leaf_Open
AHq003317	Leaf	-1.35638	Open	Leaf_Open
AHq003318	Leaf	1.30665	Open	Leaf_Open
AHq003319	Leaf	0.578091	Open	Leaf_Open
AHq003320	Leaf	0.910756	Open	Leaf_Open
AHq003321	Leaf	1.27101	Open	Leaf_Open
AHq003322	Leaf	-0.241932	Open	Leaf_Open
AHq003323	Leaf	1.06989	Open	Leaf_Open
AHq003328	Leaf	0.964694	Open	Leaf_Open
AHq003335	Leaf	0.345846	Open	Leaf_Open
AHq003336	Leaf	1.1655	Open	Leaf_Open
AHq003337	Leaf	0.928895	Open	Leaf_Open
AHq003338	Leaf	0.617058	Open	Leaf_Open
AHq003339	Leaf	1.74383	Open	Leaf_Open
AHq003341	Leaf	-0.978996	Open	Leaf_Open
AHq003342	Leaf	-1.40598	Open	Leaf_Open
AHq003343	Leaf	0.70761	Open	Leaf_Open
AHq003344	Leaf	-0.506067	Open	Leaf_Open
AHq003345	Leaf	1.21892	Open	Leaf_Open
AHq003348	Leaf	-0.890613	Open	Leaf_Open
AHq003349	Leaf	0.708517	Open	Leaf_Open
AHq003350	Leaf	1.35813	Open	Leaf_Open
AHq003351	Leaf	-1.01035	Open	Leaf_Open
AHq003352	Leaf	0.479919	Open	Leaf_Open
AHq003355	Leaf	1.90831	Open	Leaf_Open
AHq003356	Leaf	0.595095	Open	Leaf_Open
AHq003358	Leaf	0.00546821	Open	Leaf_Open
AHq003359	Leaf	0.410644	Open	Leaf_Open
AHq003360	Leaf	0.901062	Open	Leaf_Open
AHq003361	Leaf	0.0373381	Open	Leaf_Open
AHq003364	Leaf	2.06247	Open	Leaf_Open
AHq003365	Leaf	0.219177	Open	Leaf_Open
AHq003367	Leaf	0.383114	Open	Leaf_Open
AHq003368	Leaf	1.56023	Open	Leaf_Open
AHq003370	Leaf	-0.0247139	Open	Leaf_Open
AHq003371	Leaf	0.00396503	Open	Leaf_Open
AHq003372	Leaf	1.54469	Open	Leaf_Open
AHq003376	Leaf	0.467447	Open	Leaf_Open
AHq003377	Leaf	0.799979	Open	Leaf_Open
AHq003378	Leaf	1.1351	Open	Leaf_Open
AHq003381	Leaf	-0.480078	Open	Leaf_Open
AHq003382	Leaf	0.824667	Open	Leaf_Open
AHq003384	Leaf	-1.6314	Open	Leaf_Open
AHq003386	Leaf	1.01374	Open	Leaf_Open
AHq003390	Leaf	0.338175	Open	Leaf_Open
AHq003392	Leaf	0.981909	Open	Leaf_Open
AHq003393	Leaf	1.30613	Open	Leaf_Open
AHq003394	Leaf	0.671633	Open	Leaf_Open
AHq003395	Leaf	0.194067	Open	Leaf_Open
AHq003397	Leaf	0.400691	Open	Leaf_Open
AHq003399	Leaf	0.305227	Open	Leaf_Open
AHq003401	Leaf	1.17032	Open	Leaf_Open
AHq003402	Leaf	0.800489	Open	Leaf_Open
AHq003404	Leaf	0.508685	Open	Leaf_Open
AHq003406	Leaf	0.423406	Open	Leaf_Open
AHq003407	Leaf	0.183707	Open	Leaf_Open
AHq003408	Leaf	0.0504867	Open	Leaf_Open
AHq003411	Leaf	-1.31222	Open	Leaf_Open
AHq003416	Leaf	-1.87222	Open	Leaf_Open
AHq003422	Leaf	2.07642	Open	Leaf_Open
AHq003423	Leaf	0.11758	Open	Leaf_Open
AHq003426	Leaf	1.48523	Open	Leaf_Open
AHq003427	Leaf	-0.0470282	Open	Leaf_Open
AHq003428	Leaf	1.14634	Open	Leaf_Open
AHq003430	Leaf	1.21607	Open	Leaf_Open
AHq003432	Leaf	0.838582	Open	Leaf_Open
AHq003433	Leaf	0.181007	Open	Leaf_Open
AHq003439	Leaf	2.05116	Open	Leaf_Open
AHq003441	Leaf	1.18274	Open	Leaf_Open
AHq003443	Leaf	0.0559578	Open	Leaf_Open
AHq003453	Leaf	-0.191842	Open	Leaf_Open
AHq003455	Leaf	0.660313	Open	Leaf_Open
AHq003456	Leaf	1.14595	Open	Leaf_Open
AHq003457	Leaf	-0.0706419	Open	Leaf_Open
AHq003461	Leaf	0.744418	Open	Leaf_Open
AHq003462	Leaf	1.78741	Open	Leaf_Open
AHq003463	Leaf	1.51592	Open	Leaf_Open
AHq003468	Leaf	1.18164	Open	Leaf_Open
AHq003471	Leaf	0.55831	Open	Leaf_Open
AHq003472	Leaf	-0.673871	Open	Leaf_Open
AHq003473	Leaf	-0.119762	Open	Leaf_Open
AHq003480	Leaf	0.448537	Open	Leaf_Open
AHq003482	Leaf	-0.0748726	Open	Leaf_Open
AHq003484	Leaf	0.0431442	Open	Leaf_Open
AHq003485	Leaf	1.65173	Open	Leaf_Open
AHq003486	Leaf	-0.0261579	Open	Leaf_Open
AHq003489	Leaf	-0.208124	Open	Leaf_Open
AHq003490	Leaf	0.214117	Open	Leaf_Open
AHq003491	Leaf	-0.0639351	Open	Leaf_Open
AHq003493	Leaf	0.790244	Open	Leaf_Open
AHq003495	Leaf	-0.331773	Open	Leaf_Open
AHq003498	Leaf	0.777548	Open	Leaf_Open
AHq003502	Leaf	1.1219	Open	Leaf_Open
AHq003504	Leaf	0.672713	Open	Leaf_Open
AHq003505	Leaf	1.73535	Open	Leaf_Open
AHq003506	Leaf	1.05905	Open	Leaf_Open
AHq003510	Leaf	0.353422	Open	Leaf_Open
AHq003511	Leaf	0.736167	Open	Leaf_Open
AHq003522	Leaf	-1.53044	Open	Leaf_Open
AHq003523	Leaf	-3	Open	Leaf_Open
AHq003530	Leaf	0.179495	Open	Leaf_Open
AHq003534	Leaf	-0.250761	Open	Leaf_Open
AHq003541	Leaf	0.699742	Open	Leaf_Open
AHq003544	Leaf	0.498896	Open	Leaf_Open
AHq003550	Leaf	0.492594	Open	Leaf_Open
AHq003553	Leaf	0.706071	Open	Leaf_Open
AHq003559	Leaf	0.975401	Open	Leaf_Open
AHq003561	Leaf	0.205281	Open	Leaf_Open
AHq003564	Leaf	0.261576	Open	Leaf_Open
AHq003567	Leaf	0.582125	Open	Leaf_Open
AHq003568	Leaf	0.959662	Open	Leaf_Open
AHq003571	Leaf	-0.219443	Open	Leaf_Open
AHq003575	Leaf	0.0455998	Open	Leaf_Open
AHq003576	Leaf	0.0572079	Open	Leaf_Open
AHq003578	Leaf	0.345834	Open	Leaf_Open
AHq003579	Leaf	-0.976176	Open	Leaf_Open
AHq003582	Leaf	0.905371	Open	Leaf_Open
AHq003584	Leaf	0.200955	Open	Leaf_Open
AHq003586	Leaf	0.585287	Open	Leaf_Open
AHq003587	Leaf	0.421878	Open	Leaf_Open
AHq003588	Leaf	1.48431	Open	Leaf_Open
AHq003590	Leaf	0.161801	Open	Leaf_Open
AHq003592	Leaf	0.102459	Open	Leaf_Open
AHq003593	Leaf	0.331964	Open	Leaf_Open
AHq003600	Leaf	0.982105	Open	Leaf_Open
AHq003601	Leaf	0.122141	Open	Leaf_Open
AHq003602	Leaf	-0.0550382	Open	Leaf_Open
AHq003608	Leaf	0.944814	Open	Leaf_Open
AHq003612	Leaf	0.0555404	Open	Leaf_Open
AHq003617	Leaf	0.107026	Open	Leaf_Open
AHq003623	Leaf	1.58779	Open	Leaf_Open
AHq003624	Leaf	0.619251	Open	Leaf_Open
AHq003625	Leaf	0.334859	Open	Leaf_Open
AHq003626	Leaf	0.198495	Open	Leaf_Open
AHq003627	Leaf	0.442394	Open	Leaf_Open
AHq003630	Leaf	0.737412	Open	Leaf_Open
AHq003632	Leaf	0.836016	Open	Leaf_Open
AHq003636	Leaf	0.49384	Open	Leaf_Open
AHq003637	Leaf	-1.21306	Open	Leaf_Open
AHq003640	Leaf	0.71448	Open	Leaf_Open
AHq003643	Leaf	0.714395	Open	Leaf_Open
AHq003650	Leaf	0.412121	Open	Leaf_Open
AHq003651	Leaf	1.24027	Open	Leaf_Open
AHq003654	Leaf	1.94743	Open	Leaf_Open
AHq003656	Leaf	0.756728	Open	Leaf_Open
AHq003657	Leaf	0.725184	Open	Leaf_Open
AHq003658	Leaf	0.554515	Open	Leaf_Open
AHq003665	Leaf	0.315838	Open	Leaf_Open
AHq003667	Leaf	1.08209	Open	Leaf_Open
AHq003668	Leaf	0.564614	Open	Leaf_Open
AHq003681	Leaf	1.16088	Open	Leaf_Open
AHq003682	Leaf	1.59185	Open	Leaf_Open
AHq003683	Leaf	0.626128	Open	Leaf_Open
AHq003687	Leaf	0.60671	Open	Leaf_Open
AHq003689	Leaf	-1.71499	Open	Leaf_Open
AHq003691	Leaf	-0.955476	Open	Leaf_Open
AHq003693	Leaf	-0.497784	Open	Leaf_Open
AHq003694	Leaf	0.924627	Open	Leaf_Open
AHq003698	Leaf	-0.295913	Open	Leaf_Open
AHq003702	Leaf	-0.0356002	Open	Leaf_Open
AHq003703	Leaf	0.874351	Open	Leaf_Open
AHq003705	Leaf	1.07932	Open	Leaf_Open
AHq003707	Leaf	0.0106403	Open	Leaf_Open
AHq003708	Leaf	2.21669	Open	Leaf_Open
AHq003710	Leaf	1.15454	Open	Leaf_Open
AHq003712	Leaf	-0.198434	Open	Leaf_Open
AHq003714	Leaf	-0.00766678	Open	Leaf_Open
AHq003716	Leaf	-0.349948	Open	Leaf_Open
AHq003717	Leaf	0.418197	Open	Leaf_Open
AHq003718	Leaf	0.134627	Open	Leaf_Open
AHq003720	Leaf	1.06162	Open	Leaf_Open
AHq003721	Leaf	-0.37953	Open	Leaf_Open
AHq003722	Leaf	-1.26004	Open	Leaf_Open
AHq003723	Leaf	-1.17809	Open	Leaf_Open
AHq003724	Leaf	0.554407	Open	Leaf_Open
AHq003726	Leaf	0.67198	Open	Leaf_Open
AHq003728	Leaf	0.0854066	Open	Leaf_Open
AHq003729	Leaf	-0.227818	Open	Leaf_Open
AHq003730	Leaf	0.0964404	Open	Leaf_Open
AHq003731	Leaf	0.789815	Open	Leaf_Open
AHq003732	Leaf	0.84082	Open	Leaf_Open
AHq003736	Leaf	0.010187	Open	Leaf_Open
AHq003738	Leaf	-3	Open	Leaf_Open
AHq003739	Leaf	-1.17686	Open	Leaf_Open
AHq003743	Leaf	0.488923	Open	Leaf_Open
AHq003744	Leaf	-0.482006	Open	Leaf_Open
AHq003746	Leaf	-0.557692	Open	Leaf_Open
AHq003747	Leaf	-3	Open	Leaf_Open
AHq003748	Leaf	-0.0583164	Open	Leaf_Open
AHq003749	Leaf	0.518889	Open	Leaf_Open
AHq003750	Leaf	0.29657	Open	Leaf_Open
AHq003756	Leaf	0.144768	Open	Leaf_Open
AHq003757	Leaf	-3	Open	Leaf_Open
AHq003758	Leaf	-0.014177	Open	Leaf_Open
AHq003759	Leaf	0.3543	Open	Leaf_Open
AHq003760	Leaf	0.704813	Open	Leaf_Open
AHq003767	Leaf	1.22646	Open	Leaf_Open
AHq003768	Leaf	0.1436	Open	Leaf_Open
AHq003773	Leaf	1.07404	Open	Leaf_Open
AHq003774	Leaf	0.457479	Open	Leaf_Open
AHq003776	Leaf	0.359384	Open	Leaf_Open
AHq003780	Leaf	-3	Open	Leaf_Open
AHq003781	Leaf	1.76405	Open	Leaf_Open
AHq003783	Leaf	-3	Open	Leaf_Open
AHq003787	Leaf	0.0928205	Open	Leaf_Open
AHq003789	Leaf	1.74139	Open	Leaf_Open
AHq003790	Leaf	-0.693375	Open	Leaf_Open
AHq003791	Leaf	1.419	Open	Leaf_Open
AHq003797	Leaf	0.623941	Open	Leaf_Open
AHq003801	Leaf	0.394103	Open	Leaf_Open
AHq003802	Leaf	-0.0930221	Open	Leaf_Open
AHq003804	Leaf	0.876839	Open	Leaf_Open
AHq003805	Leaf	-0.276343	Open	Leaf_Open
AHq003806	Leaf	0.369973	Open	Leaf_Open
AHq003809	Leaf	0.736609	Open	Leaf_Open
AHq003811	Leaf	0.248635	Open	Leaf_Open
AHq003813	Leaf	-0.0851678	Open	Leaf_Open
AHq003815	Leaf	0.672202	Open	Leaf_Open
AHq003817	Leaf	1.02571	Open	Leaf_Open
AHq003822	Leaf	0.724323	Open	Leaf_Open
AHq003823	Leaf	0.859516	Open	Leaf_Open
AHq003827	Leaf	0.678226	Open	Leaf_Open
AHq003828	Leaf	0.824953	Open	Leaf_Open
AHq003829	Leaf	-0.0701	Open	Leaf_Open
AHq003832	Leaf	0.854296	Open	Leaf_Open
AHq003833	Leaf	1.35168	Open	Leaf_Open
AHq003835	Leaf	0.883739	Open	Leaf_Open
AHq003836	Leaf	0.533419	Open	Leaf_Open
AHq003837	Leaf	0.338364	Open	Leaf_Open
AHq003839	Leaf	-0.204092	Open	Leaf_Open
AHq003843	Leaf	0.641464	Open	Leaf_Open
AHq003845	Leaf	1.21528	Open	Leaf_Open
AHq003846	Leaf	0.525057	Open	Leaf_Open
AHq003847	Leaf	0.790491	Open	Leaf_Open
AHq003848	Leaf	0.535085	Open	Leaf_Open
AHq003851	Leaf	-0.00199369	Open	Leaf_Open
AHq003858	Leaf	0.189444	Open	Leaf_Open
AHq003861	Leaf	0.772428	Open	Leaf_Open
AHq003863	Leaf	-0.254917	Open	Leaf_Open
AHq003864	Leaf	1.12269	Open	Leaf_Open
AHq003865	Leaf	1.74029	Open	Leaf_Open
AHq003866	Leaf	1.46646	Open	Leaf_Open
AHq003867	Leaf	0.596431	Open	Leaf_Open
AHq003868	Leaf	0.0945126	Open	Leaf_Open
AHq003870	Leaf	1.24638	Open	Leaf_Open
AHq003874	Leaf	0.132942	Open	Leaf_Open
AHq003875	Leaf	0.445195	Open	Leaf_Open
AHq003877	Leaf	1.13701	Open	Leaf_Open
AHq003880	Leaf	0.785986	Open	Leaf_Open
AHq003882	Leaf	2.07873	Open	Leaf_Open
AHq003888	Leaf	0.820717	Open	Leaf_Open
AHq003889	Leaf	0.983367	Open	Leaf_Open
AHq003891	Leaf	0.217473	Open	Leaf_Open
AHq003893	Leaf	0.759347	Open	Leaf_Open
AHq003895	Leaf	1.17383	Open	Leaf_Open
AHq003897	Leaf	-0.0931199	Open	Leaf_Open
AHq003898	Leaf	0.0991768	Open	Leaf_Open
AHq003899	Leaf	0.448575	Open	Leaf_Open
AHq003900	Leaf	1.06569	Open	Leaf_Open
AHq003902	Leaf	0.993598	Open	Leaf_Open
AHq003905	Leaf	-0.0569476	Open	Leaf_Open
AHq003909	Leaf	0.554952	Open	Leaf_Open
AHq003911	Leaf	0.323449	Open	Leaf_Open
AHq003912	Leaf	2.2049	Open	Leaf_Open
AHq003919	Leaf	-0.0367464	Open	Leaf_Open
AHq003922	Leaf	-0.494972	Open	Leaf_Open
AHq003927	Leaf	1.25661	Open	Leaf_Open
AHq003928	Leaf	0.321403	Open	Leaf_Open
AHq003929	Leaf	2.13583	Open	Leaf_Open
AHq003930	Leaf	0.850941	Open	Leaf_Open
AHq003939	Leaf	0.296185	Open	Leaf_Open
AHq003943	Leaf	0.66526	Open	Leaf_Open
AHq003945	Leaf	0.820091	Open	Leaf_Open
AHq003946	Leaf	0.791811	Open	Leaf_Open
AHq003947	Leaf	0.0160457	Open	Leaf_Open
AHq003948	Leaf	0.502022	Open	Leaf_Open
AHq003949	Leaf	1.57239	Open	Leaf_Open
AHq003951	Leaf	0.841053	Open	Leaf_Open
AHq003952	Leaf	0.0241777	Open	Leaf_Open
AHq003953	Leaf	1.15864	Open	Leaf_Open
AHq003954	Leaf	1.35346	Open	Leaf_Open
AHq003958	Leaf	0.601583	Open	Leaf_Open
AHq003960	Leaf	1.36639	Open	Leaf_Open
AHq003961	Leaf	-0.169508	Open	Leaf_Open
AHq003963	Leaf	0.867409	Open	Leaf_Open
AHq003966	Leaf	0.137183	Open	Leaf_Open
AHq003967	Leaf	0.380796	Open	Leaf_Open
AHq003968	Leaf	0.638545	Open	Leaf_Open
AHq003971	Leaf	1.0351	Open	Leaf_Open
AHq003972	Leaf	-0.0622683	Open	Leaf_Open
AHq003974	Leaf	-0.235783	Open	Leaf_Open
AHq003976	Leaf	0.857089	Open	Leaf_Open
AHq003978	Leaf	0.0791971	Open	Leaf_Open
AHq003982	Leaf	0.397421	Open	Leaf_Open
AHq003983	Leaf	1.19149	Open	Leaf_Open
AHq003985	Leaf	0.367701	Open	Leaf_Open
AHq003989	Leaf	0.799927	Open	Leaf_Open
AHq003990	Leaf	0.86028	Open	Leaf_Open
AHq003991	Leaf	0.500506	Open	Leaf_Open
AHq003992	Leaf	0.663724	Open	Leaf_Open
AHq003995	Leaf	1.38642	Open	Leaf_Open
AHq004002	Leaf	-0.0880784	Open	Leaf_Open
AHq004004	Leaf	-3	Open	Leaf_Open
AHq004005	Leaf	-0.621934	Open	Leaf_Open
AHq004006	Leaf	1.24112	Open	Leaf_Open
AHq004008	Leaf	1.41528	Open	Leaf_Open
AHq004010	Leaf	0.662956	Open	Leaf_Open
AHq004011	Leaf	0.765839	Open	Leaf_Open
AHq004012	Leaf	1.08169	Open	Leaf_Open
AHq004013	Leaf	0.303733	Open	Leaf_Open
AHq004015	Leaf	0.100871	Open	Leaf_Open
AHq004016	Leaf	1.01533	Open	Leaf_Open
AHq004018	Leaf	0.664524	Open	Leaf_Open
AHq004021	Leaf	0.43857	Open	Leaf_Open
AHq004023	Leaf	1.18506	Open	Leaf_Open
AHq004024	Leaf	0.384811	Open	Leaf_Open
AHq004025	Leaf	0.675125	Open	Leaf_Open
AHq004026	Leaf	-1.75941	Open	Leaf_Open
AHq004032	Leaf	-0.0860553	Open	Leaf_Open
AHq004034	Leaf	1.13151	Open	Leaf_Open
AHq004035	Leaf	0.495824	Open	Leaf_Open
AHq004036	Leaf	0.595553	Open	Leaf_Open
AHq004037	Leaf	0.103072	Open	Leaf_Open
AHq004040	Leaf	0.654781	Open	Leaf_Open
AHq004041	Leaf	1.23385	Open	Leaf_Open
AHq004042	Leaf	0.317053	Open	Leaf_Open
AHq004043	Leaf	1.02268	Open	Leaf_Open
AHq004048	Leaf	1.26217	Open	Leaf_Open
AHq004051	Leaf	-0.0898126	Open	Leaf_Open
AHq004054	Leaf	2.31817	Open	Leaf_Open
AHq004055	Leaf	1.00391	Open	Leaf_Open
AHq004058	Leaf	-0.0173986	Open	Leaf_Open
AHq004060	Leaf	0.331113	Open	Leaf_Open
AHq004062	Leaf	0.28673	Open	Leaf_Open
AHq004065	Leaf	0.287105	Open	Leaf_Open
AHq004070	Leaf	0.0185856	Open	Leaf_Open
AHq004073	Leaf	0.860179	Open	Leaf_Open
AHq004074	Leaf	0.412009	Open	Leaf_Open
AHq004075	Leaf	1.28419	Open	Leaf_Open
AHq004076	Leaf	1.16784	Open	Leaf_Open
AHq004079	Leaf	1.18013	Open	Leaf_Open
AHq004080	Leaf	0.945774	Open	Leaf_Open
AHq004081	Leaf	0.234795	Open	Leaf_Open
AHq004082	Leaf	0.26832	Open	Leaf_Open
AHq004085	Leaf	0.531794	Open	Leaf_Open
AHq004086	Leaf	1.08729	Open	Leaf_Open
AHq004088	Leaf	0.286161	Open	Leaf_Open
AHq004096	Leaf	0.76847	Open	Leaf_Open
AHq004097	Leaf	1.05517	Open	Leaf_Open
AHq004098	Leaf	0.806802	Open	Leaf_Open
AHq004101	Leaf	0.782296	Open	Leaf_Open
AHq004102	Leaf	0.687448	Open	Leaf_Open
AHq004104	Leaf	0.609202	Open	Leaf_Open
AHq004105	Leaf	0.383608	Open	Leaf_Open
AHq004106	Leaf	0.514985	Open	Leaf_Open
AHq004108	Leaf	1.16398	Open	Leaf_Open
AHq004109	Leaf	0.367605	Open	Leaf_Open
AHq004111	Leaf	0.400241	Open	Leaf_Open
AHq004113	Leaf	0.745426	Open	Leaf_Open
AHq004115	Leaf	1.6238	Open	Leaf_Open
AHq004117	Leaf	1.00826	Open	Leaf_Open
AHq004118	Leaf	0.858154	Open	Leaf_Open
AHq004119	Leaf	0.603493	Open	Leaf_Open
AHq004120	Leaf	1.8686	Open	Leaf_Open
AHq004121	Leaf	1.53534	Open	Leaf_Open
AHq004123	Leaf	0.308201	Open	Leaf_Open
AHq004124	Leaf	0.22716	Open	Leaf_Open
AHq004127	Leaf	-0.339754	Open	Leaf_Open
AHq004128	Leaf	1.63095	Open	Leaf_Open
AHq004134	Leaf	1.08942	Open	Leaf_Open
AHq004135	Leaf	0.394849	Open	Leaf_Open
AHq004136	Leaf	1.00675	Open	Leaf_Open
AHq004137	Leaf	0.675088	Open	Leaf_Open
AHq004138	Leaf	0.923974	Open	Leaf_Open
AHq004145	Leaf	2.60301	Open	Leaf_Open
AHq004151	Leaf	0.767281	Open	Leaf_Open
AHq004152	Leaf	0.721687	Open	Leaf_Open
AHq004153	Leaf	0.9421	Open	Leaf_Open
AHq004158	Leaf	1.09635	Open	Leaf_Open
AHq004159	Leaf	0.749695	Open	Leaf_Open
AHq004163	Leaf	0.526019	Open	Leaf_Open
AHq004172	Leaf	1.87699	Open	Leaf_Open
AHq004174	Leaf	0.679086	Open	Leaf_Open
AHq004175	Leaf	0.718016	Open	Leaf_Open
AHq004181	Leaf	0.472092	Open	Leaf_Open
AHq004187	Leaf	0.598412	Open	Leaf_Open
AHq004189	Leaf	0.752752	Open	Leaf_Open
AHq004196	Leaf	0.577159	Open	Leaf_Open
AHq004198	Leaf	0.97361	Open	Leaf_Open
AHq004205	Leaf	0.91834	Open	Leaf_Open
AHq004213	Leaf	0.40933	Open	Leaf_Open
AHq004215	Leaf	1.40791	Open	Leaf_Open
AHq004221	Leaf	0.833493	Open	Leaf_Open
AHq004222	Leaf	1.41198	Open	Leaf_Open
AHq004223	Leaf	2.23363	Open	Leaf_Open
AHq004227	Leaf	0.590119	Open	Leaf_Open
AHq004228	Leaf	0.155613	Open	Leaf_Open
AHq004232	Leaf	1.2933	Open	Leaf_Open
AHq004233	Leaf	-1.31803	Open	Leaf_Open
AHq004239	Leaf	1.58108	Open	Leaf_Open
AHq004240	Leaf	0.591519	Open	Leaf_Open
AHq004243	Leaf	0.636039	Open	Leaf_Open
AHq004246	Leaf	1.1312	Open	Leaf_Open
AHq004257	Leaf	2.07615	Open	Leaf_Open
AHq004258	Leaf	0.152922	Open	Leaf_Open
AHq004263	Leaf	0.346295	Open	Leaf_Open
AHq004264	Leaf	0.478197	Open	Leaf_Open
AHq004266	Leaf	1.12709	Open	Leaf_Open
AHq004267	Leaf	2.82704	Open	Leaf_Open
AHq004268	Leaf	2.10448	Open	Leaf_Open
AHq004269	Leaf	0.864893	Open	Leaf_Open
AHq004279	Leaf	0.326752	Open	Leaf_Open
AHq004281	Leaf	0.338624	Open	Leaf_Open
AHq004282	Leaf	0.834361	Open	Leaf_Open
AHq004296	Leaf	0.772446	Open	Leaf_Open
AHq004301	Leaf	0.379959	Open	Leaf_Open
AHq004306	Leaf	0.311712	Open	Leaf_Open
AHq004307	Leaf	0.905139	Open	Leaf_Open
AHq004309	Leaf	0.86689	Open	Leaf_Open
AHq004315	Leaf	0.906071	Open	Leaf_Open
AHq004316	Leaf	0.453359	Open	Leaf_Open
AHq004317	Leaf	1.14941	Open	Leaf_Open
AHq004319	Leaf	0.453962	Open	Leaf_Open
AHq004320	Leaf	0.361647	Open	Leaf_Open
AHq004321	Leaf	1.17607	Open	Leaf_Open
AHq004331	Leaf	0.477784	Open	Leaf_Open
AHq004332	Leaf	0.939561	Open	Leaf_Open
AHq004335	Leaf	0.588728	Open	Leaf_Open
AHq004342	Leaf	1.09529	Open	Leaf_Open
AHq004346	Leaf	0.653583	Open	Leaf_Open
AHq004349	Leaf	2.3972	Open	Leaf_Open
AHq004351	Leaf	0.707953	Open	Leaf_Open
AHq004352	Leaf	0.608774	Open	Leaf_Open
AHq004355	Leaf	0.0635313	Open	Leaf_Open
AHq004372	Leaf	0.801208	Open	Leaf_Open
AHq004373	Leaf	0.636454	Open	Leaf_Open
AHq004379	Leaf	0.585488	Open	Leaf_Open
AHq004381	Leaf	0.760982	Open	Leaf_Open
AHq004383	Leaf	0.335082	Open	Leaf_Open
AHq004386	Leaf	0.411028	Open	Leaf_Open
AHq004390	Leaf	0.581274	Open	Leaf_Open
AHq004391	Leaf	1.17524	Open	Leaf_Open
AHq004401	Leaf	0.378694	Open	Leaf_Open
AHq004403	Leaf	0.983088	Open	Leaf_Open
AHq004406	Leaf	0.945632	Open	Leaf_Open
AHq004414	Leaf	0.911815	Open	Leaf_Open
AHq004415	Leaf	0.571961	Open	Leaf_Open
AHq004416	Leaf	1.30152	Open	Leaf_Open
AHq004418	Leaf	1.46769	Open	Leaf_Open
AHq004419	Leaf	0.651046	Open	Leaf_Open
AHq004424	Leaf	0.736435	Open	Leaf_Open
AHq004428	Leaf	0.649851	Open	Leaf_Open
AHq004429	Leaf	-0.107149	Open	Leaf_Open
AHq004431	Leaf	-0.0703612	Open	Leaf_Open
AHq004435	Leaf	1.80313	Open	Leaf_Open
AHq004436	Leaf	1.78773	Open	Leaf_Open
AHq004451	Leaf	1.27681	Open	Leaf_Open
AHq004452	Leaf	0.739194	Open	Leaf_Open
AHq004461	Leaf	0.510724	Open	Leaf_Open
AHq004463	Leaf	1.51061	Open	Leaf_Open
AHq004464	Leaf	0.24131	Open	Leaf_Open
AHq004476	Leaf	1.5705	Open	Leaf_Open
AHq004478	Leaf	0.698569	Open	Leaf_Open
AHq004480	Leaf	2.60279	Open	Leaf_Open
AHq004485	Leaf	0.920231	Open	Leaf_Open
AHq004491	Leaf	0.87715	Open	Leaf_Open
AHq004495	Leaf	1.23201	Open	Leaf_Open
AHq004496	Leaf	1.46758	Open	Leaf_Open
AHq004497	Leaf	0.500537	Open	Leaf_Open
AHq004498	Leaf	1.52544	Open	Leaf_Open
AHq004502	Leaf	0.304895	Open	Leaf_Open
AHq004504	Leaf	0.921681	Open	Leaf_Open
AHq004505	Leaf	0.664777	Open	Leaf_Open
AHq004507	Leaf	1.16214	Open	Leaf_Open
AHq004509	Leaf	0.836904	Open	Leaf_Open
AHq004512	Leaf	-1.11844	Open	Leaf_Open
AHq004514	Leaf	3.42276	Open	Leaf_Open
AHq004515	Leaf	0.223503	Open	Leaf_Open
AHq004523	Leaf	0.276836	Open	Leaf_Open
AHq004524	Leaf	0.239982	Open	Leaf_Open
AHq004525	Leaf	1.49514	Open	Leaf_Open
AHq004526	Leaf	-0.300289	Open	Leaf_Open
AHq004531	Leaf	0.779211	Open	Leaf_Open
AHq004535	Leaf	0.91661	Open	Leaf_Open
AHq004536	Leaf	0.783349	Open	Leaf_Open
AHq004539	Leaf	1.62456	Open	Leaf_Open
AHq004540	Leaf	0.20547	Open	Leaf_Open
AHq004541	Leaf	0.13799	Open	Leaf_Open
AHq004542	Leaf	0.28653	Open	Leaf_Open
AHq004545	Leaf	0.592071	Open	Leaf_Open
AHq004554	Leaf	0.47245	Open	Leaf_Open
AHq004558	Leaf	-0.213219	Open	Leaf_Open
AHq004560	Leaf	1.03026	Open	Leaf_Open
AHq004566	Leaf	2.35923	Open	Leaf_Open
AHq004567	Leaf	0.375891	Open	Leaf_Open
AHq004570	Leaf	1.37875	Open	Leaf_Open
AHq004571	Leaf	0.172506	Open	Leaf_Open
AHq004583	Leaf	0.614523	Open	Leaf_Open
AHq004586	Leaf	2.62544	Open	Leaf_Open
AHq004587	Leaf	0.576659	Open	Leaf_Open
AHq004589	Leaf	1.25426	Open	Leaf_Open
AHq004593	Leaf	0.806492	Open	Leaf_Open
AHq004597	Leaf	0.588595	Open	Leaf_Open
AHq004600	Leaf	0.897807	Open	Leaf_Open
AHq004610	Leaf	1.50075	Open	Leaf_Open
AHq004611	Leaf	-0.647035	Open	Leaf_Open
AHq004612	Leaf	0.280812	Open	Leaf_Open
AHq004617	Leaf	2.59781	Open	Leaf_Open
AHq004618	Leaf	0.510102	Open	Leaf_Open
AHq004619	Leaf	0.314878	Open	Leaf_Open
AHq004623	Leaf	-0.44791	Open	Leaf_Open
AHq004624	Leaf	1.45165	Open	Leaf_Open
AHq004632	Leaf	1.16139	Open	Leaf_Open
AHq004634	Leaf	0.88808	Open	Leaf_Open
AHq004636	Leaf	1.08408	Open	Leaf_Open
AHq004638	Leaf	1.87325	Open	Leaf_Open
AHq004639	Leaf	0.644251	Open	Leaf_Open
AHq004649	Leaf	-0.294736	Open	Leaf_Open
AHq004650	Leaf	-1.5344	Open	Leaf_Open
AHq004657	Leaf	0.830219	Open	Leaf_Open
AHq004659	Leaf	1.10754	Open	Leaf_Open
AHq004660	Leaf	1.80085	Open	Leaf_Open
AHq004662	Leaf	0.670723	Open	Leaf_Open
AHq004664	Leaf	1.44185	Open	Leaf_Open
AHq004665	Leaf	0.414344	Open	Leaf_Open
AHq004668	Leaf	0.732726	Open	Leaf_Open
AHq004674	Leaf	1.15241	Open	Leaf_Open
AHq004675	Leaf	0.0130513	Open	Leaf_Open
AHq004683	Leaf	0.810011	Open	Leaf_Open
AHq004684	Leaf	3.4543	Open	Leaf_Open
AHq004685	Leaf	0.661082	Open	Leaf_Open
AHq004687	Leaf	0.372738	Open	Leaf_Open
AHq004688	Leaf	0.842645	Open	Leaf_Open
AHq004689	Leaf	0.665923	Open	Leaf_Open
AHq004690	Leaf	1.66356	Open	Leaf_Open
AHq004694	Leaf	0.667487	Open	Leaf_Open
AHq004696	Leaf	0.35385	Open	Leaf_Open
AHq004697	Leaf	0.983524	Open	Leaf_Open
AHq004698	Leaf	0.612836	Open	Leaf_Open
AHq004699	Leaf	0.522776	Open	Leaf_Open
AHq004700	Leaf	0.503842	Open	Leaf_Open
AHq004703	Leaf	1.24458	Open	Leaf_Open
AHq004712	Leaf	0.689269	Open	Leaf_Open
AHq004718	Leaf	0.725815	Open	Leaf_Open
AHq004719	Leaf	0.617535	Open	Leaf_Open
AHq004721	Leaf	1.57641	Open	Leaf_Open
AHq004722	Leaf	1.51835	Open	Leaf_Open
AHq004723	Leaf	1.1962	Open	Leaf_Open
AHq004724	Leaf	0.732093	Open	Leaf_Open
AHq004725	Leaf	1.23264	Open	Leaf_Open
AHq004733	Leaf	1.53485	Open	Leaf_Open
AHq004735	Leaf	0.825945	Open	Leaf_Open
AHq004736	Leaf	0.816103	Open	Leaf_Open
AHq004739	Leaf	-0.330003	Open	Leaf_Open
AHq004741	Leaf	0.238954	Open	Leaf_Open
AHq004745	Leaf	0.649717	Open	Leaf_Open
AHq004754	Leaf	1.44436	Open	Leaf_Open
AHq004770	Leaf	0.752984	Open	Leaf_Open
AHq004773	Leaf	0.237881	Open	Leaf_Open
AHq004775	Leaf	0.145287	Open	Leaf_Open
AHq004777	Leaf	0.870046	Open	Leaf_Open
AHq004779	Leaf	0.638197	Open	Leaf_Open
AHq004781	Leaf	0.934243	Open	Leaf_Open
AHq004782	Leaf	2.11375	Open	Leaf_Open
AHq004783	Leaf	3.72655	Open	Leaf_Open
AHq004785	Leaf	1.08009	Open	Leaf_Open
AHq004786	Leaf	0.649655	Open	Leaf_Open
AHq004790	Leaf	-1.39774	Open	Leaf_Open
AHq004791	Leaf	0.823568	Open	Leaf_Open
AHq004797	Leaf	0.694811	Open	Leaf_Open
AHq004799	Leaf	2.18165	Open	Leaf_Open
AHq004812	Leaf	0.788712	Open	Leaf_Open
AHq004813	Leaf	1.76197	Open	Leaf_Open
AHq004815	Leaf	0.149175	Open	Leaf_Open
AHq004817	Leaf	-0.335506	Open	Leaf_Open
AHq004822	Leaf	0.109645	Open	Leaf_Open
AHq004827	Leaf	0.685622	Open	Leaf_Open
AHq004831	Leaf	2.54496	Open	Leaf_Open
AHq004832	Leaf	1.27599	Open	Leaf_Open
AHq004835	Leaf	0.630452	Open	Leaf_Open
AHq004836	Leaf	1.39674	Open	Leaf_Open
AHq004837	Leaf	0.997586	Open	Leaf_Open
AHq004841	Leaf	0.963499	Open	Leaf_Open
AHq004844	Leaf	-0.719662	Open	Leaf_Open
AHq004845	Leaf	1.82198	Open	Leaf_Open
AHq004846	Leaf	0.977247	Open	Leaf_Open
AHq004849	Leaf	0.786471	Open	Leaf_Open
AHq004852	Leaf	-0.0412493	Open	Leaf_Open
AHq004853	Leaf	1.32613	Open	Leaf_Open
AHq004854	Leaf	1.19133	Open	Leaf_Open
AHq004859	Leaf	0.72667	Open	Leaf_Open
AHq004868	Leaf	0.875591	Open	Leaf_Open
AHq004869	Leaf	0.720628	Open	Leaf_Open
AHq004870	Leaf	0.599476	Open	Leaf_Open
AHq004877	Leaf	0.327275	Open	Leaf_Open
AHq004878	Leaf	-0.543539	Open	Leaf_Open
AHq004879	Leaf	1.47579	Open	Leaf_Open
AHq004880	Leaf	1.07832	Open	Leaf_Open
AHq004883	Leaf	-1.49074	Open	Leaf_Open
AHq004884	Leaf	0.438773	Open	Leaf_Open
AHq004885	Leaf	0.671427	Open	Leaf_Open
AHq004887	Leaf	0.459933	Open	Leaf_Open
AHq004888	Leaf	0.412621	Open	Leaf_Open
AHq004894	Leaf	0.862693	Open	Leaf_Open
AHq004895	Leaf	-0.0336759	Open	Leaf_Open
AHq004897	Leaf	1.48483	Open	Leaf_Open
AHq004899	Leaf	1.47829	Open	Leaf_Open
AHq004900	Leaf	1.06048	Open	Leaf_Open
AHq004902	Leaf	0.143928	Open	Leaf_Open
AHq004903	Leaf	0.710373	Open	Leaf_Open
AHq004907	Leaf	-0.0248464	Open	Leaf_Open
AHq004908	Leaf	0.934143	Open	Leaf_Open
AHq004911	Leaf	-0.0624475	Open	Leaf_Open
AHq004912	Leaf	0.998563	Open	Leaf_Open
AHq004913	Leaf	1.44506	Open	Leaf_Open
AHq004914	Leaf	1.11786	Open	Leaf_Open
AHq004918	Leaf	1.38226	Open	Leaf_Open
AHq004920	Leaf	1.46316	Open	Leaf_Open
AHq004921	Leaf	0.951312	Open	Leaf_Open
AHq004922	Leaf	0.826087	Open	Leaf_Open
AHq004923	Leaf	0.910066	Open	Leaf_Open
AHq004924	Leaf	0.655092	Open	Leaf_Open
AHq004925	Leaf	0.886059	Open	Leaf_Open
AHq004926	Leaf	0.566535	Open	Leaf_Open
AHq004927	Leaf	0.790794	Open	Leaf_Open
AHq004928	Leaf	0.473007	Open	Leaf_Open
AHq004930	Leaf	1.04539	Open	Leaf_Open
AHq004931	Leaf	0.518812	Open	Leaf_Open
AHq004932	Leaf	1.18292	Open	Leaf_Open
AHq004934	Leaf	0.484144	Open	Leaf_Open
[truncated: 39,749 more rows]

## Sheet: statistical_test
> print(summary(tpm.aov))
Df Sum Sq Mean Sq F value Pr(>F)
tissue 1 7 7 5.405 0.020086 *
state 1 5682 5682 4345.376 < 2e-16 ***
tissue:state 1 17 17 12.918 0.000326 ***
Residuals 41744 54580 1
---
Signif. codes: 0 '***' 0.001 '**' 0.01 '*' 0.05 '.' 0.1 ' ' 1
> print(hsd_res)
$statistics
MSerror Df Mean CV MSD
1.307504 41744 0.3274085 349.2461 0.04066476
$parameters
test name.t ntr StudentizedRange alpha
Tukey tissue:state 4 3.63316 0.05
$means
tpm std r se Min Max Q25 Q50 Q75
Leaf:Closed -0.074623721 1.4152010 10437 0.01119267 -10.592581 4.835305 -0.7206616 0.2727257 0.8489395
Leaf:Open 0.703419856 0.8041693 10437 0.01119267 -3.000000 4.793605 0.3537360 0.7376529 1.1305457
Seedling:Closed -0.008374018 1.3917727 10437 0.01119267 -9.411423 4.436655 -0.6134854 0.3447881 0.8839518
Seedling:Open 0.689212064 0.8021866 10437 0.01119267 -6.714899 4.835305 0.3356219 0.7330442 1.1246820
$comparison
NULL
$groups
tpm groups
Leaf:Open 0.703419856 a
Seedling:Open 0.689212064 a
Seedling:Closed -0.008374018 b
Leaf:Closed -0.074623721 c
attr(,"class")
[1] "group"
