# Supplementary material for: Domestication shaped the chromatin landscape of grain amaranth
Source: Nat Commun. 2025 Nov 21;16:10407. doi: 10.1038/s41467-025-66445-w (PMC12644504; doi:10.1038/s41467-025-66445-w)
Supplement: Supplementary file 4 — Source Data [file 41467_2025_66445_MOESM4_ESM.zip › Figure3A.csv]

full_sample	coverage	Accession	species	tissue	fraction
AM-00351_S_1	8409681	PI558499	hypochondriacus	seedling	1.9341483699084123
AM-00354_S_1	12395669	PI490612	caudatus	seedling	2.8508885164935793
AM-00356_S_1	9472713	PI490518	caudatus	seedling	2.1786358373831574
AM-00359_S_1	15110073	PI490466	quitensis	seedling	3.4751761763789983
AM-00360_S_1	10613864	PI643070	hypochondriacus	seedling	2.4410899478862014
AM-00362_S_1	10626095	PI642741	caudatus	seedling	2.443902964065097
AM-00362_S_2	9878551	PI642741	caudatus	seedling	2.271974800674023
AM-00367_L_1	5529489	PI511754	hybridus	leaf	1.2717310128382393
AM-00367_L_2	7873129	PI511754	hybridus	leaf	1.8107464030358165
AM-00368_S_1	16535057	PI652426	hybridus	seedling	3.8029092355456386
AM-00577_L_1	2927408	PI604587	hypochondriacus	leaf	0.6732765976803217
AM-00578_L_1	16827013	PI608019	caudatus	leaf	3.870056398616982
AM-00578_S_1	14606179	PI608019	caudatus	seedling	3.3592852455926074
AM-00579_L_1	15989828	PI490489	hybridus	leaf	3.677511639420792
AM-00583_L_1	17544389	PI558499	hypochondriacus	leaf	4.0350462027500305
AM-00583_L_2	6080654	PI558499	hypochondriacus	leaf	1.3984938337229518
AM-00583_S_1	12596613	PI558499	hypochondriacus	seedling	2.897103766518268
AM-00586_L_2	5907782	PI490518	caudatus	leaf	1.3587348824615655
AM-00587_L_1	10292483	PI643070	hypochondriacus	leaf	2.367175308642509
AM-00587_S_1	1248242	PI643070	hypochondriacus	seedling	0.2870840439192897
AM-00588_L_1	7215238	PI642741	caudatus	leaf	1.6594375953381861
AM-00588_L_2	1896076	PI642741	caudatus	leaf	0.4360798352068839
AM-00589_L_1	13780762	PI511717	cruentus	leaf	3.169447016883969
AM-00589_S_1	6432224	PI511717	cruentus	seedling	1.4793516620292455
AM-00590_L_1	11288601	PI558499	hypochondriacus	leaf	2.5962731788157565
AM-00590_L_2	5160955	PI558499	hypochondriacus	leaf	1.186971622398123
AM-00590_L_3	10176899	PI558499	hypochondriacus	leaf	2.340592064261718
AM-00590_S_1	8983017	PI558499	hypochondriacus	seedling	2.066010314470853
AM-00591_L_1	9241113	PI643058	cruentus	leaf	2.1253699926417466
AM-00591_S_1	5914994	PI643058	cruentus	seedling	1.3603935753470362
AM-00592_L_1	11055407	PI511714	cruentus	leaf	2.542640728908035
AM-00592_S_1	18790293	PI511714	cruentus	seedling	4.3215925284266365
AM-00599_L_1	12595799	PI667158	quitensis	leaf	2.8969165540933135
AM-00599_S_1	4815587	PI667158	quitensis	seedling	1.107540196376312
AM-00600_L_1	14328375	PI652426	hybridus	leaf	3.295392910823424
AM-01098_L_1	8191386	PI669836	quitensis	leaf	1.8839425513513044
AM-01099_S_1	4883033	PI604581	hypochondriacus	seedling	1.1230521487270426
AM-01100_L_1	13797294	PI511745	quitensis	leaf	3.1732492230379625
AM-01100_S_1	9046736	PI511745	quitensis	seedling	2.080665091504868
AM-01102_L_1	1464135	PI490466	quitensis	leaf	0.3367374248292953
AM-01104_S_1	2877352	PI490489	hybridus	seedling	0.6617641834990781
AM-01105_S_1	8205097	PI604587	hypochondriacus	seedling	1.8870959537573901
